# Supplementary material for: Deep-Sea Sponges and Corals off the Western Coast of Florida—Intracellular Mechanisms of Action of Bioactive Compounds and Technological Advances Supporting the Drug Discovery Pipeline
Source: Mar Drugs. 2023 Nov 28;21(12):615. doi: 10.3390/md21120615 (PMC10744787; doi:10.3390/md21120615)
Supplement: Supplementary file 1 [file marinedrugs-21-00615-s001.zip]

Archive with 18 entries (18 files):
- Supplementary_File_S1.xlsx
- Supplementary_File_S10.xlsx
- Supplementary_File_S11.xlsx
- Supplementary_File_S12.xlsx
- Supplementary_File_S13.xlsx
- Supplementary_File_S14.pdf
- Supplementary_File_S15.pdf
- Supplementary_File_S16.xlsx
- Supplementary_File_S17.xlsx
- Supplementary_File_S18.pdf
- Supplementary_File_S2.xlsx
- Supplementary_File_S3.xlsx
- Supplementary_File_S4.xlsx
- Supplementary_File_S5.xlsx
- Supplementary_File_S6.xlsx
- Supplementary_File_S7.xlsx
- Supplementary_File_S8.xlsx
- Supplementary_File_S9.xlsx
