# Supplementary material for: Deep-Sea Sponges and Corals off the Western Coast of Florida—Intracellular Mechanisms of Action of Bioactive Compounds and Technological Advances Supporting the Drug Discovery Pipeline
Source: Mar Drugs. 2023 Nov 28;21(12):615. doi: 10.3390/md21120615 (PMC10744787; doi:10.3390/md21120615)
Supplement: Supplementary file 1 [file marinedrugs-21-00615-s001.zip › Supplementary_File_S1.xlsx]

## Sheet: Sea_Sponge
PubMed Searches
Sea Sponge
Date of Searches Performed: 6-8-2023
Search Terms in PubMed	Results	Relevant	Notes	# of Relevant Papers: Elimination based on review of Abstract
Sea Sponge protein trafficking	18	8		PMID: 8513494; PMID: 32494136; PMID: 20696137; PMID: 17140562; PMID: 17640301; PMID: 16539395; PMID: 17237278; PMID: 7543857
Sea Sponge protein trafficking human	7	5		PMID: 20696137; PMID: 17140562; PMID: 17640301; PMID: 16539395; PMID: 17237278
Sea Sponge human motor protein	1	1		PMID: 16539395
Sea Sponge human dynein	1	1		PMID: 16539395
Sea Sponge human kinesin	0	0
Sea Sponge human microtubules	5	4		PMID: 22517020; PMID: 16843570; PMID: 23750450; PMID: 16539395
Sea Sponge human actin	11	10		PMID: 34065929; PMID: 16441091; PMID: 18330887; PMID: 7542668; PMID: 23988111; PMID: 16843570; PMID: 20684858; PMID: 18298079; PMID: 20043312; PMID: 17929935
Sea Sponge human vimentin	0	0
Sea Sponge human lamin	0	0
Sea Sponge human golgi	3	1		PMID: 17140562
Sea Sponge human endoplasmic reticulum	3	2		PMID: 35200638; PMID: 29679028
Sea Sponge human lysosome	0	0
Sea Sponge human signaling	32	18		PMID: 35049906; PMID: 26689493; PMID: 28241461; PMID: 30621025; PMID: 30558294; PMID: 26262624; PMID: 19597579; PMID: 24930757; PMID: 23528950; PMID: 23404739; PMID: 23594598; PMID: 29115475; PMID: 17140562; PMID: 24736807; PMID: 31600933; PMID: 17237278; PMID: 32748866; PMID: 23132899
Sea Sponge human MAPK	2	2		PMID: 24930757; PMID: 29115475
Sea Sponge human AKT	0	0
Sea Sponge human PI3K	0	0
Sea Sponge human JAK	1	1		PMID: 26262624
Sea Sponge human STAT	1	1		PMID: 26262624
Sea Sponge human EGFR	0	0
Sea Sponge human adenylyl cyclase	0	0
Sea Sponge human phospholipase C	0	0
Sea Sponge human GPCR	0	0

## Sheet: Vernacular_Sponges
PubMed Searches
Vernacular Sponges
Date of Searches Performed: 6-14-2023
Search Terms in PubMed	Results	Relevant	Notes	# of Relevant Papers: Elimination based on review of Abstract
Demosponge protein trafficking	7	0
Demosponge protein trafficking human	1	0
Demosponge human motor protein	0	0
Demosponge human dynein	0	0
Demosponge human kinesin	0	0
Demosponge human microtubules	0	0
Demosponge human actin	0	0
Demosponge human vimentin	0	0
Demosponge human lamin	0	0
Demosponge human golgi	0	0
Demosponge human endoplasmic reticulum	0	0
Demosponge human lysosome	0	0
Demosponge human signaling	11	1		PMID: 32748866
Demosponge human MAPK	0	0
Demosponge human AKT	0	0
Demosponge human PI3K	0	0
Demosponge human JAK	0	0
Demosponge human STAT	0	0
Demosponge human EGFR	0	0
Demosponge human adenylyl cyclase	0	0
Demosponge human phospholipase C	0	0
Demosponge human GPCR	0	0
Search Terms in PubMed	Results	Relevant	Notes	# of Relevant Papers: Elimination based on review of Abstract
Calcareous Sponge protein trafficking	0	0
Calcareous Sponge protein trafficking human	0	0
Calcareous Sponge human motor protein	0	0
Calcareous Sponge human dynein	0	0
Calcareous Sponge human kinesin	0	0
Calcareous Sponge human microtubules	0	0
Calcareous Sponge human actin	0	0
Calcareous Sponge human vimentin	0	0
Calcareous Sponge human lamin	0	0
Calcareous Sponge human golgi	0	0
Calcareous Sponge human endoplasmic reticulum	0	0
Calcareous Sponge human lysosome	0	0
Calcareous Sponge human signaling	3	1		PMID: 12939464
Calcareous Sponge human MAPK	0	0
Calcareous Sponge human AKT	0	0
Calcareous Sponge human PI3K	0	0
Calcareous Sponge human JAK	0	0
Calcareous Sponge human STAT	0	0
Calcareous Sponge human EGFR	0	0
Calcareous Sponge human adenylyl cyclase	0	0
Calcareous Sponge human phospholipase C	0	0
Calcareous Sponge human GPCR	0	0
Search Terms in PubMed	Results	Relevant	Notes	# of Relevant Papers: Elimination based on review of Abstract
Glass Sponge protein trafficking	0	0
Glass Sponge protein trafficking human	0	0
Glass Sponge human motor protein	0	0
Glass Sponge human dynein	0	0
Glass Sponge human kinesin	0	0
Glass Sponge human microtubules	1	0
Glass Sponge human actin	1	0
Glass Sponge human vimentin	1	0
Glass Sponge human lamin	0	0
Glass Sponge human golgi	0	0
Glass Sponge human endoplasmic reticulum	0	0
Glass Sponge human lysosome	0	0
Glass Sponge human signaling	1	0
Glass Sponge human MAPK	0	0
Glass Sponge human AKT	0	0
Glass Sponge human PI3K	0	0
Glass Sponge human JAK	0	0
Glass Sponge human STAT	0	0
Glass Sponge human EGFR	0	0
Glass Sponge human adenylyl cyclase	0	0
Glass Sponge human phospholipase C	0	0
Glass Sponge human GPCR	0	0
