# Supplementary material for: Deep-Sea Sponges and Corals off the Western Coast of Florida—Intracellular Mechanisms of Action of Bioactive Compounds and Technological Advances Supporting the Drug Discovery Pipeline
Source: Mar Drugs. 2023 Nov 28;21(12):615. doi: 10.3390/md21120615 (PMC10744787; doi:10.3390/md21120615)
Supplement: Supplementary file 1 [file marinedrugs-21-00615-s001.zip › Supplementary_File_S10.xlsx]

## Sheet: ALL_5-26-2023
QUADRANT (A,B,C,D)	CORAL OR SPONGE NAME:	Observation Date:	Entry Update:	Catalog Number:	Taxonomic Rank:	Depth (m):	Sampling Equipment:	Position (lat lon):	Location Accuracy(m):	Location:	Sample ID:	Dataset ID:	Data Provider:	Identification Qualifier:	Citation:
D	Asteropus ketostea (demosponge)	1955-09-29	NA	1018858	species	14	NA	29.4167 -83.7167	NA	About 16 nautical miles WSW of Bowlegs Point	YPM IZ 005448.PR	YPM_IZ	Yale University Peabody Museum	NA	Yale University Peabody Museum Collection - Online Databse; Accessed 2017-07
D	Lissodendoryx (Anomodoryx) sigmata (demosponge)	1955-09-27	NA	1019962	species	7	NA	29.25 -83.4333	NA	About 14 nautical miles WSW of the mouth of the Suwannee River	YPM IZ 005425.PR	YPM_IZ	Yale University Peabody Museum	NA	Yale University Peabody Museum Collection - Online Databse; Accessed 2017-07
D	Stelletta kallitetilla (demosponge)	1955-09-20	NA	1020213	species	3	NA	28.6333 -82.9	NA	About 12.5 nautical miles west of Sheephead Key	YPM IZ 005453.PR	YPM_IZ	Yale University Peabody Museum	NA	Yale University Peabody Museum Collection - Online Databse; Accessed 2017-07
D	Phyllangia americana (stony coral (cup coral))	1951-12-06	2019-04-02	619940	species	24	NA	28.1 -83.4342	NA	Tarpon Springs, 14 Mile West Of	USNM 45263	NMNH_IZ	Smithsonian Institution, National Museum of Natural History	NA	NMNH Invertebrate Zoology Collections - Online Collection Database; (Accessed 01/20/2016)
D	Lissodendoryx (demosponge)	1955-10-23	NA	1019958	genus	11	NA	28.0833 -83	NA	About 8 to 9 nautical miles WNW of northern tip of Caladesi Island	YPM IZ 005455.PR	YPM_IZ	Yale University Peabody Museum	NA	Yale University Peabody Museum Collection - Online Databse; Accessed 2017-07
D	Biemna (demosponge)	1955-10-22	NA	1018875	genus	6	NA	28.0833 -82.8833	NA	3 nautical miles west of north tip of Honeymoon Island	YPM IZ 005419.PR	YPM_IZ	Yale University Peabody Museum	NA	Yale University Peabody Museum Collection - Online Databse; Accessed 2017-07
