# Supplementary material for: Deep-Sea Sponges and Corals off the Western Coast of Florida—Intracellular Mechanisms of Action of Bioactive Compounds and Technological Advances Supporting the Drug Discovery Pipeline
Source: Mar Drugs. 2023 Nov 28;21(12):615. doi: 10.3390/md21120615 (PMC10744787; doi:10.3390/md21120615)
Supplement: Supplementary file 1 [file marinedrugs-21-00615-s001.zip › Supplementary_File_S11.xlsx]

## Sheet: Corals
Phylum	Class	Subclass	Order	Suborder	Family	Subfamily	Genus	Subgenus	Species	Subspecies
Cnidaria	Anthozoa	Octocorallia	Malacalcyonacea		Gorgoniidae		Leptogorgia		Leptogorgia hebes
Cnidaria	Anthozoa	Hexacorallia	Scleractinia		Caryophylliidae		Phacelocyathus		Phacelocyathus flos
Cnidaria	Anthozoa	Hexacorallia	Scleractinia		Caryophylliidae		Phyllangia		Phyllangia americana
Cnidaria	Anthozoa	Hexacorallia	Scleractinia		Caryophylliidae		Phyllangia		Phyllangia americana	Phyllangia americana americana
Cnidaria	Anthozoa	Hexacorallia	Scleractinia		Caryophylliidae		Phyllangia		Phyllangia americana	Phyllangia americana mouchezii
Cnidaria	Anthozoa	Hexacorallia	Antipatharia		Antipathidae		Antipathes
Cnidaria	Anthozoa	Hexacorallia	Antipatharia		Antipathidae
Cnidaria	Anthozoa	Hexacorallia	Scleractinia		Dendrophylliidae		Balanophyllia	Balanophyllia (Balanophyllia)	Balanophyllia (Balanophyllia) floridana
Cnidaria	Anthozoa	Octocorallia	Malacalcyonacea		Paramuriceidae		Bebryce
Cnidaria	Anthozoa	Hexacorallia	Scleractinia		Caryophylliidae		Caryophyllia	Caryophyllia (Caryophyllia)	Caryophyllia (Caryophyllia) horologium
Cnidaria	Anthozoa	Hexacorallia	Antipatharia		Antipathidae		Cirrhipathes
Cnidaria	Anthozoa	Hexacorallia	Scleractinia		Cladocoridae		Cladocora		Cladocora arbuscula
Cnidaria	Anthozoa	Hexacorallia	Scleractinia		Cladocoridae		Cladocora		Cladocora debilis
Cnidaria	Anthozoa	Hexacorallia	Scleractinia		Caryophylliidae		Dasmosmilia		Dasmosmilia lymani
Cnidaria	Anthozoa	Octocorallia	Scleralcyonacea		Spongiodermidae		Diodogorgia		Diodogorgia nodulifera
Cnidaria	Anthozoa	Hexacorallia	Antipatharia		Aphanipathidae	Acanthopathinae	Elatopathes
Cnidaria	Anthozoa	Octocorallia	Scleralcyonacea		Ellisellidae		Ellisella
Cnidaria	Anthozoa	Octocorallia	Scleralcyonacea		Ellisellidae		Ellisella		Ellisella atlantica
Cnidaria	Anthozoa	Octocorallia	Scleralcyonacea		Ellisellidae		Ellisella		Ellisella elongata
Cnidaria	Anthozoa	Octocorallia	Scleralcyonacea		Ellisellidae
Cnidaria	Anthozoa	Hexacorallia	Scleractinia		Flabellidae		Flabellum	Flabellum (Flabellum)	Flabellum (Flabellum) floridanum
Cnidaria	Anthozoa	Octocorallia	Octocorallia incertae sedis				Hypnogorgia		Hypnogorgia pendula
Cnidaria	Anthozoa	Octocorallia	Malacalcyonacea		Gorgoniidae		Leptogorgia		Leptogorgia cardinalis
Cnidaria	Anthozoa	Octocorallia	Malacalcyonacea		Gorgoniidae		Leptogorgia		Leptogorgia stheno
Cnidaria	Anthozoa	Hexacorallia	Scleractinia		Pocilloporidae		Madracis
Cnidaria	Anthozoa	Hexacorallia	Scleractinia		Oculinidae		Madrepora		Madrepora oculata
Cnidaria	Anthozoa	Octocorallia	Scleralcyonacea		Ellisellidae		Nicella
Cnidaria	Anthozoa	Octocorallia	Scleralcyonacea		Ellisellidae		Nicella		Nicella guadalupensis
Cnidaria	Anthozoa	Octocorallia	Scleralcyonacea		Ellisellidae		Nicella		Nicella toeplitzae
Cnidaria	Anthozoa	Octocorallia	Malacalcyonacea		Nidaliidae		Nidalia
Cnidaria	Anthozoa	Hexacorallia	Scleractinia		Oculinidae		Oculina		Oculina diffusa
Cnidaria	Anthozoa	Hexacorallia	Scleractinia		Oculinidae		Oculina		Oculina tenella
Cnidaria	Anthozoa	Hexacorallia	Scleractinia		Caryophylliidae		Oxysmilia		Oxysmilia rotundifolia
Cnidaria	Anthozoa	Octocorallia	Scleralcyonacea		Ellisellidae		Riisea		Riisea paniculata
Cnidaria	Anthozoa	Hexacorallia	Antipatharia		Antipathidae		Stichopathes		Stichopathes luetkeni
Cnidaria	Anthozoa	Hydroidolina	Anthoathecata	Filifera	Stylasteridae		Stylaster
Cnidaria	Anthozoa	Octocorallia	Malacalcyonacea		Plexauridae		Swiftia		Swiftia exserta
Cnidaria	Anthozoa	Octocorallia	Malacalcyonacea		Tubiporidae		Telesto		Telesto sanguinea
Cnidaria	Anthozoa	Octocorallia	Malacalcyonacea		Malacalcyonacea incertae sedis		Thesea
Cnidaria	Anthozoa	Hexacorallia	Scleractinia		Caryophylliidae		Trochocyathus	Trochocyathus (Trochocyathus)	Trochocyathus (Trochocyathus) rawsonii
Cnidaria	Anthozoa	Octocorallia	Scleralcyonacea		Keratoisididae	Keratoisidinae	Acanella		Acanella aurelia
Cnidaria	Anthozoa	Octocorallia	Malacalcyonacea		Acanthogorgiidae
Cnidaria	Anthozoa	Octocorallia	Malacalcyonacea		Paramuriceidae
Cnidaria	Anthozoa	Hexacorallia	Antipatharia		Schizopathidae		Bathypathes		Bathypathes pseudoalternata
Cnidaria	Anthozoa	Hexacorallia	Scleractinia		Dendrophylliidae		Bathypsammia
Cnidaria	Anthozoa	Hexacorallia	Scleractinia		Caryophylliidae		Caryophyllia	Caryophyllia (Caryophyllia)	Caryophyllia (Caryophyllia) ambrosia	Caryophyllia (Caryophyllia) ambrosia ambrosia
Cnidaria	Anthozoa	Hexacorallia	Scleractinia		Turbinoliidae		Deltocyathoides		Deltocyathoides stimpsonii
Cnidaria	Anthozoa	Hexacorallia	Scleractinia		Turbinoliidae		Peponocyathus		Peponocyathus stimpsonii
Cnidaria	Anthozoa	Hexacorallia	Scleractinia		Deltocyathidae		Deltocyathus
Cnidaria	Anthozoa	Hexacorallia	Scleractinia		Caryophylliidae		Desmophyllum		Desmophyllum pertusum
Cnidaria	Anthozoa	Hexacorallia	Scleractinia		Flabellidae		Flabellum	Flabellum (Ulocyathus)	Flabellum (Ulocyathus) moseleyi
Cnidaria	Anthozoa	Hexacorallia	Scleractinia		Fungiacyathidae		Fungiacyathus	Fungiacyathus (Bathyactis)	Fungiacyathus (Bathyactis) crispus
Cnidaria	Anthozoa	Hexacorallia	Scleractinia		Fungiacyathidae		Fungiacyathus	Fungiacyathus (Bathyactis)	Fungiacyathus (Bathyactis) marenzelleri
Cnidaria	Anthozoa	Hexacorallia	Antipatharia		Leiopathidae		Leiopathes		Leiopathes glaberrima
Cnidaria	Anthozoa	Hexacorallia	Scleractinia		Caryophylliidae		Paracyathus		Paracyathus pulchellus
Cnidaria	Anthozoa	Octocorallia	Scleralcyonacea		Primnoidae		Plumarella
Cnidaria	Hydrozoa	Hydroidolina	Anthoathecata	Filifera	Stylasteridae
Cnidaria	Anthozoa	Hexacorallia	Scleractinia		Caryophylliidae		Tethocyathus		Tethocyathus recurvatus
Cnidaria	Anthozoa	Octocorallia	Scleralcyonacea		Coralliidae	Anthomastinae
Cnidaria	Anthozoa	Hexacorallia	Scleractinia		Caryophylliidae		Caryophyllia	Caryophyllia (Caryophyllia)	Caryophyllia (Caryophyllia) ambrosia
Cnidaria	Anthozoa	Octocorallia	Scleralcyonacea		Chrysogorgiidae
Cnidaria	Anthozoa	Octocorallia	Scleralcyonacea		Coralliidae
Cnidaria	Anthozoa	Hexacorallia	Scleractinia		Dendrophylliidae		Enallopsammia
Cnidaria	Anthozoa	Hexacorallia	Antipatharia		Cladopathidae	Hexapathinae	Heteropathes
Cnidaria	Anthozoa	Octocorallia	Scleralcyonacea		Chrysogorgiidae		Iridogorgia
Cnidaria	Anthozoa	Octocorallia	Scleralcyonacea		Keratoisididae	Keratoisidinae	Lepidisis
Cnidaria	Anthozoa	Octocorallia	Scleralcyonacea		Chrysogorgiidae		Metallogorgia
Cnidaria	Anthozoa	Octocorallia	Scleralcyonacea		Primnoidae		Narella
Cnidaria	Anthozoa	Octocorallia	Scleralcyonacea		Primnoidae		Narella		Narella spectabilis
Cnidaria	Anthozoa	Octocorallia	Scleralcyonacea		Coralliidae		Paragorgia
Cnidaria	Anthozoa	Octocorallia	Scleralcyonacea		Paragorgiidae
Cnidaria	Anthozoa	Octocorallia	Scleralcyonacea		Coralliidae
Cnidaria	Anthozoa	Hexacorallia	Antipatharia		Schizopathidae		Parantipathes
Cnidaria	Anthozoa	Octocorallia	Scleralcyonacea		Primnoidae
Cnidaria	Anthozoa	Hexacorallia	Scleractinia
Cnidaria	Anthozoa	Hexacorallia	Scleractinia		Caryophylliidae		Stephanocyathus	Stephanocyathus (Stephanocyathus)	Stephanocyathus (Stephanocyathus) diadema
Cnidaria	Anthozoa	Octocorallia	Malacalcyonacea		Victorgorgiidae		Victorgorgia
Cnidaria	Anthozoa	Octocorallia	Malacalcyonacea		Gorgoniidae		Leptogorgia		Leptogorgia euryale
Cnidaria	Anthozoa	Octocorallia	Malacalcyonacea		Gorgoniidae		Leptogorgia		Leptogorgia medusa
Cnidaria	Anthozoa	Hexacorallia	Scleractinia		Oculinidae		Madrepora
Cnidaria	Anthozoa	Hexacorallia	Scleractinia		Oculinidae
Cnidaria	Anthozoa	Hexacorallia	Scleractinia		Deltocyathidae		Deltocyathus		Deltocyathus calcar
Cnidaria	Anthozoa	Hexacorallia	Scleractinia		Dendrophylliidae
Cnidaria	Anthozoa	Hexacorallia	Scleractinia		Schizocyathidae		Schizocyathus		Schizocyathus fissilis
Cnidaria	Anthozoa	Octocorallia	Scleralcyonacea		Keratoisididae	Keratoisidinae	Acanella
Cnidaria	Anthozoa	Octocorallia	Scleralcyonacea		Keratoisididae	Keratoisidinae	Acanella		Acanella arbuscula
Cnidaria	Anthozoa	Octocorallia	Scleralcyonacea		Coralliidae	Anthomastinae	Anthomastus
Cnidaria	Anthozoa	Hexacorallia	Antipatharia		Schizopathidae		Bathypathes
Cnidaria	Anthozoa	Hexacorallia	Scleractinia		Caryophylliidae		Caryophyllia	Caryophyllia (Caryophyllia)	Caryophyllia (Caryophyllia) ambrosia	Caryophyllia (Caryophyllia) ambrosia caribbeana
Cnidaria	Anthozoa	Octocorallia	Scleralcyonacea		Chrysogorgiidae		Chrysogorgia
Cnidaria	Anthozoa	Octocorallia	Scleralcyonacea		Chrysogorgiidae		Chrysogorgia		Chrysogorgia elegans
Cnidaria	Anthozoa	Hexacorallia	Scleractinia		Deltocyathidae		Deltocyathus		Deltocyathus italicus
Cnidaria	Anthozoa	Octocorallia	Scleralcyonacea		Keratoisididae
Cnidaria	Anthozoa	Octocorallia	Malacalcyonacea		Paramuriceidae		Muriceides
Cnidaria	Anthozoa	Hexacorallia	Antipatharia
Cnidaria	Anthozoa	Octocorallia	Malacalcyonacea		Paramuriceidae		Paramuricea
Cnidaria	Anthozoa	Hexacorallia	Antipatharia		Antipathidae		Stichopathes
Cnidaria	Anthozoa	Octocorallia	Alcyonacea
Cnidaria	Anthozoa	Octocorallia
Cnidaria	Anthozoa	Hexacorallia	Scleractinia		Caryophylliidae
Cnidaria	Anthozoa	Octocorallia	Malacalcyonacea		Plexauridae
Cnidaria	Anthozoa	Octocorallia	Malacalcyonacea		Plexauridae		Swiftia
Cnidaria	Anthozoa	Hexacorallia	Antipatharia		Myriopathidae		Tanacetipathes

## Sheet: Corals_Reordered
Phylum	Class	Subclass	Order	Suborder	Family	Subfamily	Genus	Subgenus	Species	Subspecies
Cnidaria	Anthozoa	Hexacorallia	Antipatharia		Antipathidae		Antipathes
Cnidaria	Anthozoa	Hexacorallia	Antipatharia		Antipathidae		Cirrhipathes
Cnidaria	Anthozoa	Hexacorallia	Antipatharia		Antipathidae		Stichopathes
Cnidaria	Anthozoa	Hexacorallia	Antipatharia		Antipathidae		Stichopathes		Stichopathes luetkeni
Cnidaria	Anthozoa	Hexacorallia	Antipatharia		Antipathidae
Cnidaria	Anthozoa	Hexacorallia	Antipatharia		Aphanipathidae	Acanthopathinae	Elatopathes
Cnidaria	Anthozoa	Hexacorallia	Antipatharia		Cladopathidae	Hexapathinae	Heteropathes
Cnidaria	Anthozoa	Hexacorallia	Antipatharia		Leiopathidae		Leiopathes		Leiopathes glaberrima
Cnidaria	Anthozoa	Hexacorallia	Antipatharia		Myriopathidae		Tanacetipathes
Cnidaria	Anthozoa	Hexacorallia	Antipatharia		Schizopathidae		Bathypathes
Cnidaria	Anthozoa	Hexacorallia	Antipatharia		Schizopathidae		Bathypathes		Bathypathes pseudoalternata
Cnidaria	Anthozoa	Hexacorallia	Antipatharia		Schizopathidae		Parantipathes
Cnidaria	Anthozoa	Hexacorallia	Antipatharia
Cnidaria	Anthozoa	Hexacorallia	Scleractinia		Caryophylliidae		Caryophyllia	Caryophyllia (Caryophyllia)	Caryophyllia (Caryophyllia) ambrosia	Caryophyllia (Caryophyllia) ambrosia ambrosia
Cnidaria	Anthozoa	Hexacorallia	Scleractinia		Caryophylliidae		Caryophyllia	Caryophyllia (Caryophyllia)	Caryophyllia (Caryophyllia) ambrosia
Cnidaria	Anthozoa	Hexacorallia	Scleractinia		Caryophylliidae		Caryophyllia	Caryophyllia (Caryophyllia)	Caryophyllia (Caryophyllia) ambrosia	Caryophyllia (Caryophyllia) ambrosia caribbeana
Cnidaria	Anthozoa	Hexacorallia	Scleractinia		Caryophylliidae		Caryophyllia	Caryophyllia (Caryophyllia)	Caryophyllia (Caryophyllia) horologium
Cnidaria	Anthozoa	Hexacorallia	Scleractinia		Caryophylliidae		Dasmosmilia		Dasmosmilia lymani
Cnidaria	Anthozoa	Hexacorallia	Scleractinia		Caryophylliidae		Desmophyllum		Desmophyllum pertusum
Cnidaria	Anthozoa	Hexacorallia	Scleractinia		Caryophylliidae		Oxysmilia		Oxysmilia rotundifolia
Cnidaria	Anthozoa	Hexacorallia	Scleractinia		Caryophylliidae		Paracyathus		Paracyathus pulchellus
Cnidaria	Anthozoa	Hexacorallia	Scleractinia		Caryophylliidae		Phacelocyathus		Phacelocyathus flos
Cnidaria	Anthozoa	Hexacorallia	Scleractinia		Caryophylliidae		Phyllangia		Phyllangia americana
Cnidaria	Anthozoa	Hexacorallia	Scleractinia		Caryophylliidae		Phyllangia		Phyllangia americana	Phyllangia americana americana
Cnidaria	Anthozoa	Hexacorallia	Scleractinia		Caryophylliidae		Phyllangia		Phyllangia americana	Phyllangia americana mouchezii
Cnidaria	Anthozoa	Hexacorallia	Scleractinia		Caryophylliidae		Stephanocyathus	Stephanocyathus (Stephanocyathus)	Stephanocyathus (Stephanocyathus) diadema
Cnidaria	Anthozoa	Hexacorallia	Scleractinia		Caryophylliidae		Tethocyathus		Tethocyathus recurvatus
Cnidaria	Anthozoa	Hexacorallia	Scleractinia		Caryophylliidae		Trochocyathus	Trochocyathus (Trochocyathus)	Trochocyathus (Trochocyathus) rawsonii
Cnidaria	Anthozoa	Hexacorallia	Scleractinia		Caryophylliidae
Cnidaria	Anthozoa	Hexacorallia	Scleractinia		Cladocoridae		Cladocora		Cladocora arbuscula
Cnidaria	Anthozoa	Hexacorallia	Scleractinia		Cladocoridae		Cladocora		Cladocora debilis
Cnidaria	Anthozoa	Hexacorallia	Scleractinia		Deltocyathidae		Deltocyathus		Deltocyathus calcar
Cnidaria	Anthozoa	Hexacorallia	Scleractinia		Deltocyathidae		Deltocyathus		Deltocyathus italicus
Cnidaria	Anthozoa	Hexacorallia	Scleractinia		Deltocyathidae		Deltocyathus
Cnidaria	Anthozoa	Hexacorallia	Scleractinia		Dendrophylliidae		Balanophyllia	Balanophyllia (Balanophyllia)	Balanophyllia (Balanophyllia) floridana
Cnidaria	Anthozoa	Hexacorallia	Scleractinia		Dendrophylliidae		Bathypsammia
Cnidaria	Anthozoa	Hexacorallia	Scleractinia		Dendrophylliidae		Enallopsammia
Cnidaria	Anthozoa	Hexacorallia	Scleractinia		Dendrophylliidae
Cnidaria	Anthozoa	Hexacorallia	Scleractinia		Flabellidae		Flabellum	Flabellum (Flabellum)	Flabellum (Flabellum) floridanum
Cnidaria	Anthozoa	Hexacorallia	Scleractinia		Flabellidae		Flabellum	Flabellum (Ulocyathus)	Flabellum (Ulocyathus) moseleyi
Cnidaria	Anthozoa	Hexacorallia	Scleractinia		Fungiacyathidae		Fungiacyathus	Fungiacyathus (Bathyactis)	Fungiacyathus (Bathyactis) crispus
Cnidaria	Anthozoa	Hexacorallia	Scleractinia		Fungiacyathidae		Fungiacyathus	Fungiacyathus (Bathyactis)	Fungiacyathus (Bathyactis) marenzelleri
Cnidaria	Anthozoa	Hexacorallia	Scleractinia		Oculinidae		Madrepora		Madrepora oculata
Cnidaria	Anthozoa	Hexacorallia	Scleractinia		Oculinidae		Madrepora
Cnidaria	Anthozoa	Hexacorallia	Scleractinia		Oculinidae		Oculina		Oculina diffusa
Cnidaria	Anthozoa	Hexacorallia	Scleractinia		Oculinidae		Oculina		Oculina tenella
Cnidaria	Anthozoa	Hexacorallia	Scleractinia		Oculinidae
Cnidaria	Anthozoa	Hexacorallia	Scleractinia		Pocilloporidae		Madracis
Cnidaria	Anthozoa	Hexacorallia	Scleractinia		Schizocyathidae		Schizocyathus		Schizocyathus fissilis
Cnidaria	Anthozoa	Hexacorallia	Scleractinia		Turbinoliidae		Peponocyathus		Peponocyathus stimpsonii
Cnidaria	Anthozoa	Hexacorallia	Scleractinia
Cnidaria	Anthozoa	Hydroidolina	Anthoathecata	Filifera	Stylasteridae		Stylaster
Cnidaria	Anthozoa	Octocorallia	Malacalcyonacea		Gorgoniidae		Leptogorgia		Leptogorgia cardinalis
Cnidaria	Anthozoa	Octocorallia	Malacalcyonacea		Gorgoniidae		Leptogorgia		Leptogorgia euryale
Cnidaria	Anthozoa	Octocorallia	Malacalcyonacea		Gorgoniidae		Leptogorgia		Leptogorgia hebes
Cnidaria	Anthozoa	Octocorallia	Malacalcyonacea		Gorgoniidae		Leptogorgia		Leptogorgia medusa
Cnidaria	Anthozoa	Octocorallia	Malacalcyonacea		Gorgoniidae		Leptogorgia		Leptogorgia stheno
Cnidaria	Anthozoa	Octocorallia	Malacalcyonacea		Malacalcyonacea incertae sedis		Thesea
Cnidaria	Anthozoa	Octocorallia	Malacalcyonacea		Nidaliidae		Nidalia
Cnidaria	Anthozoa	Octocorallia	Malacalcyonacea		Paramuriceidae		Bebryce
Cnidaria	Anthozoa	Octocorallia	Malacalcyonacea		Paramuriceidae		Muriceides
Cnidaria	Anthozoa	Octocorallia	Malacalcyonacea		Paramuriceidae		Paramuricea
Cnidaria	Anthozoa	Octocorallia	Malacalcyonacea		Paramuriceidae
Cnidaria	Anthozoa	Octocorallia	Malacalcyonacea		Plexauridae		Swiftia
Cnidaria	Anthozoa	Octocorallia	Malacalcyonacea		Plexauridae		Swiftia		Swiftia exserta
Cnidaria	Anthozoa	Octocorallia	Malacalcyonacea		Plexauridae
Cnidaria	Anthozoa	Octocorallia	Malacalcyonacea		Tubiporidae		Telesto		Telesto sanguinea
Cnidaria	Anthozoa	Octocorallia	Malacalcyonacea		Victorgorgiidae		Victorgorgia
Cnidaria	Anthozoa	Octocorallia	Octocorallia incertae sedis				Hypnogorgia		Hypnogorgia pendula
Cnidaria	Anthozoa	Octocorallia	Scleralcyonacea		Chrysogorgiidae		Chrysogorgia
Cnidaria	Anthozoa	Octocorallia	Scleralcyonacea		Chrysogorgiidae		Chrysogorgia		Chrysogorgia elegans
Cnidaria	Anthozoa	Octocorallia	Scleralcyonacea		Chrysogorgiidae		Iridogorgia
Cnidaria	Anthozoa	Octocorallia	Scleralcyonacea		Chrysogorgiidae		Metallogorgia
Cnidaria	Anthozoa	Octocorallia	Scleralcyonacea		Chrysogorgiidae
Cnidaria	Anthozoa	Octocorallia	Scleralcyonacea		Coralliidae	Anthomastinae	Anthomastus
Cnidaria	Anthozoa	Octocorallia	Scleralcyonacea		Coralliidae	Anthomastinae
Cnidaria	Anthozoa	Octocorallia	Scleralcyonacea		Coralliidae
Cnidaria	Anthozoa	Octocorallia	Scleralcyonacea		Coralliidae		Paragorgia
Cnidaria	Anthozoa	Octocorallia	Scleralcyonacea		Coralliidae
Cnidaria	Anthozoa	Octocorallia	Scleralcyonacea		Ellisellidae		Ellisella		Ellisella atlantica
Cnidaria	Anthozoa	Octocorallia	Scleralcyonacea		Ellisellidae		Ellisella		Ellisella elongata
Cnidaria	Anthozoa	Octocorallia	Scleralcyonacea		Ellisellidae		Ellisella
Cnidaria	Anthozoa	Octocorallia	Scleralcyonacea		Ellisellidae		Nicella		Nicella guadalupensis
Cnidaria	Anthozoa	Octocorallia	Scleralcyonacea		Ellisellidae		Nicella		Nicella toeplitzae
Cnidaria	Anthozoa	Octocorallia	Scleralcyonacea		Ellisellidae		Nicella
Cnidaria	Anthozoa	Octocorallia	Scleralcyonacea		Ellisellidae		Riisea		Riisea paniculata
Cnidaria	Anthozoa	Octocorallia	Scleralcyonacea		Ellisellidae
Cnidaria	Anthozoa	Octocorallia	Scleralcyonacea		Keratoisididae	Keratoisidinae	Acanella		Acanella arbuscula
Cnidaria	Anthozoa	Octocorallia	Scleralcyonacea		Keratoisididae	Keratoisidinae	Acanella		Acanella aurelia
Cnidaria	Anthozoa	Octocorallia	Scleralcyonacea		Keratoisididae	Keratoisidinae	Acanella
Cnidaria	Anthozoa	Octocorallia	Scleralcyonacea		Keratoisididae	Keratoisidinae	Lepidisis
Cnidaria	Anthozoa	Octocorallia	Scleralcyonacea		Keratoisididae
Cnidaria	Anthozoa	Octocorallia	Scleralcyonacea		Primnoidae		Narella		Narella spectabilis
Cnidaria	Anthozoa	Octocorallia	Scleralcyonacea		Primnoidae		Narella
Cnidaria	Anthozoa	Octocorallia	Scleralcyonacea		Primnoidae		Plumarella
Cnidaria	Anthozoa	Octocorallia	Scleralcyonacea		Primnoidae
Cnidaria	Anthozoa	Octocorallia	Scleralcyonacea		Spongiodermidae		Diodogorgia		Diodogorgia nodulifera
Cnidaria	Anthozoa	Octocorallia
Cnidaria	Hydrozoa	Hydroidolina	Anthoathecata	Filifera	Stylasteridae

## Sheet: Sponges
Phylum	Class	Subclass	Order	Suborder	Family	Subfamily	Genus	Subgenus	Species	Subspecies
Porifera	Demospongiae	Heteroscleromorpha	Biemnida		Biemnidae		Biemna
Porifera	Demospongiae	Heteroscleromorpha	Tetractinellida	Spirophorina	Tetillidae		Cinachyra
Porifera	Demospongiae	Heteroscleromorpha	Haplosclerida		Chalinidae		Haliclona	Haliclona (Reniera)
Porifera	Demospongiae	Heteroscleromorpha	Tetractinellida	Astrophorina	Ancorinidae		Stelletta		Stelletta kallitetilla
Porifera	Demospongiae	Heteroscleromorpha	Suberitida		Suberitidae		Aaptos		Aaptos pernucleata
Porifera	Demospongiae	Verongimorpha	Verongiida		Aplysinidae		Aiolochroia		Aiolochroia crassa
Porifera	Demospongiae	Heteroscleromorpha	Poecilosclerida		Microcionidae	Ophlitaspongiinae	Antho	Antho (Acarnia)
Porifera	Demospongiae	Verongimorpha	Verongiida		Aplysinidae		Aplysina
Porifera	Demospongiae	Verongimorpha	Verongiida		Aplysinidae		Aplysina		Aplysina insularis
Porifera	Demospongiae	Verongimorpha	Verongiida		Aplysinidae		Aplysina		Aplysina fistularis
Porifera	Demospongiae	Heteroscleromorpha	Tetractinellida	Astrophorina	Ancorinidae		Asteropus
Porifera	Demospongiae	Heteroscleromorpha	Axinellida		Axinellidae		Axinella
Porifera	Demospongiae	Heteroscleromorpha	Axinellida		Axinellidae		Axinella		Axinella corrugata
Porifera	Demospongiae	Heteroscleromorpha	Axinellida		Axinellidae		Axinella		Axinella shoemakeri
Porifera	Demospongiae	Heteroscleromorpha	Bubarida		Bubaridae		Bubaris
Porifera	Demospongiae	Heteroscleromorpha	Haplosclerida		Callyspongiidae		Callyspongia	Callyspongia (Cladochalina)
Porifera	Calcarea	Calcinea	Clathrinida		Leucettidae		Leucetta
Porifera	Calcarea	Calcaronea	Leucosolenida		Leucosoleniidae		Leucosolenia
Porifera	Demospongiae	Keratosa	Dendroceratida		Darwinellidae		Chelonaplysilla
Porifera	Demospongiae	Verongimorpha	Chondrillida		Chondrillidae		Chondrilla
Porifera	Demospongiae	Verongimorpha	Chondrillida		Chondrillidae		Chondrilla		Chondrilla nucula
Porifera	Demospongiae	Verongimorpha	Chondrosiida		Chondrosiidae		Chondrosia
Porifera	Demospongiae	Verongimorpha	Chondrosiida		Chondrosiidae		Chondrosia		Chondrosia reniformis
Porifera	Demospongiae	Heteroscleromorpha	Tetractinellida	Spirophorina	Tetillidae		Cinachyrella		Cinachyrella alloclada
Porifera	Demospongiae	Heteroscleromorpha	Tetractinellida	Spirophorina	Tetillidae		Cinachyrella		Cinachyrella arenosa
Porifera	Demospongiae	Heteroscleromorpha	Poecilosclerida		Microcionidae	Microcioninae	Clathria
Porifera	Demospongiae	Heteroscleromorpha	Poecilosclerida		Microcionidae	Microcioninae	Clathria	Clathria (Microciona)
Porifera	Demospongiae	Heteroscleromorpha	Clionaida		Clionaidae		Cliona
Porifera	Demospongiae	Heteroscleromorpha	Clionaida		Clionaidae		Cliona		Cliona varians
Porifera	Demospongiae	Heteroscleromorpha	Desmacellida		Desmacellidae		Desmacella
Porifera	Demospongiae	Heteroscleromorpha	Axinellida		Axinellidae		Dragmacidon		Dragmacidon reticulatum
Porifera	Demospongiae	Keratosa	Dictyoceratida		Dysideidae		Dysidea
Porifera	Demospongiae	Heteroscleromorpha	Suberitida		Halichondriidae		Epipolasis
Porifera	Demospongiae	Heteroscleromorpha	Tetractinellida	Astrophorina	Geodiidae	Erylinae	Erylus		Erylus trisphaerus
Porifera	Demospongiae	Heteroscleromorpha	Axinellida		Raspailiidae	Raspailiinae	Eurypon
Porifera	Demospongiae	Heteroscleromorpha	Tetractinellida	Astrophorina	Geodiidae	Geodiinae	Geodia
Porifera	Demospongiae	Heteroscleromorpha	Tetractinellida	Astrophorina	Geodiidae	Geodiinae	Geodia		Geodia gibberosa
Porifera	Demospongiae	Heteroscleromorpha	Suberitida		Halichondriidae		Halichondria
Porifera	Demospongiae	Heteroscleromorpha	Suberitida		Halichondriidae		Halichondria	Halichondria (Halichondria)	Halichondria (Halichondria) melanadocia
Porifera	Demospongiae	Heteroscleromorpha	Haplosclerida		Chalinidae		Haliclona
Porifera	Demospongiae	Heteroscleromorpha	Haplosclerida		Chalinidae		Haliclona	Haliclona (Gellius)
Porifera	Demospongiae	Heteroscleromorpha	Axinellida		Stelligeridae		Higginsia
Porifera	Demospongiae	Heteroscleromorpha	Axinellida		Stelligeridae		Higginsia		Higginsia strigilata
Porifera	Demospongiae	Heteroscleromorpha	Poecilosclerida		Hymedesmiidae		Hymedesmia
Porifera	Demospongiae	Heteroscleromorpha	Suberitida		Halichondriidae		Hymeniacidon		Hymeniacidon caerulea
Porifera	Demospongiae	Keratosa	Dendroceratida		Dictyodendrillidae		Igernella		Igernella notabilis
Porifera	Demospongiae	Keratosa	Dictyoceratida		Irciniidae		Ircinia
Porifera	Demospongiae	Keratosa	Dictyoceratida		Irciniidae		Ircinia		Ircinia campana
Porifera	Demospongiae	Keratosa	Dictyoceratida		Irciniidae		Ircinia		Ircinia felix
Porifera	Demospongiae	Keratosa	Dictyoceratida		Irciniidae		Ircinia		Ircinia strobilina
Porifera	Demospongiae	Heteroscleromorpha	Tetractinellida	Astrophorina	Ancorinidae		Jaspis
Porifera	Calcarea	Calcinea	Clathrinida		Leucettidae		Leucetta
Porifera	Calcarea	Calcaronea	Baerida		Baeriidae		Leuconia
Porifera	Demospongiae	Heteroscleromorpha	Poecilosclerida		Coelosphaeridae		Lissodendoryx	Lissodendoryx (Anomodoryx)	Lissodendoryx (Anomodoryx) sigmata
Porifera	Demospongiae	Heteroscleromorpha	Poecilosclerida		Mycalidae		Mycale	Mycale (Mycale)	Mycale (Mycale) laevis
Porifera	Demospongiae	Heteroscleromorpha	Biemnida		Biemnidae		Neofibularia		Neofibularia nolitangere
Porifera	Demospongiae	Heteroscleromorpha	Clionaida		Placospongiidae		Placospongia		Placospongia melobesioides
Porifera	Demospongiae	Heteroscleromorpha	Tetractinellida	Astrophorina	Vulcanellidae		Poecillastra
Porifera	Demospongiae	Heteroscleromorpha	Scopalinida		Scopalinidae		Scopalina		Scopalina ruetzleri
Porifera	Demospongiae	Heteroscleromorpha	Haplosclerida		Phloeodictyidae		Siphonodictyon		Siphonodictyon siphonum
Porifera	Demospongiae	Heteroscleromorpha	Clionaida		Clionaidae		Spheciospongia
Porifera	Demospongiae	Heteroscleromorpha	Clionaida		Clionaidae		Spheciospongia		Spheciospongia vesparium
Porifera	Demospongiae	Heteroscleromorpha	Clionaida		Spirastrellidae		Spirastrella
Porifera	Demospongiae	Heteroscleromorpha	Clionaida		Spirastrellidae		Spirastrella		Spirastrella coccinea
Porifera	Demospongiae	Heteroscleromorpha	Tetractinellida	Astrophorina	Ancorinidae		Stelletta
Porifera	Demospongiae	Heteroscleromorpha	Tetractinellida	Astrophorina	Ancorinidae		Stelletta		Stelletta grubii
Porifera	Demospongiae	Heteroscleromorpha	Suberitida		Suberitidae		Terpios
Porifera	Demospongiae	Heteroscleromorpha	Tethyida		Tethyidae		Tethya
Porifera	Demospongiae	Heteroscleromorpha	Tethyida		Tethyidae		Tethya		Tethya actinia
Porifera	Demospongiae	Heteroscleromorpha	Tethyida		Tethyidae		Tethya		Tethya seychellensis
Porifera	Demospongiae	Heteroscleromorpha	Tethyida		Timeidae		Timea
Porifera	Demospongiae	Heteroscleromorpha	Tethyida		Timeidae		Timea		Timea mixta
Porifera	Hexactinellida	Hexasterophora	Sceptrulophora		Aphrocallistidae		Aphrocallistidae
Porifera	Demospongiae	Heteroscleromorpha	Poecilosclerida		Cladorhizidae
Porifera	Hexactinellida	Hexasterophora	Lyssacinosida		Euplectellidae	Euplectellinae	Euplectella
Porifera	Hexactinellida	Hexasterophora	Lyssacinosida		Euplectellidae
Porifera	Hexactinellida	Hexasterophora	Sceptrulophora		Farreidae
Porifera	Hexactinellida	Amphidiscophora	Amphidiscosida		Hyalonematidae		Hyalonema
Porifera	Demospongiae	Heteroscleromorpha	Polymastiida		Polymastiidae		Polymastia
Porifera	Demospongiae	Heteroscleromorpha	Tetractinellida	Spirophorina	Tetillidae		Tetilla
Porifera	Demospongiae	Heteroscleromorpha	Poecilosclerida		Microcionidae	Microcioninae	Clathria	Clathria (Thalysias)	Clathria (Thalysias) juniperina
Porifera	Demospongiae	Heteroscleromorpha	Poecilosclerida		Coelosphaeridae		Lissodendoryx
Porifera	Demospongiae	Heteroscleromorpha	Poecilosclerida		Mycalidae		Mycale
Porifera	Demospongiae	Heteroscleromorpha	Poecilosclerida		Cladorhizidae		Chondrocladia
Porifera	Demospongiae
Porifera	Hexactinellida
Porifera

## Sheet: Sponges_Reordered
Phylum	Class	Subclass	Order	Suborder	Family	Subfamily	Genus	Subgenus	Species	Subspecies
Porifera	Calcarea	Calcaronea	Baerida		Baeriidae		Leuconia
Porifera	Calcarea	Calcaronea	Leucosolenida		Leucosoleniidae		Leucosolenia
Porifera	Calcarea	Calcinea	Clathrinida		Leucettidae		Leucetta
Porifera	Calcarea	Calcinea	Clathrinida		Leucettidae		Leucetta
Porifera	Demospongiae	Heteroscleromorpha	Axinellida		Axinellidae		Axinella		Axinella corrugata
Porifera	Demospongiae	Heteroscleromorpha	Axinellida		Axinellidae		Axinella		Axinella shoemakeri
Porifera	Demospongiae	Heteroscleromorpha	Axinellida		Axinellidae		Axinella
Porifera	Demospongiae	Heteroscleromorpha	Axinellida		Axinellidae		Dragmacidon		Dragmacidon reticulatum
Porifera	Demospongiae	Heteroscleromorpha	Axinellida		Raspailiidae	Raspailiinae	Eurypon
Porifera	Demospongiae	Heteroscleromorpha	Axinellida		Stelligeridae		Higginsia
Porifera	Demospongiae	Heteroscleromorpha	Axinellida		Stelligeridae		Higginsia		Higginsia strigilata
Porifera	Demospongiae	Heteroscleromorpha	Biemnida		Biemnidae		Biemna
Porifera	Demospongiae	Heteroscleromorpha	Biemnida		Biemnidae		Neofibularia		Neofibularia nolitangere
Porifera	Demospongiae	Heteroscleromorpha	Bubarida		Bubaridae		Bubaris
Porifera	Demospongiae	Heteroscleromorpha	Clionaida		Clionaidae		Cliona		Cliona varians
Porifera	Demospongiae	Heteroscleromorpha	Clionaida		Clionaidae		Cliona
Porifera	Demospongiae	Heteroscleromorpha	Clionaida		Clionaidae		Spheciospongia		Spheciospongia vesparium
Porifera	Demospongiae	Heteroscleromorpha	Clionaida		Clionaidae		Spheciospongia
Porifera	Demospongiae	Heteroscleromorpha	Clionaida		Placospongiidae		Placospongia		Placospongia melobesioides
Porifera	Demospongiae	Heteroscleromorpha	Clionaida		Spirastrellidae		Spirastrella		Spirastrella coccinea
Porifera	Demospongiae	Heteroscleromorpha	Clionaida		Spirastrellidae		Spirastrella
Porifera	Demospongiae	Heteroscleromorpha	Desmacellida		Desmacellidae		Desmacella
Porifera	Demospongiae	Heteroscleromorpha	Haplosclerida		Callyspongiidae		Callyspongia	Callyspongia (Cladochalina)
Porifera	Demospongiae	Heteroscleromorpha	Haplosclerida		Chalinidae		Haliclona	Haliclona (Gellius)
Porifera	Demospongiae	Heteroscleromorpha	Haplosclerida		Chalinidae		Haliclona	Haliclona (Reniera)
Porifera	Demospongiae	Heteroscleromorpha	Haplosclerida		Chalinidae		Haliclona
Porifera	Demospongiae	Heteroscleromorpha	Haplosclerida		Phloeodictyidae		Siphonodictyon		Siphonodictyon siphonum
Porifera	Demospongiae	Heteroscleromorpha	Poecilosclerida		Cladorhizidae		Chondrocladia
Porifera	Demospongiae	Heteroscleromorpha	Poecilosclerida		Cladorhizidae
Porifera	Demospongiae	Heteroscleromorpha	Poecilosclerida		Coelosphaeridae		Lissodendoryx	Lissodendoryx (Anomodoryx)	Lissodendoryx (Anomodoryx) sigmata
Porifera	Demospongiae	Heteroscleromorpha	Poecilosclerida		Coelosphaeridae		Lissodendoryx
Porifera	Demospongiae	Heteroscleromorpha	Poecilosclerida		Hymedesmiidae		Hymedesmia
Porifera	Demospongiae	Heteroscleromorpha	Poecilosclerida		Microcionidae	Microcioninae	Clathria	Clathria (Thalysias)	Clathria (Thalysias) juniperina
Porifera	Demospongiae	Heteroscleromorpha	Poecilosclerida		Microcionidae	Microcioninae	Clathria	Clathria (Microciona)
Porifera	Demospongiae	Heteroscleromorpha	Poecilosclerida		Microcionidae	Microcioninae	Clathria
Porifera	Demospongiae	Heteroscleromorpha	Poecilosclerida		Microcionidae	Ophlitaspongiinae	Antho	Antho (Acarnia)
Porifera	Demospongiae	Heteroscleromorpha	Poecilosclerida		Mycalidae		Mycale	Mycale (Mycale)	Mycale (Mycale) laevis
Porifera	Demospongiae	Heteroscleromorpha	Poecilosclerida		Mycalidae		Mycale
Porifera	Demospongiae	Heteroscleromorpha	Polymastiida		Polymastiidae		Polymastia
Porifera	Demospongiae	Heteroscleromorpha	Scopalinida		Scopalinidae		Scopalina		Scopalina ruetzleri
Porifera	Demospongiae	Heteroscleromorpha	Suberitida		Halichondriidae		Epipolasis
Porifera	Demospongiae	Heteroscleromorpha	Suberitida		Halichondriidae		Halichondria	Halichondria (Halichondria)	Halichondria (Halichondria) melanadocia
Porifera	Demospongiae	Heteroscleromorpha	Suberitida		Halichondriidae		Halichondria
Porifera	Demospongiae	Heteroscleromorpha	Suberitida		Halichondriidae		Hymeniacidon		Hymeniacidon caerulea
Porifera	Demospongiae	Heteroscleromorpha	Suberitida		Suberitidae		Aaptos		Aaptos pernucleata
Porifera	Demospongiae	Heteroscleromorpha	Suberitida		Suberitidae		Terpios
Porifera	Demospongiae	Heteroscleromorpha	Tethyida		Tethyidae		Tethya		Tethya actinia
Porifera	Demospongiae	Heteroscleromorpha	Tethyida		Tethyidae		Tethya		Tethya seychellensis
Porifera	Demospongiae	Heteroscleromorpha	Tethyida		Tethyidae		Tethya
Porifera	Demospongiae	Heteroscleromorpha	Tethyida		Timeidae		Timea		Timea mixta
Porifera	Demospongiae	Heteroscleromorpha	Tethyida		Timeidae		Timea
Porifera	Demospongiae	Heteroscleromorpha	Tetractinellida	Astrophorina	Ancorinidae		Stelletta		Stelletta kallitetilla
Porifera	Demospongiae	Heteroscleromorpha	Tetractinellida	Astrophorina	Ancorinidae		Asteropus
Porifera	Demospongiae	Heteroscleromorpha	Tetractinellida	Spirophorina	Tetillidae		Cinachyra
Porifera	Demospongiae	Heteroscleromorpha	Tetractinellida	Spirophorina	Tetillidae		Cinachyrella		Cinachyrella alloclada
Porifera	Demospongiae	Heteroscleromorpha	Tetractinellida	Spirophorina	Tetillidae		Cinachyrella		Cinachyrella arenosa
Porifera	Demospongiae	Heteroscleromorpha	Tetractinellida	Astrophorina	Ancorinidae		Jaspis
Porifera	Demospongiae	Heteroscleromorpha	Tetractinellida	Astrophorina	Ancorinidae		Stelletta
Porifera	Demospongiae	Heteroscleromorpha	Tetractinellida	Astrophorina	Ancorinidae		Stelletta		Stelletta grubii
Porifera	Demospongiae	Heteroscleromorpha	Tetractinellida	Astrophorina	Geodiidae	Erylinae	Erylus		Erylus trisphaerus
Porifera	Demospongiae	Heteroscleromorpha	Tetractinellida	Astrophorina	Geodiidae	Geodiinae	Geodia		Geodia gibberosa
Porifera	Demospongiae	Heteroscleromorpha	Tetractinellida	Astrophorina	Geodiidae	Geodiinae	Geodia
Porifera	Demospongiae	Heteroscleromorpha	Tetractinellida	Astrophorina	Vulcanellidae		Poecillastra
Porifera	Demospongiae	Heteroscleromorpha	Tetractinellida	Spirophorina	Tetillidae		Tetilla
Porifera	Demospongiae	Keratosa	Dendroceratida		Darwinellidae		Chelonaplysilla
Porifera	Demospongiae	Keratosa	Dendroceratida		Dictyodendrillidae		Igernella		Igernella notabilis
Porifera	Demospongiae	Keratosa	Dictyoceratida		Dysideidae		Dysidea
Porifera	Demospongiae	Keratosa	Dictyoceratida		Irciniidae		Ircinia		Ircinia campana
Porifera	Demospongiae	Keratosa	Dictyoceratida		Irciniidae		Ircinia		Ircinia felix
Porifera	Demospongiae	Keratosa	Dictyoceratida		Irciniidae		Ircinia		Ircinia strobilina
Porifera	Demospongiae	Keratosa	Dictyoceratida		Irciniidae		Ircinia
Porifera	Demospongiae	Verongimorpha	Verongiida		Aplysinidae		Aiolochroia		Aiolochroia crassa
Porifera	Demospongiae	Verongimorpha	Verongiida		Aplysinidae		Aplysina		Aplysina fistularis
Porifera	Demospongiae	Verongimorpha	Verongiida		Aplysinidae		Aplysina		Aplysina insularis
Porifera	Demospongiae	Verongimorpha	Verongiida		Aplysinidae		Aplysina
Porifera	Demospongiae	Verongimorpha	Chondrillida		Chondrillidae		Chondrilla		Chondrilla nucula
Porifera	Demospongiae	Verongimorpha	Chondrillida		Chondrillidae		Chondrilla
Porifera	Demospongiae	Verongimorpha	Chondrosiida		Chondrosiidae		Chondrosia		Chondrosia reniformis
Porifera	Demospongiae	Verongimorpha	Chondrosiida		Chondrosiidae		Chondrosia
Porifera	Demospongiae
Porifera	Hexactinellida	Amphidiscophora	Amphidiscosida		Hyalonematidae		Hyalonema
Porifera	Hexactinellida	Hexasterophora	Lyssacinosida		Euplectellidae	Euplectellinae	Euplectella
Porifera	Hexactinellida	Hexasterophora	Lyssacinosida		Euplectellidae
Porifera	Hexactinellida	Hexasterophora	Sceptrulophora		Aphrocallistidae		Aphrocallistidae
Porifera	Hexactinellida	Hexasterophora	Sceptrulophora		Farreidae
Porifera	Hexactinellida
Porifera
