# Supplementary material for: Deep-Sea Sponges and Corals off the Western Coast of Florida—Intracellular Mechanisms of Action of Bioactive Compounds and Technological Advances Supporting the Drug Discovery Pipeline
Source: Mar Drugs. 2023 Nov 28;21(12):615. doi: 10.3390/md21120615 (PMC10744787; doi:10.3390/md21120615)
Supplement: Supplementary file 1 [file marinedrugs-21-00615-s001.zip › Supplementary_File_S12.xlsx]

## Sheet: Bioactive_Compounds_Corals
PMID#	PubMed Search Term	Study Focus	Coral Scientific Name	Location	Time and Depth of Collection	Extract	Metabolite Tested or Foundation for Chemical Synthesis	Synthesized or Semi-Synthesized Compound Tested	Pathway Investigated
16023761	Soft Coral, Endoplasmic Reticulum	Liver Cancer and Therapies	Clavularia viridis				Bromovulone III		Induction of ER Stress
22885288	Soft Coral, Endoplasmic Reticulum	Oral Squamous Cancer and Therapies	S leptoclados				11-dehydrosinulariolide		Induction of ER Stress
23015779	Soft Coral, Endoplasmic Reticulum	Melanoma and Therapies	Sinularia leptoclados				11-dehydrosinulariolide		Induction of ER Stress
23973991	Soft Coral, Endoplasmic Reticulum, Signaling	Liver Cancer and Therapies	Sinularia flexibilis				Sinulariolide		induction of ER Stress and activation of p-eIF2a
27801783	Soft Coral, Endoplasmic Reticulum, Signaling	Liver Cancer and Therapies	Sinularia flexibilis				11-epi-sinulariolide (11-epi-SA)		Induction of ER Stress and activation of p-JNK/p-c-jun pathway
29587440	Soft Coral, Endoplasmic Reticulum, Signaling	Gastric Cancer and Therapies	Sinularia sandensis				7-Acetylsinumaximol B (7-AB)		induction of ER Stress and activation of p-eIF2a
31086026	Soft Coral, Endoplasmic Reticulum, Signaling, AKT, PI3K	Bladder Cancer and Therapies	Sinularia gibberosa				Flacidoxide-13-acetate		Induction of ER Stress and activation of p-p38/p-JNK and inhibition of p-PI3K/p-AKT/p-ERK
7915861	Soft Coral, Microtubules	Anticancer Therapies	Gersemia fruticose				9,11-secosterol		Mechanism of cell death was independent of effect on microtubules or actin
9515790	Soft Coral, Microtubules	Anticancer Therapies	Eleutherobia sp.	Coast of Western Australia			Eleutherobin		Inhibition of tubulin polymerization
29027931	Soft Coral, Actin	Anticancer and antiviral Therapies	Sinularia				5-epi-sinuleptolide (5-epi-SNEP)		Induction of actin aggregates and binding to actin
33920454	Soft Coral, Actin	Liver Cancer and Therapies	Sinularia flexibilis				Sinularin		Induction of actin aggregates and retraction of filaments as well as induction of p-p38/p-JNK with reduction in p-AKT/p-ERK
36275891	Soft Coral, Endoplasmic Reticulum	Oral Cancer and Therapies	Sinularia sandensis				4-carbomethoxy-10-epigyrosanoldie E		Induction of ER Stress
22119889	Soft Coral, Signaling, AKT, PI3K	Parkinson's Disease and Therapies	S flexibilis				11-dehydrosinulariolide		Increased p-ERK and p-AKT levels as well as inhibition of NF-kB nuclear translocation
25222667	Soft Coral, Signaling, AKT, PI3K	Liver Cancer and Therapies	Sinularia flexibilis				11-epi-sinulariolide acetate (11-epi-SA)		Reduction of p-ERK1/2 and p-p38 along with reduced p-AKT/p-PI3K/p-mTOR
25342459	Soft Coral, Signaling, AKT, PI3K	Gastric Cancer and Therapies	Sarcophyton crassocaule				13-acetoxysarcocrassolide (13-AC)		Reduction of p-AKT, p-PI3K, p-ERK1/2 with increased p-JNK and p-p38
25898413	Soft Coral, Signaling, AKT, PI3K	Vascular Disease and Therapies	Cladiella australis				Austrasulfone	Dihydroaustrasulfone alcohol	Reduction of p-AKT and p-ERK1/2
26204832	Soft Coral, Signaling, AKT, PI3K	Liver Cancer and Therapies	Sinularia flexibilis				Sinulariolide		Reduction in p-ERK/p-JNK/p-c-jun/p-p38/p-PI3K/p-AKT/p-mTOR
28671570	Soft Coral, AKT, PI3K	Lung Cancer and Therapies	Nephthea erecta				24-methyl-cholesta-5,24(28)-diene-3β,19-diol-7β-monoacetate (MeCDDA)		Reduction in p-AKT/p-mTOR
28767067	Soft Coral, Signaling, AKT, PI3K	Bladder Cancer and Therapies	Sinularia flexibilis				Sinulariolide		Reduction in p-PI3K/p-AKT/p-mTOR
29280977	Soft Coral, Signaling, AKT, PI3K	Urothelial Cancer and Therapies	Cladiella kashmani				Flaccidoxide-13-acetate		Reduction in p-PI3K/p-AKT/p-mTOR
31602264	Soft Coral, Signaling, AKT, PI3K	Renal Cell Cancer and Therapies	Sinularia flexibilis				Sinularin from Sinularia flexibilis (Purchased)		Reduction in p-p85/p-AKT/p-mTOR with increased p-JNK/p-ERK/p-p38
31783709	Soft Coral, Signaling, AKT, PI3K	Gastric Cancer and Therapies	Sinularia flexibilis				Sinulariolide		Reduction in p-PI3K/p-AKT/p-mTOR/p-JNK/p-p38/p-ERK
32549236	Soft Coral, Signaling, AKT, PI3K	Liver Cancer and Therapies	Sinularia gibberosa				Flaccidoxide-13-acetate		Reduction in p-PI3K/p-AKT/p-mTOR
36416062	Soft Coral, Signaling, AKT, PI3K	Liver Cancer and Therapies	Sarcophyton crassocaule				13-acetoxysarcocrassolide		Reduction in p-PI3K/p-AKT/p-mTOR/p-p70S6K/p-S6/p-eIF4B/p-eIF4E
30513611	Soft Coral, AKT	Lung Cancer and Therapies	Sinularia flexibilis				11-Dehydrosinulariolide		Reduction in p-AKT
34834261	Sea Coral, Signaling	Breast Cancer and Therapies	Cladiella pachyclados	Hurghada, Red Sea	March 2021, 7m	Ethyl acetate extract (CE)			Modulation of the MAPK network with ERK1 as a potential interacting molecule via STRING
						AgNPs
26286030	Soft Coral, Signaling	Neuroprotective/Anti-inflammatory Therapies	Cladiella australis				Dihydroaustrasulfone alcohol (a synthetic precursor of austrasulfone)	4-(phenylsulfanyl) butan-2-one (4-PSB-2)	Reduction in LPS-mediated induction of p-p38/p-ERK/p-JNK/p-p65 NF-kB
22791152	Soft Coral, Signaling, AKT, STAT	Colon Cancer and Therapies	Lobophytum genus	Vietnam			(1S,2S,3E,7E,11E)-3,7,11,15-cembratetraen-17,2-olide (LS-1)		Reduction in p-Src (changes in p-AKT/p-ERK/p-p38/p-JNK were associated with changes in their total proteins)
26287184	Soft Coral, Signaling, MAPK	Colon Cancer and Therapies	Sarcophyton tortuosum	Sanya Bay, Hainan Island, China			Methyl sartortuoate		Elevation in p-JNK/p-p38
27940262	Soft Coral, Signaling, EGFR	Anticancer Therapies	Cladiella pachyclados				Pachycladin A		Inhibition of EGFR tyrosine kinase activity along with reduced expression of p-EGFR/p-AKT/p-MAPK
							Pachycladin B
							Pachycladin C
							Pachycladin D
							Pachycladin E
28534853	Soft Coral, Signaling, MAPK, AKT, PI3K	Parkinson's Disease and Therapies	Cladiella australis	Taiwan			Austrasulfone	1-tosylpentan-3-one (I3TO)	Recovery of p-AKT and p-ERK expression in cells stimulated with 6-OHDA
34356816	Soft Coral, Signaling, MAPK	Coronavirus Therapies	Sarcophyton elegans				Sarelengan B		Increased binding affinity for Mpro and modulation of the p38 MAPK cascade
							Dioxanyalolide
							Desacetylnyalolide
							Lobophytone W
			Sarcophyton latum				Bislatumlide A
27472346	Soft Coral, Signaling, AKT, PI3K	Gastric Cancer and Therapies	Sinularia flexibilis				Sinularin		Reduction of p-PI3K/p-AKT/p-mTOR/p-GSK-3b
28635645	Sea Coral, EGFR	Anticancer Therapies	Sarcophyton ehrenbergi	Hurghada, Egyptian Red Sea	March 2015		Sarcoehrenbergilid A (1)		Binding capacity to EGFR through molecular docking studies
							Sarcoehrenbergilid B (2)
							Sarcoehrenbergilid C (3)
							Sarcophine (4)
							(+)-7a ,8b-dihydroxydeepoxysarcophine (5)
							Sinulolide A (6)
							Sinulolide B (7)
							Sardisterol (8)
29315209	Gorgonian Coral, Signaling, MAPK	Hepatic Fibrosis and Therapies	Pinnigorgia sp			Crude extract (Pin)			Induction of p-ERK and p-JNK
							Pinnigorgiol A
							Pinnigorgiol B
							Pinnigorgiol C
29875371	Soft Coral, Signaling	Hepatitis C Virus and Therapies	Lobophytum crassum				Lobohedleolide		Inhibition of C/EBP transcription factor activity along with reduced p-JNK expression
33992967	Gorgonian Coral, Actin, Signaling, MAPK	Bone Loss Diseases and Therapies	Dichotella gemmacea	Weizhou Island, China	May 2016	Ethyl acetate fraction			Reduction in RANKL-induced activation of p-ERK/p-JNK/p-p38
						Subfraction SF1	Gemmolides A-Z2
						Subfraction SF2
						Subfraction SF3	Junceellolide D (JD)
34834023	Soft Coral, Signaling, AKT, JAK	Pancreatic Cancer and Therapies	Sinularia leptoclados				Sinuleptolide		Reduced expression of p-AKT, p-ERK1/2, p-JAK2, and p-STAT3
							5-epi-sinuleptolide
35628435	Soft Coral, Endoplasmic Reticulum	Anticancer Therapies	Lobophytum crissum				Crassolide		Induction of ER Stress
37005535	Soft Coral, Vimentin, Signaling	Prostate Cancer and Therapies	Sinularia flexibilis				Sinularin		Reduction in N-cadherin/Vimentin with increased levels of E-cadherin to reverse EMT

## Sheet: Coral_Classification
PMID#	Coral Scientific Name	Sponge Scientific Name	Coral Accepted Name	Phylum	Class	Subclass	Order	Suborder	Family	Subfamily	Genus	Subgenus	Species
16023761	Clavularia viridis			Cnidaria	Anthozoa	Octocorallia	Malacalcyonacea		Clavulariidae		Clavularia		Clavularia viridis
22885288	Sinularia leptoclados		Sclerophytum leptoclados	Cnidaria	Anthozoa	Octocorallia	Malacalcyonacea		Sarcophytidae		Sclerophytum		Sclerophytum leptoclados
23015779	Sinularia leptoclados		Sclerophytum leptoclados	Cnidaria	Anthozoa	Octocorallia	Malacalcyonacea		Sarcophytidae		Sclerophytum		Sclerophytum leptoclados
23973991	Sinularia flexibilis		Sclerophytum flexibile	Cnidaria	Anthozoa	Octocorallia	Malacalcyonacea		Sarcophytidae		Sclerophytum		Sclerophytum flexibile
27801783	Sinularia flexibilis		Sclerophytum flexibile	Cnidaria	Anthozoa	Octocorallia	Malacalcyonacea		Sarcophytidae		Sclerophytum		Sclerophytum flexibile
29587440	Sinularia sandensis		Sclerophytum sandense	Cnidaria	Anthozoa	Octocorallia	Malacalcyonacea		Sarcophytidae		Sclerophytum		Sclerophytum sandense
31086026	Sinularia gibberosa		Sclerophytum gibberosum	Cnidaria	Anthozoa	Octocorallia	Malacalcyonacea		Sarcophytidae		Sclerophytum		Sclerophytum gibberosum
7915861	Gersemia fruticosa			Cnidaria	Anthozoa	Octocorallia	Malacalcyonacea		Alcyoniidae		Gersemia		Gersemia fruticosa
9515790	Eleutherobia sp.			Cnidaria	Anthozoa	Octocorallia	Malacalcyonacea		Alcyoniidae		Eleutherobia
29027931	Sinularia			Cnidaria	Anthozoa	Octocorallia	Malacalcyonacea		Sinulariidae		Sinularia
33920454	Sinularia flexibilis		Sclerophytum flexibile	Cnidaria	Anthozoa	Octocorallia	Malacalcyonacea		Sarcophytidae		Sclerophytum		Sclerophytum flexibile
36275891	Sinularia sandensis		Sclerophytum sandense	Cnidaria	Anthozoa	Octocorallia	Malacalcyonacea		Sarcophytidae		Sclerophytum		Sclerophytum sandense
22119889	Sinularia flexibilis		Sclerophytum flexibile	Cnidaria	Anthozoa	Octocorallia	Malacalcyonacea		Sarcophytidae		Sclerophytum		Sclerophytum flexibile
25222667	Sinularia flexibilis		Sclerophytum flexibile	Cnidaria	Anthozoa	Octocorallia	Malacalcyonacea		Sarcophytidae		Sclerophytum		Sclerophytum flexibile
25342459	Sarcophyton crassocaule			Cnidaria	Anthozoa	Octocorallia	Malacalcyonacea		Sarcophytidae		Sclerophytum		Sarcophyton crassocaule
25898413	Cladiella australis			Cnidaria	Anthozoa	Octocorallia	Malacalcyonacea		Cladiellidae		Cladiella		Cladiella australis
26204832	Sinularia flexibilis		Sclerophytum flexibile	Cnidaria	Anthozoa	Octocorallia	Malacalcyonacea		Sarcophytidae		Sclerophytum		Sclerophytum flexibile
28671570	Nephthea erecta		Litophyton erectum	Cnidaria	Anthozoa	Octocorallia	Malacalcyonacea		Nephtheidae		Litophyton		Litophyton erectum
28767067	Sinularia flexibilis		Sclerophytum flexibile	Cnidaria	Anthozoa	Octocorallia	Malacalcyonacea		Sarcophytidae		Sclerophytum		Sclerophytum flexibile
29280977	Cladiella kashmani			Cnidaria	Anthozoa	Octocorallia	Malacalcyonacea		Cladiellidae		Cladiella		Cladiella kashmani
31602264	Sinularia flexibilis		Sclerophytum flexibile	Cnidaria	Anthozoa	Octocorallia	Malacalcyonacea		Sarcophytidae		Sclerophytum		Sclerophytum flexibile
31783709	Sinularia flexibilis		Sclerophytum flexibile	Cnidaria	Anthozoa	Octocorallia	Malacalcyonacea		Sarcophytidae		Sclerophytum		Sclerophytum flexibile
32549236	Sinularia gibberosa		Sclerophytum gibberosum	Cnidaria	Anthozoa	Octocorallia	Malacalcyonacea		Sarcophytidae		Sclerophytum		Sclerophytum gibberosum
36416062	Sarcophyton crassocaule			Cnidaria	Anthozoa	Octocorallia	Malacalcyonacea		Sarcophytidae		Sclerophytum		Sarcophyton crassocaule
30513611	Sinularia flexibilis		Sclerophytum flexibile	Cnidaria	Anthozoa	Octocorallia	Malacalcyonacea		Sarcophytidae		Sclerophytum		Sclerophytum flexibile
34834261	Cladiella pachyclados			Cnidaria	Anthozoa	Octocorallia	Malacalcyonacea		Cladiellidae		Cladiella		Cladiella pachyclados
26286030	Cladiella australis			Cnidaria	Anthozoa	Octocorallia	Malacalcyonacea		Cladiellidae		Cladiella		Cladiella australis
22791152	Lobophytum genus			Cnidaria	Anthozoa	Octocorallia	Malacalcyonacea		Sarcophytidae		Lobophytum
26287184	Sarcophyton tortuosum			Cnidaria	Anthozoa	Octocorallia	Malacalcyonacea		Sarcophytidae		Sclerophytum		Sarcophyton tortuosum
27940262	Cladiella pachyclados			Cnidaria	Anthozoa	Octocorallia	Malacalcyonacea		Cladiellidae		Cladiella		Cladiella pachyclados
28534853	Cladiella australis			Cnidaria	Anthozoa	Octocorallia	Malacalcyonacea		Cladiellidae		Cladiella		Cladiella australis
34356816	Sarcophyton elegans			Cnidaria	Anthozoa	Octocorallia	Malacalcyonacea		Sarcophytidae		Sarcophyton		Sarcophyton elegans
	Sarcophyton latum			Cnidaria	Anthozoa	Octocorallia	Malacalcyonacea		Sarcophytidae		Sarcophyton		Sarcophyton latum
27472346	Sinularia flexibilis		Sclerophytum flexibile	Cnidaria	Anthozoa	Octocorallia	Malacalcyonacea		Sarcophytidae		Sclerophytum		Sclerophytum flexibile
28635645	Sarcophyton ehrenbergi			Cnidaria	Anthozoa	Octocorallia	Malacalcyonacea		Sarcophytidae		Sarcophyton		Sarcophyton ehrenbergi
29315209	Pinnigorgia			Cnidaria	Anthozoa	Octocorallia	Malacalcyonacea		Pterogorgiidae		Pinnigorgia
29875371	Lobophytum crassum			Cnidaria	Anthozoa	Octocorallia	Malacalcyonacea		Sarcophytidae		Lobophytum		Lobophytum crassum
33992967	Dichotella gemmacea			Cnidaria	Anthozoa	Octocorallia	Scleralcyonacea		Ellisellidae		Dichotella		Dichotella gemmacea
34834023	Sinularia leptoclados		Sclerophytum leptoclados	Cnidaria	Anthozoa	Octocorallia	Malacalcyonacea		Sarcophytidae		Sclerophytum		Sclerophytum leptoclados
35628435	Lobophytum crassum			Cnidaria	Anthozoa	Octocorallia	Malacalcyonacea		Sarcophytidae		Lobophytum		Lobophytum crassum
37005535	Sinularia flexibilis		Sclerophytum flexibile	Cnidaria	Anthozoa	Octocorallia	Malacalcyonacea		Sarcophytidae		Sclerophytum		Sclerophytum flexibile
