# Supplementary material for: Deep-Sea Sponges and Corals off the Western Coast of Florida—Intracellular Mechanisms of Action of Bioactive Compounds and Technological Advances Supporting the Drug Discovery Pipeline
Source: Mar Drugs. 2023 Nov 28;21(12):615. doi: 10.3390/md21120615 (PMC10744787; doi:10.3390/md21120615)
Supplement: Supplementary file 1 [file marinedrugs-21-00615-s001.zip › Supplementary_File_S13.xlsx]

## Sheet: Bioactive_Compounds_Sponges
PMID#	PubMed Search Term	Study Focus	Sponge Scientific Name	Location	Time and Depth of Collection	Extract	Metabolite Tested or Foundation for Chemical Synthesis	Synthesized or Semi-Synthesized Compound Tested	Pathway Investigated
29115475	Sea Sponge, Signaling MAPK	Inflammation and Therapies	Dysidea fragilis	Near Yongxing Island, South China Sea	April 2011		Dysfragilone A		p-p38 MAPK reduced
29679028	Sea Sponge, Endoplasmic Reticulum	Liver Cancer and Therapies	Agelas	Coast of Chuuk and Kosrae (Federated States of Micronesia)	10m	Methanol extracts (AE1 and AE2)			Induction of ER stress and autophagy
			Theonella sp.	Philippines		Methanol extracts
			Haliclona sp.	Philippines		Methanol extracts
			Coscinoderma sp.	Micronesia		Methanol extracts
35200638	Sea Sponge, Endoplasmic Reticulum	Liver Cancer and Therapies	Agelas nakamurai	Coast of Orchid Island, Taiwan	2008		(-)-agelasidine A		Induction of ER stress
16539395	Sea Sponge, Trafficking, Dynein	Dynein as a Drug Target	Psammaplysilla purea				Purealin	Purealin	Inhibition of dynein ATP activity
16843570	Sea Sponge, Microtubules, Actin	Breast Cancer and Therapies	Geodia corticostylifera	Coast of Sao Paolo State, Brazil			Geodiamolide A, B, H, I		Actin disorganization and aggregation
16441091	Sea Sponge, Actin	Colon Cancer and Therapies	Theonella swinhoei	Hurghada off the coast of the Egyptian Red Sea			Swinholide I		Breakdown of actin microfilaments
							Hurghadolide A
18330887	Sea Sponge, Actin	Breast Cancer and Therapies	Geodia corticostylifera	Off the coast of Brazil			Cyclic depsipeptide geodiamolide H		Retraction of actin filaments
23750450	Sea Sponge, Microtubules	Anticancer Therapies	Lithoplocamia lithistoides	Madagascar			PM050489	PM050489	Disruption of microtubules involved in mitotic spindle via binding to plus-end (Ref: 3)
							PM060184	PM060184
17929935	Sea Sponge, Actin	Mechanisms underlying Actin Dynamics	Negombata corticata	Red Sea			Latrunculin		Disruption of actin polymerization
							Oxalatrunculin B
18298079	Sea Sponge, Actin	Prostate Cancer and Therapies	Negombata magnifica	Hurghada off the coast of the Egyptian Red Sea	June 2003		Latrunculin	17-O-[N-(2-Chloroethyl)carbamoyl]-latrunculin A	Disruption of actin polymerization
								17-O-[N-(2-Bromoethyl)carbamoyl]-latrunculin A
								17-O-[N-(3-Chloropropyl)carbamoyl]-latrunculin A
								17-O-[N-(Phenyl)carbamoyl]-latrunculin A
								17-O-[N-(Benzyl)carbamoyl]-latrunculin A
20043312	Sea Sponge, Actin	Breast Cancer and Therapies	Negombata magnifica	Red Sea			Latrunculin A	17-O-Methyllatrunculin A	Disruption of actin polymerization
								17-O-Phenylethyllatrunculin A
								17-O-Benzoyllatrunculin A
								17-O-Methyl-N-methyllatrunculin A
								17-O-Methyl-N-ethyllatrunculin A
								17-O-Methyl-N-cyclopentanelatrunculin A
								17-O-Methyl-N-(3′-hydroxypropyl)latrunculin A
								17-O-Methyl-N-benzyllatrunculin A
								17-O-Methyl-N-benzoyllatrunculin A
								17-O-Methyl-N-(7′-methoxyphenylacetyl)latrunculin A
								N-Ethyllatrunculin A
								N-Benzyllatrunculin A
								N-Hydroxymethyllatrunculin A
23988111	Sea Sponge, Actin	Anticancer Therapies	Negombata magnifica	Red Sea			Latrunculin A		Actin Binding
							Latrunculin B
							16-epi-latrunculin B
							Latrunculin T
8513494	Sea Sponge, Trafficking	Dynamics of Vesicle Transport	Hippospongia metachromia				Ilimaquinone (IQ)		Golgi fragmentation leading to a block in protein transport
17140562	Sea Sponge, Signaling, Trafficking, Golgi	Anticancer Therapies	Hippospongia metachromia				Ilimaquinone from Hippospongia metachromia(Purchased)		Golgi fragmentation and inhibition of NF-kB nuclear translocation with increased ER stress
PMID	PubMed Search Term	Study Focus	Sponge Scientific Name	Location	Time and Depth of Collection	Extract	Metabolite Tested or Foundation for Chemical Synthesis	Synthesized or Semi-Synthesized Compound Tested	Pathway Investigated
36524671	Demospongiae, AKT, PI3K	Cancer and Therapies	Aaptos aaptos					3,7- bis(3,5-dimethylphenyl)-aaptamine (AP-51)	Reduction of p-PI3K, p-AKT, and p-mTOR.
36286429	Demospongiae, AKT, PI3K	Inflammation in Pathologies and Therapies	Aplysina aerophoba				(+)-Aeroplysinin-1 (Apl-1)		Reduction in TNF-alpha induced movement of NFkB along with reduction of p-AKT levels.
34577088	Demospongiae, GPCR	GPCR targeting for Noncommunicable Diseases	Stylissa sp.	Off the coast of Surigao City in the Philippines	5-10m		Aaptamine		GPCR profiling uncovered 13 hits using the beta-arresting screening assay including alpha-adrenoreceptor, beta-adrenoreceptor, and dopamine receptor.
33003597	Demospongiae, endoplasmic reticulum	Cancer and Therapies	Agelas	Chuuk, Federated States of Micronesia	10m (February 2010)		(-)-agelamide D		Induction of ER stress.
32708154	Demospongiae, MAPK	Cancer and Therapies	Hippospongia sp.				12-Deacetyl-12-epi-scalaradial		Reduction in p-ERK without changes in p-JNK, p-p38, and p-AKT.
32013063	Demospongiae, MAPK	Skin Stress and Therapies	Spongosorites genitrix	Jeju Island (Korea)	September 2007		Topsentin		Reduced p-p38, p-ERK, and p-SAPK/JNK as well as reduced p-jun.
31527453	Demospongiae, AKT, PI3K	Breast Cancer and Therapies	Xestospongia				Renieramycin M (RM)		Elevated levels of ErbB2.
31364822	Demospongiae, MAPK, PI3K	Cancer and Therapies	Aka coralliphaga					Liphagal and Siphonodictyal B	Increased levels of p-p38 along with inhibition of PI3K activity.
31260310	Demospongiae, AKT	Lung Cancer and Therapies	Xestospongia	Nok Island (Chonburi Province, Thailand)	5m (October 2017)		Jorunnamycin A		Reduction in p-AKT, p-ERK, with increased E-cadherin and reduction in vimentin/snail/claudin-1.
31146323	Demospongiae, MAPK, AKT, PI3K	Neurodegenerative Diseases and Therapies	Jaspis stellifera				Stellettin B (SB)		Recovery of downregulated p-ERK and p-AKT by 6-OHDA, in contrast to reduced levels of induced p-p38 levels.
31101864	Demospongiae, Actin	Cytoskeletal Targeting	Mycale nullarosette	Off the Coast of Sameura Bay (Miyagi, Japan) and Ikara Straits (Kagoshima, Japan)	2m (September 2007) and 15m (August 2013)		Mycalolides		Induction of F-actin patches or its disappearance as well as depolymerization of actin filaments. This was accompanied by spiking of microtubules.
30754694	Demospongiae, AKT	Cancer and Therapies	Xestospongia	Off the Coast of Sichang Island (Chonburi Province, Thailand)	3-5m (October 2016)		Renieramycin T (RT)	O-acetyl RT	Reduction in p-AKT.
30572618	Demospongiae, Endoplasmic reticulum	Acute Myeloid Leukemia and Therapies	Suberea clavata	Off the coast of Soloman Islands (off Lologhan Island)	6-12m		1(R), 6(S), 1’(R), 6’(S), 11(R), 17(S)-fistularin-3 (also named (+)-11(R), 17(S)-fistularin-3 (RS-F3))		Induction of ER stress.
30275391	Demospongiae, MAPK, AKT	Breast Cancer and Therapies	Manihinea lynbeazleyae	Perth Canyon, Western Australia	232m (2005)		Aurantoside C (C828)		Elevated levels of p-AKT (Ser473/Thr308) and p-p65-NFkB. Elevated levels of p-p38 and p-SAPK/JNK.
30188708	Demospongiae, Microtubules	Microtubule Targeting	Mycale hentscheli	Pelorus Sound, New Zealand			Peloruside E		Reduction in tubulin polymerization.
29914195	Demospongiae, Actin	Leukemia and Therapies	Hippospongia sp.	Tai-tung Coast, Taiwan	20m		Heteronemin		Elevated levels of talin and p-talin along with altered actin extensions. These features were associated with reduction in p-AKT and p-ERK.
28788056	Demospongiae, STAT	Inflammation and Therapies	Dendrilla membranosa				9,11-dihydrogracilin A (DHG)		Reduction in p-STAT5 and induction of p-ERK in PBMCs stimulated with phytohemagglutinin (PHA).
28423649	Demospongiae, AKT, PI3K	Chronic Myeloid Leukemia and Therapies	Jaspis stellifera				Stellettin B (Stel B)		Reductionin p-STAT5 as well as p110-PI3K, p85-PI3K, p-PDK1, p-AKT, p-mTOR, and p-p70S6K.
28389151	Demospongiae, AKT	Type II Diabetes and Therapies	Agelas nakamurai	Iriomote Island, Japan			Agelasine G and ageline B		Elevated p-AKT levels and inhibition of PTP1B activity.
27796344	Demospongiae, Endoplasmic reticulum	Canccer and Therapies	Carteriospongia (Phyllospongia) sp.	Tai-tung, Taiwan	14m (March 2013)		12β-(3′β-hydroxybutanoyloxy)-20,24-dimethyl-24-oxo-scalara- 16-en-25-al and 12β-(3′β-hydroxypentanoyloxy)-20,24-dimethyl-24-oxo-scalara-16-en-25-al, along with one known tetraprenyltoluquinol-related metabolite		Induction of ER stress.
27744679	Demospongiae, GPCR	GPCR Targeting	Aaptos aaptos	Waigeo, Indonesia	1992 and 2011		Aaptamine		Elevated cAMP and GPCR (opioid) endocytosis.
27428983	Demospongiae, MAPK	Cancer and Therapies	Monanchora pulchra	Okhotsk Sea, Pacific Ocean, Russian Far East			monanchocidin A, monanchocidin B, monanchomycalin C, ptilomycalin A, monanchomycalin B, normonanchocidin D, urupocidin A, and pulchranin A		Elevated p-JNK and p-ERK levels.
27243769	Demospongiae, AKT, PI3K	Lung Cancer and Therapies	Jaspis stellifera				Stellettin B (Stel B)		Reduction in p-PDK1, p-AKT, p-mTOR, p-P70S6K, and p-GSK3-beta (no change in p-p38 and p-ERK).
27006469	Demospongiae, Endoplasmic reticulum	Cancer and Therapies	Aplysina aerophoba				Isofistularin-3 (Iso-3)		Induction of ER stress.
26058013	Demospongiae, MAPK	Cancer and Therapies	Forcepia sp.					Lasonolide A (LSA)	Activation of RAF1 (Ser338).
25894488	Demospongiae, Endoplasmic reticulum	Pancreatic cancer and Therapies	Dysidea avara				Avarol		Induction of ER stress.
25028795	Demospongiae, MAPK, AKT, PI3K	Cancer and Therapies	Jaspis stellifera	South China Sea			Stellettin B (Stel B)		Reduction in p-AKT (and PI3K activity) and no change inp-p38 or p-ERK.
24493364	Demospongiae, microtubules	Microtubule Targeting	Axinella sp.				N-formyl-7-amino-11- cycloamphilectene (CALe)		Antagonism of colcemid mediated microtubular polymerization.
24191039	Demospongiae, motor protein, kinesin, microtubules	Motor Protein Targeting	Cladocroce aculeata	Eastern Fields, Papua New Guinea			Adociasulfate-13, adociasulfate- 14, and adociasulfate-8		Inhibition of kinesin binding to microtubule-bound beads.
24065159	Demospongiae, AKT, PI3K	Cancer and Therapies	Pseudoceratina sp.	Green Island, Taiwan	10m (March 2022)		Dibromotyrosine derivative, (1′R,5′S,6′S)-2-(3′,5′-dibromo-1′,6′-dihydroxy-4′- oxocyclohex-2′-enyl) acetonitrile (DT)		Increased AKT and PLC-gamma-1 activation. Reduction in NFkB and p-PTEN levels.
23860239	Demospongiae, PI3K	Cancer and Therapies	Chondrosia corticata				Halichondramide (HCA)		Downregulation of p85 and p110 subunits of PI3K.
23859655	Demospongiae, Microtubules	Microtubule Targeting	Lithoplocamia lithistoides					PM050489 and its dechlorinated analogue PM060184	Tubulin assembly inhibited. Binding to tubulin dimers and antagonism of vinca domain ligand binding (mapping of binding site).
23549281	Demospongiae, AKT, PI3K	Tumor Angiogenesis and Therapies	Spongosorites sp.				6″-debromohamacanthin A (DBHA)		Reduction in p-p38, p-ERK, and p-JNK as well as p-AKT, p-PDK1, p-mTOR, and p-p70S6K.
23147639	Demospongiae, Microtubules, MAPK, AKT	Lung Cancer and Therapies	Chondrosia corticata				Five oxazole-containing macrolides including (19Z)-Halichondramide ((19Z)-HCA)		Inhibition of tubulin polymerization as well as reduction in p-AKT, p-mTOR, p-p70S6K, p-ERK, and p-p38.
22509253	Demospongiae, Protein Trafficking	Cancer and Therapies	Cacospongia scalaris	Rovijni (Croatia)	Summer 2007		Scalaradial		Reduced nuclear translocation of p65NFkB.
			Fasciospongia cavernosa				Cacospongionolide
22451302	Demospongiae, AKT	Melanoma and Therapies	Pachastrissa sp.					Pachastrissamine (PA)	Reduction in p-ERK and p-FOXO3 (Ser294) expression. Promotion of FOXO3 nuclear localization.
22439644	Demospongiae, Endoplasmic reticulum	Melanoma and Therapies	Geodia japonica	South China Sea			Stellettin A		Reduction in the production of mature forms of TRP-1 (tyrosinase-related protein 1).
22412813	Demospongiae, Endoplasmic reticulum (protein trafficking)	Melanogenesis Disorders and Therapies	Geodia japonica				Geoditin A		Tyrosinase was inappropriately trafficked to the ER and lysosomes, rather than golgi. This occurred along with reduced mature forms/increased immature forms.
21121631	Demospongiae, PI3K	Therapies for Inflammatory and autoimmune diseases as well as cancer	Aka coralliphaga	Dominica			Meroterpenoid Liphagal	Meroterpenoid Liphagal derivatives	Inhibition of PI3K-alpha isoform enzymatic activity.
20030414	Demospongiae, Actin	Cancer and Therapies	Agelas nakamurai				Sceptrin	Synthetic sceptrin, bromosceptrin, dibromosceptrin, debromosceptrin, oxysceptrin, and nakamuric acid and its methyl ester	Inhibition of contractile elements required to move cell body. Direct binding to monomeric actin.
19877653	Demospongiae, Microtubules	Cancer and Therapies	Cacospongia mycofijiensis	Eua, Tonga			Zampanolide		Microtubular polymerization.
19692635	Demospongiae, Actin, AKT	Pancreatic cancer and Therapies	Forcepia sp.	U.S. Gulf of Mexico			Lasonolide A		Reduction in actin filaments (no effect on microtubules). Activation of PKC, p-p38, p-ERK1/2, and p-AKT.
17176086	Demospongiae, Dynein	Motor Protein Targeting	Haliclona sp.				Adociasulfate-2 (AS-2)		Inhibition of kinesin ATPase activity and identification of binding region between kinesin and microtubules was defined.
15730235	Demospongiae, Actin	Actin Targeting	Pachastrissa nux	Sichang Island (Thailand)	20-25ft (February 2003)		kabiramide C (KabC)	7-(4-aminomethyl-1H-1,2,3-triazol-1-yl) analogue	Tight binding to Prodan-G-actin and cytokinesis defects.
14986973	Demospongiae, Microtubules	Melanoma and Therapies	Auletta sp.	Papua New Guinea			Milnamide C, milnamide A, milnamide B (hemiasterlin), jasplakinolide, geodiamolides A, D, E, and G		Induction of microtubule disruption and actin disorganization.
11784156	Demospongiae, MAPK	Cancer and Therapies	Stylissa massa	Surigao, Philippines	1997		Aldisine, 2-bromoaldisine, 10Z-debromohymenialdisine, 10E-hymenialdisine, 10Z-hymenialdisine, hymenin, oroidin, and 4,5-dibromopyrrole-2-carbonamide		MEK-1 inhibition.
10854330	Demospongiae, Actin	Actin Targeting	Latrunculia magnificans	Red Sea			Latrunculin		Latrunculin antagonizes actin filament formation. Contact points were identified.
10741549	Demospongiae, Microtubules	Microtubule Targeting	Hytrios	Eastern Indian Ocean			Spongistatin 1	SPIKET-P, a novel synthetic spiroketal pyran	Tubulin depolymerization.
9535660	Demospongiae, Motor protein, kinesin, microtubules	Motor Protein Targeting	Haliclona				Adociasulfate-2		Inhibition of microtubule attachment to kinesin and reduction of the ATPase activity of kinesin.
8555181	Demospongiae, Microtubules	Microtubule Targeting	Discodermia dissoluta				(+)-discodermolide		Microtubule rearrangement
1874739	Demospongiae, Microtubules	Cytoskeletal Targeting	Axinella				Halichondrin B and homohalichondrin B		Inhibited ability of vinblastine to bind to tubulin
9288783	Demospongiae, Microtubules	Cytoskeletal Targeting	Neosiphonia superstes	New Caledonia			Sphinxolide, sphinxolide B, sphinxolide C, and sphinxolide D		Loss of microfilament organization (depolymerization features).
11559552	Demospongiae, Actin	Cancer and Therapies	Xestospongia exigua	Off the Coast of Motupore and Madang in Papua, New Guinea			Motuporamines		Induction of actin aggregation.
2253475	Demospongiae, EGFR	Breast Cancer and Therapies	Verongia aerophoba	Kotor Bay, Yugoslavia			(+)-Aeroplysinin-1		EGFR endocytosis and EGFR kinase activity were reduced.
1315532	Demospongiae, human, EGFR	Cancer and Therapies	Xestospongia carbonaria	Benga Lagoon, Fiji Islands			Halenaquinone		Inhibition of c-Src kinase and EGFR kinase activity.
12818367	Demospongiae, Microtubules	Cancer and Therapies	Corallistidae	Off the Coast of North Jamaica	442m		Dictyostatin-1		Induction of microtubule condensation and polymerization of tubulin.
16178375	Demospongiae, Microtubules	Cancer and Therapies	Hyrtios erecta				Spongistatin 1		Disruption of microtubular networks.
25319389	Demospongiae, MAPK, AKT	Lung Cancer and Therapies	Cribrochalina vasculum	Key Largo, Florida	June 2011		(3S)-icos-4E-en-1-yn-3-ol and (3S)-14-methyldocos-4E-en-1-yn-3-ol		Reduction in p-AKT, p-mTOR, p-ERK1/2 compared to increased levels of p-JNK1/2.
36827114	Demospongiae, AKT	Bladder Cancer and Therapies	Rhabdastrella sp.	Off the Coast of Penghu, Taiwan	10-15m		Stellettin B (SP-2)		p-FGFR3, p-EGFR, and p-ERbB2 were reduced along with reduced p-AKT and p-STAT3.
29419736	Demospongiae, MAPK, AKT	Breast Cancer and Therapies	Monanchora viridis	Coast of Western Australia	2005		Crambescidin 800		Redution in p-AKT (Ser473/Thr308), p-mTOR, p-p65, and p-p42/44 MAPK.
33809895	Demospongiae, MAPK	Inflammation and Therapies	Ecionemia acervus	Vietnam	April 2018		Fistularins		Reduced p-ERK, p-p38, and p-JNK as well as reduced p-p65 activation and diminished nuclear translocation.
27384680	Demospongiae, EGFR	Lung Cancer and Therapies	Cribrochalina vasculum				Acetylene alcohols (3R)-icos-(4E)-en-1-yn-3-ol and (3R)-14-methyldocos-(4E)-en-1-yn-3-ol		Direct binding to IGF-1R (along with reduced p-IGF-1R and p-IRS-1) via in silico docking studies.
19601607	Demospongiae, EGFR	Chronic Myeloid Leukemia and Therapies	Spongionella sp.	West Angaur, Phlippines	10m (Sept 2022)		Trisnorditerpenes, bisnorditerpenes, and norditerpenes, gracilins J-L, and 3′-norspongiolactone		Inhibition of EGFR kinase activity.
15844952	Demospongiae, Protein Trafficking	Cancer and Therapies	Psammaplysilla	Indian Ocean			Psammaplysene A and psammaplysene B		Prevention of FOXO1a nuclear export in the absence of p-AKT or CRM1 alterations.
33557170	Demospongiae, Protein Trafficking	Inflammatory Bowel Disease and Therapies	Haliclona sp.	Vietnam	April 2018		Methyl O-demethylrenierate, O-demethylrenierol, 1,6-dimethyl-7-hydroxy-5,8-dihydroisoquinoline-5,8-dione, 1,6-dimethyl-7-methoxy-5,8-dihydroisoquinoline-5,8-dione, O-demethylrenierone, renierone, N-formyl-1,2-dihydrorenierone, and 21-dehydroxyrenieramycin F		Reduced p-p65 levels in cytoplasm along with reduced translocation to nucleus.
PMID	PubMed Search Term	Study Focus	Sponge Scientific Name	Location	Time and Depth of Collection	Extract	Metabolite Tested or Foundation for Chemical Synthesis	Synthesized or Semi-Synthesized Compound Tested	Pathway Investigated
12939464	Calcareous sponge, Signaling	Cancer and Therapies		Kandavu Fiji (Usborne Passage near the Great Astrolabe Reef)	2 and 10m (January 2001)		Naamidine A		Additional MAPK activation in combination with EGF treatment

## Sheet: Sponge_Classification
PMID#	Sponge Scientific Name	Sponge Accepted Name	Phylum	Class	Subclass	Order	Suborder	Family	Subfamily	Genus	Subgenus	Species
29115475	Dysidea fragilis		Porifera	Demospongiae	Keratosa	Dictyoceratida		Dysideidae		Dysidea		Dysidea fragilis
29679028	Agelas		Porifera	Demospongiae	Heteroscleromorpha	Agelasida		Agelasidae		Agelas
	Theonella sp.		Porifera	Demospongiae	Heteroscleromorpha	Tetractinellida	Astrophorina	Theonellidae		Theonella
	Haliclona sp.		Porifera	Demospongiae	Heteroscleromorpha	Haplosclerida		Chalinidae		Haliclona
	Coscinoderma sp.		Porifera	Demospongiae	Keratosa	Dictyoceratida		Spongiidae		Coscinoderma
35200638	Agelas nakamurai		Porifera	Demospongiae	Heteroscleromorpha	Agelasida		Agelasidae		Agelas		Agelas nakamurai
16539395	Psammaplysilla purpurea	Pseudoceratina purpurea	Porifera	Demospongiae	Verongimorpha	Verongiida		Pseudoceratinidae		Pseudoceratina		Pseudoceratina purpurea
16843570	Geodia corticostylifera	Geodia tylastra	Porifera	Demospongiae	Heteroscleromorpha	Tetractinellida	Astrophorina	Geodiidae	Geodiinae	Geodia		Geodia tylastra
16441091	Theonella swinhoei		Porifera	Demospongiae	Heteroscleromorpha	Tetractinellida	Astrophorina	Theonellidae		Theonella		Theonella swinhoei
18330887	Geodia corticostylifera	Geodia tylastra	Porifera	Demospongiae	Heteroscleromorpha	Tetractinellida	Astrophorina	Geodiidae	Geodiinae	Geodia		Geodia tylastra
23750450	Lithoplocamia lithistoides		Porifera	Demospongiae	Heteroscleromorpha	Axinellida		Raspailiidae	Plocamioninae	Lithoplocamia		Lithoplocamia lithistoides
17929935	Negombata corticata		Porifera	Demospongiae	Heteroscleromorpha	Poecilosclerida		Podospongiidae		Negombata		Negombata corticata
18298079	Negombata magnifica		Porifera	Demospongiae	Heteroscleromorpha	Poecilosclerida		Podospongiidae		Negombata		Negombata magnifica
20043312	Negombata magnifica		Porifera	Demospongiae	Heteroscleromorpha	Poecilosclerida		Podospongiidae		Negombata		Negombata magnifica
23988111	Negombata magnifica		Porifera	Demospongiae	Heteroscleromorpha	Poecilosclerida		Podospongiidae		Negombata		Negombata magnifica
8513494	Hippospongia metachromia	Dactylospongia metachromia	Porifera	Demospongiae	Keratosa	Dictyoceratida		Thorectidae	Thorectinae	Dactylospongia		Dactylospongia metachromia
17140562	Hippospongia metachromia	Dactylospongia metachromia	Porifera	Demospongiae	Keratosa	Dictyoceratida		Thorectidae	Thorectinae	Dactylospongia		Dactylospongia metachromia
PMID	Sponge Scientific Name	Sponge Accepted Name	Phylum	Class	Subclass	Order	Suborder	Family	Subfamily	Genus	Subgenus	Species
36524671	Aaptos aaptos		Porifera	Demospongiae	Heteroscleromorpha	Suberitida		Suberitidae		Aaptos		Aaptos aaptos
36286429	Aplysina aerophoba		Porifera	Demospongiae	Verongimorpha	Verongiida		Aplysinidae		Aplysina		Aplysina aerophoba
34577088	Stylissa sp.		Porifera	Demospongiae	Heteroscleromorpha	Scopalinida		Scopalinidae		Stylissa
33003597	Agelas		Porifera	Demospongiae	Heteroscleromorpha	Agelasida		Agelasidae		Agelas
32708154	Hippospongia sp.		Porifera	Demospongiae	Keratosa	Dictyoceratida		Spongiidae		Hippospongia
32013063	Spongosorites genitrix	Halichondria (Halichondria) genitrix	Porifera	Demospongiae	Heteroscleromorpha	Suberitida		Halichondriidae		Halichondria	Halichondria (Halichondria)	Halichondria (Halichondria) genitrix
31527453	Xestospongia		Porifera	Demospongiae	Heteroscleromorpha	Haplosclerida		Petrosiidae		Xestospongia
31364822	Aka coralliphaga	Siphonodictyon coralliphagum	Porifera	Demospongiae	Heteroscleromorpha	Haplosclerida		Phloeodictyidae		Siphonodictyon		Siphonodictyon coralliphagum
31260310	Xestospongia		Porifera	Demospongiae	Heteroscleromorpha	Haplosclerida		Petrosiidae		Xestospongia
31146323	Jaspis stellifera		Porifera	Demospongiae	Heteroscleromorpha	Tetractinellida	Astrophorina	Ancorinidae		Jaspis		Jaspis stellifera
31101864	Mycale nullarosette		Porifera	Demospongiae	Heteroscleromorpha	Poecilosclerida		Mycalidae		Mycale		Mycale nullarosette
30754694	Xestospongia		Porifera	Demospongiae	Heteroscleromorpha	Haplosclerida		Petrosiidae		Xestospongia
30572618	Suberea clavata		Porifera	Demospongiae	Verongimorpha	Verongiida		Aplysinellidae		Suberea		Suberea clavata
30275391	Manihinea lynbeazleyae		Porifera	Demospongiae	Heteroscleromorpha	Tetractinellida	Astrophorina	Theonellidae		Manihinea		Manihinea lynbeazleyae
30188708	Mycale hentscheli	Mycale (Naviculina) chungae	Porifera	Demospongiae	Heteroscleromorpha	Poecilosclerida		Mycalidae		Mycale	Mycale (Naviculina)	Mycale (Naviculina) chungae
29914195	Hippospongia sp.		Porifera	Demospongiae	Keratosa	Dictyoceratida		Spongiidae		Hippospongia
28788056	Dendrilla membranosa		Porifera	Demospongiae	Keratosa	Dendroceratida		Darwinellidae		Dendrilla		Dendrilla membranosa
28423649	Jaspis stellifera		Porifera	Demospongiae	Heteroscleromorpha	Tetractinellida	Astrophorina	Ancorinidae		Jaspis		Jaspis stellifera
28389151	Agelas nakamurai		Porifera	Demospongiae	Heteroscleromorpha	Agelasida		Agelasidae		Agelas		Agelas nakamurai
27796344	Carteriospongia (Phyllospongia) sp.		Porifera	Demospongiae	Keratosa	Dictyoceratida		Thorectidae	Phyllospongiinae	Phyllospongia
27744679	Aaptos aaptos		Porifera	Demospongiae	Heteroscleromorpha	Suberitida		Suberitidae		Aaptos		Aaptos aaptos
27428983	Monanchora pulchra		Porifera	Demospongiae	Heteroscleromorpha	Poecilosclerida		Crambeidae		Monanchora		Monanchora pulchra
27243769	Jaspis stellifera		Porifera	Demospongiae	Heteroscleromorpha	Tetractinellida	Astrophorina	Ancorinidae		Jaspis		Jaspis stellifera
27006469	Aplysina aerophoba		Porifera	Demospongiae	Verongimorpha	Verongiida		Aplysinidae		Aplysina		Aplysina aerophoba
26058013	Forcepia sp.		Porifera	Demospongiae	Heteroscleromorpha	Poecilosclerida		Coelosphaeridae		Forcepia
25894488	Dysidea avara		Porifera	Demospongiae	Keratosa	Dictyoceratida		Dysideidae		Dysidea		Dysidea avara
25028795	Jaspis stellifera		Porifera	Demospongiae	Heteroscleromorpha	Tetractinellida	Astrophorina	Ancorinidae		Jaspis		Jaspis stellifera
24493364	Axinella sp.		Porifera	Demospongiae	Heteroscleromorpha	Axinellida		Axinellidae		Axinella
24191039	Cladocroce aculeata		Porifera	Demospongiae	Heteroscleromorpha	Haplosclerida		Chalinidae		Cladocroce		Cladocroce aculeata
24065159	Pseudoceratina sp.		Porifera	Demospongiae	Verongimorpha	Verongiida		Pseudoceratinidae		Pseudoceratina
23860239	Chondrosia corticata		Porifera	Demospongiae	Verongimorpha	Chondrosiida		Chondrosiidae		Chondrosia		Chondrosia corticata
23859655	Lithoplocamia lithistoides		Porifera	Demospongiae	Heteroscleromorpha	Axinellida		Raspailiidae	Plocamioninae	Lithoplocamia		Lithoplocamia lithistoides
23549281	Spongosorites sp.		Porifera	Demospongiae	Heteroscleromorpha	Suberitida		Halichondriidae		Spongosorites
23147639	Chondrosia corticata		Porifera	Demospongiae	Verongimorpha	Chondrosiida		Chondrosiidae		Chondrosia		Chondrosia corticata
22509253	Cacospongia scalaris	Scalarispongia scalaris	Porifera	Demospongiae	Keratosa	Dictyoceratida		Thorectidae	Thorectinae	Scalarispongia		Scalarispongia scalaris
	Fasciospongia cavernosa		Porifera	Demospongiae	Keratosa	Dictyoceratida		Thorectidae	Thorectinae	Fasciospongia		Fasciospongia cavernosa
22451302	Pachastrissa sp.	Calthropella (Calthropella)	Porifera	Demospongiae	Heteroscleromorpha	Tetractinellida	Astrophorina	Geodiidae	Calthropellinae	Calthropella	Calthropella (Calthropella)
22439644	Geodia japonica		Porifera	Demospongiae	Heteroscleromorpha	Tetractinellida	Astrophorina	Geodiidae	Geodiinae	Geodia		Geodia japonica
22412813	Geodia japonica		Porifera	Demospongiae	Heteroscleromorpha	Tetractinellida	Astrophorina	Geodiidae	Geodiinae	Geodia		Geodia japonica
21121631	Aka coralliphaga	Siphonodictyon coralliphagum	Porifera	Demospongiae	Heteroscleromorpha	Haplosclerida		Phloeodictyidae		Siphonodictyon		Siphonodictyon coralliphagum
20030414	Agelas nakamurai		Porifera	Demospongiae	Heteroscleromorpha	Agelasida		Agelasidae		Agelas		Agelas nakamurai
19877653	Cacospongia mycofijiensis		Porifera	Demospongiae	Keratosa	Dictyoceratida		Thorectidae	Thorectinae	Cacospongia		Cacospongia mycofijiensis
19692635	Forcepia sp.		Porifera	Demospongiae	Heteroscleromorpha	Poecilosclerida		Coelosphaeridae		Forcepia
17176086	Haliclona sp.		Porifera	Demospongiae	Heteroscleromorpha	Haplosclerida		Chalinidae		Haliclona
15730235	Pachastrissa nux	Penares nux	Porifera	Demospongiae	Heteroscleromorpha	Tetractinellida	Astrophorina	Geodiidae	Erylinae	Penares		Penares nux
14986973	Auletta sp.		Porifera	Demospongiae	Heteroscleromorpha	Bubarida		Bubaridae		Auletta
11784156	Stylissa massa		Porifera	Demospongiae	Heteroscleromorpha	Scopalinida		Scopalinidae		Stylissa		Stylissa massa
10854330	Latrunculia magnificans	Negombata magnifica	Porifera	Demospongiae	Heteroscleromorpha	Poecilosclerida		Podospongiidae		Negombata		Negombata magnifica
10741549	Hytrios		Porifera	Demospongiae	Keratosa	Dictyoceratida		Thorectidae	Thorectinae	Hyrtios
9535660	Haliclona		Porifera	Demospongiae	Heteroscleromorpha	Haplosclerida		Chalinidae		Haliclona
8555181	Discodermia dissoluta		Porifera	Demospongiae	Heteroscleromorpha	Tetractinellida	Astrophorina	Theonellidae		Discodermia		Discodermia dissoluta
1874739	Axinella		Porifera	Demospongiae	Heteroscleromorpha	Axinellida		Axinellidae		Axinella
9288783	Neosiphonia superstes		Porifera	Demospongiae	Heteroscleromorpha	Tetractinellida	Astrophorina	Phymatellidae		Neosiphonia		Neosiphonia superstes
11559552	Xestospongia exigua	Neopetrosia chaliniformis	Porifera	Demospongiae	Heteroscleromorpha	Haplosclerida		Petrosiidae		Neopetrosia		Neopetrosia chaliniformis
2253475	Verongia aerophoba	Aplysina aerophoba	Porifera	Demospongiae	Verongimorpha	Verongiida		Aplysinidae		Aplysina		Aplysina aerophoba
1315532	Xestospongia carbonaria		Porifera	Demospongiae	Heteroscleromorpha	Haplosclerida		Petrosiidae		Xestospongia		Xestospongia carbonaria
12818367	Corallistidae		Porifera	Demospongiae	Heteroscleromorpha	Tetractinellida	Astrophorina	Corallistidae
16178375	Hyrtios erecta	Hyrtios erectus	Porifera	Demospongiae	Keratosa	Dictyoceratida		Thorectidae	Thorectinae	Hyrtios		Hyrtios erectus
25319389	Cribrochalina vasculum		Porifera	Demospongiae	Heteroscleromorpha	Haplosclerida		Niphatidae		Cribrochalina		Cribrochalina vasculum
36827114	Rhabdastrella sp.		Porifera	Demospongiae	Heteroscleromorpha	Tetractinellida	Astrophorina	Ancorinidae		Rhabdastrella
29419736	Monanchora viridis		Porifera	Demospongiae	Heteroscleromorpha	Poecilosclerida		Crambeidae		Monanchora		Monanchora viridis
33809895	Ecionemia acervus		Porifera	Demospongiae	Heteroscleromorpha	Tetractinellida	Astrophorina	Ancorinidae		Ecionemia		Ecionemia acervus
27384680	Cribrochalina vasculum		Porifera	Demospongiae	Heteroscleromorpha	Haplosclerida		Niphatidae		Cribrochalina		Cribrochalina vasculum
19601607	Spongionella sp.		Porifera	Demospongiae	Keratosa	Dendroceratida		Dictyodendrillidae		Spongionella
15844952	Psammaplysilla	Pseudoceratina	Porifera	Demospongiae	Verongimorpha	Verongiida		Pseudoceratinidae		Pseudoceratina
33557170	Haliclona sp.		Porifera	Demospongiae	Heteroscleromorpha	Haplosclerida		Chalinidae		Haliclona
PMID	Sponge Scientific Name	Sponge Accepted Name	Phylum	Class	Subclass	Order	Suborder	Family	Subfamily	Genus	Subgenus	Species
12939464	Leucetta chagosensis		Porifera	Calcarea	Calcinea	Clathrinida		Leucettidae		Leucetta		Leucetta chagosensis
