# Supplementary material for: Deep-Sea Sponges and Corals off the Western Coast of Florida—Intracellular Mechanisms of Action of Bioactive Compounds and Technological Advances Supporting the Drug Discovery Pipeline
Source: Mar Drugs. 2023 Nov 28;21(12):615. doi: 10.3390/md21120615 (PMC10744787; doi:10.3390/md21120615)
Supplement: Supplementary file 1 [file marinedrugs-21-00615-s001.zip › Supplementary_File_S16.xlsx]

## Sheet: Sponges_Tech_Adv
PMID #	Scientific Name	Depth of Collection	Collection Location	Latitude & Longitude	Season/Month and Year	Purchased/ synthesized Metabolite	Purified Metabolite	Extract Name	Located in Figure 3A
10612682	Geodia cydonium	3 m; 22 m; 35 m	near Rovinj, Croatia	N/A	N/A	N/A	N/A	N/A	No
11640986	Leuconia solida	N/A	a coralligene near Fetovaia, Isola d’Elba, Italy and in San Andrea, Isola d’Elba.	N/A	N/A	N/A	N/A	N/A	No
	Petrosia ficiformis	N/A	a coralligene near Fetovaia, Isola d’Elba, Italy and in San Andrea, Isola d’Elba.; also collected near Portofino, Italy	N/A	N/A	N/A	N/A	N/A	No
	Axinella verrucosa	N/A	a coralligene near Fetovaia, Isola d’Elba, Italy and in San Andrea, Isola d’Elba.	N/A	N/A	N/A	N/A	N/A	No
	Axinella damicornis	N/A	a coralligene near Fetovaia, Isola d’Elba, Italy and in San Andrea, Isola d’Elba.	N/A	N/A	N/A	N/A	N/A	No
	Chondrosia reniformis	N/A	a coralligene near Fetovaia, Isola d’Elba, Italy and in San Andrea, Isola d’Elba.; also collected near Portofino, Italy	N/A	N/A	N/A	N/A	N/A	Yes
	Chondrilla nucula	N/A	a coralligene near Fetovaia, Isola d’Elba, Italy and in San Andrea, Isola d’Elba.	N/A	N/A	N/A	N/A	N/A	Yes
	Acanthella acuta	N/A	a coralligene near Fetovaia, Isola d’Elba, Italy and in San Andrea, Isola d’Elba.	N/A	N/A	N/A	N/A	N/A	No
	Agelas oroides	N/A	a coralligene near Fetovaia, Isola d’Elba, Italy and in San Andrea, Isola d’Elba.	N/A	N/A	N/A	N/A	N/A	No
	Hemimycale sp.	N/A	a coralligene near Fetovaia, Isola d’Elba, Italy and in San Andrea, Isola d’Elba.	N/A	N/A	N/A	N/A	N/A	No
	Dysidea avara	N/A	a coralligene near Fetovaia, Isola d’Elba, Italy and in San Andrea, Isola d’Elba.	N/A	N/A	N/A	N/A	N/A	No
	Suberites domuncula	N/A	collected in the Northern Adreatic near Rovinj, Croatia	N/A	N/A	N/A	N/A	N/A	No
12423904	Geodia cydonium	N/A	N/A	N/A	N/A	N/A	N/A	N/A	No
12919831	Acanthella cavernosa	N/A	Mbengga Lagoon of the Fijian archipelago.	N/A	1992 and 1994	N/A	N/A	N/A	No
14516872	N/A	N/A	N/A	N/A	N/A	N/A	N/A	N/A	N/A
14574692	Hymeniacidon perleve	N/A	intertidal zone in the north of the China Yellow Sea, close to Dalian, China	N/A	N/A	N/A	N/A	N/A	No
15085406	Dysidea avara	15 - 35 m	Northern Adriatic Sea near Rovinj (Croatia).	N/A	N/A	N/A	N/A	N/A	No
15825643	N/A	N/A	N/A	N/A	N/A	N/A	N/A	N/A	N/A
15825644	N/A	N/A	N/A	N/A	N/A	N/A	N/A	N/A	N/A
16261804	N/A	N/A	N/A	N/A	N/A	N/A	N/A	N/A	N/A
16697067	Aplysina aerophoba	N/A	Northern Adriatic near Rovinj, Croatia	N/A	N/A	N/A	N/A	N/A	No
18469126	Ircinia strobilina	18 m	Conch Reef, Key Largo, FL		June	N/A	N/A	N/A	Yes
20544249	Rhopaloeides odorabile	15 m	Pelorus Island, North Queensland, Australia	18°32.710′S, 146°29.273′E	N/A	N/A	N/A	N/A	No
20631865	Dysidea avara	5 to 20 m	study was carried out in the western Mediterranean Sea @ l’Escala, North-East of Spain	42°06.863’N, 003°10.116’E	Winter of 2010	N/A	N/A	N/A	No
22101678	Negombata magnifica	N/A	Interuniversity Institute, Eilat (Gulf of Eilat, Israel)	N/A	May–October months	N/A	N/A	N/A	No
22664125	N/A	N/A	N/A	N/A	N/A	N/A	N/A	N/A	N/A
23728846	Discodermia dissoluta	18 m	off Punta de Betín in Santa Marta Bay	11°15'02''N, 74°13'16''W	N/A	(+)-discodermolide	N/A	N/A	No
25477868	Ircinia variabilis	15 m	Galé Alta, Armação de Pêra off the coast of the Algarve, southern Portugal	37◦ 04’ 09.6”N, 8◦ 19’ 52.1”W	June, 2010	N/A	N/A	N/A	No
28621725	Crambe crambe	5, 10, 25 m	*FARMED SPECIMENS COLLECTION LOCATION* Ligurian Sea (Tigullio Gulf, Punta Pedale) Sardinia Sea (Tramariglio Bay)	Ligurian Sea (44° 19' 15.35” N, 9° 12' 57.00” E) Sardinia Sea (40° 35' 32.60” N, 8° 10' 11.72” E)	September, 2013	N/A	N/A	cambescin, crambescidin	No
31754216	Cliona varians	1-2 meters	Atlantic coastal waters off Summerland Key, Florida	24°39′36.9″N, 81°27′18.0″W	N/A	N/A	N/A	N/A	Yes
	Spongiidae	1-2 meters	Atlantic coastal waters off Summerland Key, Florida	24°39′36.9″N, 81°27′18.0″W	N/A	N/A	N/A	N/A	No
	Axinella corrugata	~20 meters	reef site off Looe Key, Florida	24°32′44.6″N, 81°24′21.4″W	N/A	N/A	N/A	N/A	Yes
	Geodia neptuni	~20 meters	reef site off Looe Key, Florida	24°32′44.6″N, 81°24′21.4″W	N/A	N/A	N/A	N/A	Yes
	Geodia barretti	~500 meters	a fjord close to Bergen, Norway	59°58.8″N, 5°22.4″E	N/A	N/A	N/A	N/A	No
33925365	N/A	N/A	N/A	N/A	N/A	N/A	N/A	N/A	N/A
33948851	Axinella sp.	5-10 m	Paracel Island, South China Sea	16°30’N, 112°00’E	2007 to 2010	N/A	N/A	N/A	Yes
12423904	Suberites domuncula	N/A	Rovinj, Croatia	N/A	N/A	N/A	N/A	N/A	No
	Dysidea avara	N/A	not stated	N/A	N/A	Avarol	N/A	N/A	No
17149593	Hymeniacidon perleve	N/A	Yellow Sea in Dalian, China	N/A	N/A	N/A	N/A	N/A	No
21221695	Lubomirskia baikalensis	15-20m	Lake Baikal near Listvenichny Cape	51-56ºN, 104-110ºE	October and November, 2007	N/A	N/A	N/A	No
21416188	Haliclona oculate	8m	Lake Grevelingen, Dreischor: Frans Kok reef	N/A	16-11-2009 and 11-1-2010	N/A	N/A	N/A	No
	Haliclona xena	8m	Lake Grevelingen, Dreischor: Frans Kok reef	N/A	16-11-2009	N/A	N/A	N/A	No
	Dysidea avara	8-10m	Mediterranean, Cala Montgo, l’Escala	N/A	22-1-2008	N/A	N/A	N/A	No
	Axinella polypoides	8-10m	Mediterranean, Cala Montgo, l’Escala	N/A	17-6-2009	N/A	N/A	N/A	No
	Xestospongia muta	10m	Dania Beach in Florida, USA	N/A	18-9-2007	N/A	N/A	N/A	No
24618773	Xestospongia muta	N/A	Conch Reef, Key Largo, FL	24º56.82’N, 80º27.40’W	June, August, October, 2004, 2005, 2008	N/A	N/A	N/A	No
	Xestospongia testudinaria	N/A	Manado Bay, Indonesia	01º32’N, 124º55’E	December, 2005	N/A	N/A	N/A	No
10612677	N/A	N/A	N/A	N/A	N/A	N/A	N/A	N/A	N/A
15085406	Suberites domuncula	15-35m	Northern Adriatic Sea near Rovinj (Croatia).	N/A	N/A	Avarol	N/A	N/A	No
19915931	Petrosia ficiformis	15-20m	Marine Protected Area of Portofino Promontory in Ligurian Sea, Italy	N/A	N/A	N/A	N/A	N/A	No
31452967	Negombata magnifica	10-18m	Red Sea at the site of the Marine Biological Station in Hurghada, Egypt	27° 150 26 N, 33° 480 46 E	Spring (March 15), 2015	mesohyls	N/A	N/A	No
	Hemimycale arabica	10-18m	Red Sea at the site of the Marine Biological Station in Hurghada, Egypt	27° 150 26 N, 33° 480 46 E	Spring (March 15), 2015	mesohyls	N/A	N/A	No
	Crella spinulata	10-18m	Red Sea at the site of the Marine Biological Station in Hurghada, Egypt	27° 150 26 N, 33° 480 46 E	Spring (March 15), 2015	mesohyls	N/A	N/A	No
	Stylissa carteri	10-18m	Red Sea at the site of the Marine Biological Station in Hurghada, Egypt	27° 150 26 N, 33° 480 46 E	Spring (March 15), 2015	mesohyls	N/A	N/A	No
	Geodia neptuni	N/A	Looe Ket in the lower Florida Kets under Florida Keys Natural Sancutary	N/A	N/A	N/A	N/A	N/A	Yes
36314838	Forcepia sp.	N/A	Caribbean Sea	N/A	1994	N/A	Lasonolide A & Halichodrin	N/A	Yes
18196339	Clathria (Microciona) prolifera	N/A	Berkeley Marina (Berkeley, CA)	N/A	N/A	N/A	N/A	N/A	Yes
24419288	Crambe crambe	25m	N/A	N/A	N/A	N/A	N/A	crambescin and crambescidin	No
24983638	N/A	N/A	N/A	N/A	N/A	N/A	N/A	N/A	N/A
27144573	N/A	N/A	N/A	N/A	N/A	N/A	N/A	N/A	N/A
30262109	N/A	N/A	N/A	N/A	N/A	N/A	N/A	N/A	N/A
33805549	N/A	N/A	N/A	N/A	N/A	N/A	N/A	N/A	N/A
12423906	Ircinia muscarum	20-25 m	gulf of Naples (Italy)	N/A	N/A	N/A	N/A	N/A	N/A
	Dysidea avara	20-25 m	gulf of Naples (Italy)	N/A	N/A	N/A	N/A	N/A	N/A
	Suberites domuncula	20-25 m	gulf of Naples (Italy)	N/A	N/A	N/A	N/A	N/A	N/A
12919818	Corticium candelabrum	N/A	off the Blanes sublittoral (NE Iberian Peninsula, Western Mediterranean)	N/A	winter-spring collection; summer-autum collection	N/A	N/A	N/A	No
16739962	Crambe crambe	N/A	the coast of Almeria (SE Spain, Western Mediterranean).	N/A	N/A	N/A	N/A	N/A	No
31754216	Amphimedon erina	1-2 meters	Atlantic coastal waters off Summerland Key, Florida	24°39′36.9″N, 81°27′18.0″W	N/A	N/A	N/A	N/A	No
	Dysidea etheria	1-2 meters	Atlantic coastal waters off Summerland Key, Florida	24°39′36.9″N, 81°27′18.0″W	N/A	N/A	N/A	N/A	No
	Geodia sp.	1-2 meters	Atlantic coastal waters off Summerland Key, Florida	24°39′36.9″N, 81°27′18.0″W	N/A	N/A	N/A	N/A	Yes
	Tedania ignis	1-2 meters	Atlantic coastal waters off Summerland Key, Florida	24°39′36.9″N, 81°27′18.0″W	N/A	N/A	N/A	N/A	No
	Amphimedon compressa	~20 meters	reef site off Looe Key, Florida	24°32′44.6″N, 81°24′21.4″W	N/A	N/A	N/A	N/A	No
	Aplysina fulva	~20 meters	reef site off Looe Key, Florida	24°32′44.6″N, 81°24′21.4″W	N/A	N/A	N/A	N/A	No
	Niphates erecta	~20 meters	reef site off Looe Key, Florida	24°32′44.6″N, 81°24′21.4″W	N/A	N/A	N/A	N/A	No
37031251	Geodia barretti	~ 500m	fjord close to Bergen, Norway	59°58.8″N, 5°22.4″E	2023	barettins	N/A	N/A	No
12919831	Bugula neritina	N/A	Near-shore rock reefs in southern California, USA	N/A	1990-1994	N/A	N/A	bryostatin 1	No
	Ecteinascidia turbinate	N/A	Near-shore rock reefs in southern California, USA	N/A	N/A	N/A	N/A	ecteinascidin 743	No
18037175	N/A	N/A	N/A	N/A	N/A	N/A	N/A	N/A	N/A
20098610	N/A	N/A	N/A	N/A	N/A	N/A	N/A	N/A	N/A
20479984	N/A	N/A	N/A	N/A	N/A	N/A	N/A	N/A	N/A
22163182	Theonella swinhoei	5–18 m	Israel Oil Terminal (KATZA) pier and Interuniversity Institute for Marine Sciences (IUI), both located at the northern tip of the Gulf of Aqaba in Eilat, Israel.	Israel Oil Terminal (KATZA) pier (29°31′37, 34°56′04), Interuniversity Institute for Marine Sciences (IUI), (29°30′07, 34°55′02)	2010	N/A	N/A	Swinholide A	No
	Negombata magnifica	5–18 m	Israel Oil Terminal (KATZA) pier and Interuniversity Institute for Marine Sciences (IUI), both located at the northern tip of the Gulf of Aqaba in Eilat, Israel.	Israel Oil Terminal (KATZA) pier (29°31′37, 34°56′04), Interuniversity Institute for Marine Sciences (IUI), (29°30′07, 34°55′02)	2010	N/A	N/A	Latrunculin B	No
	Amphimedon chloros	5–18 m	Israel Oil Terminal (KATZA) pier and Interuniversity Institute for Marine Sciences (IUI), both located at the northern tip of the Gulf of Aqaba in Eilat, Israel.	Israel Oil Terminal (KATZA) pier (29°31′37, 34°56′04), Interuniversity Institute for Marine Sciences (IUI), (29°30′07, 34°55′02)	2010	N/A	N/A	Halitoxin	No
23639719	Cymbaxinella corrugata	N/A	off Dania Beach, FL	N/A	N/A	N/A	N/A	stevensine	No
23639719	Haliclona sp.	N/A	recirculating seawater system maintained by Oceans, Reefs & Aquariums (ORA) in Fort Pierce, FL	N/A	N/A	N/A	N/A	N/A	Yes
	Plakinastrella sp.	N/A	recirculating seawater system maintained by Oceans, Reefs & Aquariums (ORA) in Fort Pierce, FL	N/A	N/A	N/A	N/A	N/A	No
30747414	Dysidea etheria	<1.5m	off of Summerland Key, FL, USA	24° 39′ 49.7" N, 81° 27′ 41.0" W	Summer (July), 2017	N/A	N/A	N/A	No
21246234	Axinella sp.	N/A	South China Sea	N/A	N/A	N/A	N/A	N/A	Yes
21614563	Diacarnus erythraenus	5-7 m	in front of the Interuniversity Institute for Marine Sciences (IUI), at the northern tip of the Gulf of Aqaba in Eilat, Israel	29◦30′07 N, 34◦55′02 S	N/A	N/A	N/A	N/A	No
25477868	Sarcotragus spinosulus	15 m	Galé Alta, Armação de Pêra off the coast of the Algarve, southern Portugal	37◦ 04’ 09.6”N, 8◦ 19’ 52.1”W	June, 2010	N/A	N/A	N/A	No
28621725	Crambe crambe	5, 10, 25 m	*WILD SPECIMENS COLLECTION LOCATION* Ligurian Sea (Tigullio Gulf Punta del Faro) and Sardinia Sea (Porto Conte Bay)	Ligurian Sea (44° 29' 84.83” N, 9° 21' 86.02” E); Sardinia Sea (40° 35' 43.69” N, 8° 12' 31.44” E)	Ligurian Sea (in April (spring) and September (autumn)) Sardinia Sea (April (spring)), 2013	N/A	N/A	cambescin, crambescidin	No
29915695	Crambe crambe	2-4m	South-eastern area of Porto Conte Bay	N/A	N/A	N/A	N/A	N/A	No
31320673	Halichondria panacea	N/A	intertidal and subtidal area in Seltjarnarnes and Eyrarbakki in South-West Iceland	Seltjarnarnes (64°09′N, 22°00′W) Eyrarbakki (63°51′N, 21°09′W)	April 2014 and June 2016	N/A	N/A	N/A	No

## Sheet: Sponges_Classification
PMID #	Scientific Name	Sponge Accepted Name	Phylum	Subphylum	Class	Subclass	Order	Suborder	Family	Subfamily	Genus	Subgenus	Species
10612682	Geodia cydonium		Porifera	NA	Demospongiae	Heteroscleromorpha	Tetractinellida	Astrophorina	Geodiidae	Geodiinae	Geodia	NA	Geodia cydonium
11640986	Leuconia solida	Leucetta solida	Porifera	NA	Calcarea	Calcinea	Clathrinida	NA	Leucettidae	NA	Leucetta	NA	Leucetta solida
11640986	Petrosia ficiformis	Petrosia (Petrosia) ficiformis	Porifera	NA	Demospongiae	Heteroscleromorpha	Haplosclerida	NA	Petrosiidae	NA	Petrosia	Petrosia (Petrosia)	Petrosia (Petrosia) ficiformis
11640986	Axinella damicornis		Porifera	NA	Demospongiae	Heteroscleromorpha	Axinellida	NA	Axinellidae	NA	Axinella	NA	Axinella damicornis
11640986	Axinella verrucosa		Porifera	NA	Demospongiae	Heteroscleromorpha	Axinellida	NA	Axinellidae	NA	Axinella	NA	Axinella verrucosa
11640986	Chondrosia reniformis		Porifera	NA	Demospongiae	Verongimorpha	Chondrosiida	NA	Chondrosiidae	NA	Chondrosia	NA	Chondrosia reniformis
11640986	Chondrilla nucula		Porifera	NA	Demospongiae	Verongimorpha	Chondrillida	NA	Chondrillidae	NA	Chondrilla	NA	Chondrilla nucula
11640986	Acanthella acuta		Porifera	NA	Demospongiae	Heteroscleromorpha	Bubarida	NA	Dictyonellidae	NA	Acanthella	NA	Acanthella acuta
11640986	Agelas oroides		Porifera	NA	Demospongiae	Heteroscleromorpha	Agelasida	NA	Agelasidae	NA	Agelas	NA	Agelas oroides
11640986	Hemimycale sp.		Porifera	NA	Demospongiae	Heteroscleromorpha	Poecilosclerida	NA	Hymedesmiidae	NA	Hemimycale	NA	NA
11640986	Dysidea avara		Porifera	NA	Demospongiae	Keratosa	Dictyoceratida	NA	Dysideidae	NA	Dysidea	NA	Dysidea avara
11640986	Suberites domuncula		Porifera	NA	Demospongiae	Heteroscleromorpha	Suberitida	NA	Suberitidae	NA	Suberites	NA	Suberites domuncula
12423904	Geodia cydonium		Porifera	NA	Demospongiae	Heteroscleromorpha	Tetractinellida	Astrophorina	Geodiidae	Geodiinae	Geodia	NA	Geodia cydonium
12919831	Acanthella cavernosa		Porifera	NA	Demospongiae	Heteroscleromorpha	Bubarida	NA	Dictyonellidae	NA	Acanthella	NA	Acanthella cavernosa
14574692	Hymeniacidon perleve	Hymeniacidon perlevis	Porifera	NA	Demospongiae	Heteroscleromorpha	Suberitida	NA	Halichondriidae	NA	Hymeniacidon	NA	Hymeniacidon perlevis
15085406	Dysidea avara		Porifera	NA	Demospongiae	Keratosa	Dictyoceratida	NA	Dysideidae	NA	Dysidea	NA	Dysidea avara
16697067	Aplysina aerophoba		Porifera	NA	Demospongiae	Verongimorpha	Verongiida	NA	Aplysinidae	NA	Aplysina	NA	Aplysina aerophoba
18469126	Ircinia strobilina		Porifera	NA	Demospongiae	Keratosa	Dictyoceratida	NA	Irciniidae	NA	Ircinia	NA	Ircinia strobilina
20544249	Rhopaloeides odorabile		Porifera	NA	Demospongiae	Keratosa	Dictyoceratida	NA	Spongiidae	NA	Rhopaloeides	NA	Rhopaloeides odorabile
20631865	Dysidea avara		Porifera	NA	Demospongiae	Keratosa	Dictyoceratida	NA	Dysideidae	NA	Dysidea	NA	Dysidea avara
22101678	Negombata magnifica		Porifera	NA	Demospongiae	Heteroscleromorpha	Poecilosclerida	NA	Podospongiidae	NA	Negombata	NA	Negombata magnifica
23728846	Discodermia dissoluta		Porifera	NA	Demospongiae	Heteroscleromorpha	Tetractinellida	Astrophorina	Theonellidae	NA	Discodermia	NA	Discodermia dissoluta
25477868	Ircinia variabilis		Porifera	NA	Demospongiae	Keratosa	Dictyoceratida	NA	Irciniidae	NA	Ircinia	NA	Ircinia variabilis
28621725	Crambe crambe		Porifera	NA	Demospongiae	Heteroscleromorpha	Poecilosclerida	NA	Crambeidae	NA	Crambe	NA	Crambe crambe
31754216	Cliona varians		Porifera	NA	Demospongiae	Heteroscleromorpha	Clionaida	NA	Clionaidae	NA	Cliona	NA	Cliona varians
31754216	Spongiidae		Porifera	NA	Demospongiae	Keratosa	Dictyoceratida	NA	Spongiidae	NA	NA	NA	NA
31754216	Axinella corrugata		Porifera	NA	Demospongiae	Heteroscleromorpha	Axinellida	NA	Axinellidae	NA	Axinella	NA	Axinella corrugata
31754216	Geodia neptuni		Porifera	NA	Demospongiae	Heteroscleromorpha	Tetractinellida	Astrophorina	Geodiidae	Geodiinae	Geodia	NA	Geodia neptuni
31754216	Geodia barretti		Porifera	NA	Demospongiae	Heteroscleromorpha	Tetractinellida	Astrophorina	Geodiidae	Geodiinae	Geodia	NA	Geodia barretti
33948851	Axinella sp.		Porifera	NA	Demospongiae	Heteroscleromorpha	Axinellida	NA	Axinellidae	NA	Axinella	NA	NA
12423904	Suberites domuncula		Porifera	NA	Demospongiae	Heteroscleromorpha	Suberitida	NA	Suberitidae	NA	Suberites	NA	Suberites domuncula
12423904	Dysidea avara		Porifera	NA	Demospongiae	Keratosa	Dictyoceratida	NA	Dysideidae	NA	Dysidea	NA	Dysidea avara
17149593	Hymeniacidon perleve	Hymeniacidon perlevis	Porifera	NA	Demospongiae	Heteroscleromorpha	Suberitida	NA	Halichondriidae	NA	Hymeniacidon	NA	Hymeniacidon perlevis
21221695	Lubomirskia baikalensis		Porifera	NA	Demospongiae	Heteroscleromorpha	Spongillida	NA	Lubomirskiidae	NA	Lubomirskia	NA	Lubomirskia baikalensis
21416188	Haliclona oculate	Haliclona (Haliclona) oculata	Porifera	NA	Demospongiae	Heteroscleromorpha	Haplosclerida	NA	Chalinidae	NA	Haliclona	Haliclona (Haliclona)	Haliclona (Haliclona) oculata
21416188	Haliclona xena	Haliclona (Soestella) xena	Porifera	NA	Demospongiae	Heteroscleromorpha	Haplosclerida	NA	Chalinidae	NA	Haliclona	Haliclona (Soestella)	Haliclona (Soestella) xena
21416188	Dysidea avara		Porifera	NA	Demospongiae	Keratosa	Dictyoceratida	NA	Dysideidae	NA	Dysidea	NA	Dysidea avara
21416188	Axinella polypoides		Porifera	NA	Demospongiae	Heteroscleromorpha	Axinellida	NA	Axinellidae	NA	Axinella	NA	Axinella polypoides
21416188	Xestospongia muta		Porifera	NA	Demospongiae	Heteroscleromorpha	Haplosclerida	NA	Petrosiidae	NA	Xestospongia	NA	Xestospongia muta
24618773	Xestospongia muta		Porifera	NA	Demospongiae	Heteroscleromorpha	Haplosclerida	NA	Petrosiidae	NA	Xestospongia	NA	Xestospongia muta
24618773	Xestospongia testudinaria		Porifera	NA	Demospongiae	Heteroscleromorpha	Haplosclerida	NA	Petrosiidae	NA	Xestospongia	NA	Xestospongia testudinaria
15085406	Suberites domuncula		Porifera	NA	Demospongiae	Heteroscleromorpha	Suberitida	NA	Suberitidae	NA	Suberites	NA	Suberites domuncula
19915931	Petrosia ficiformis	Petrosia (Petrosia) clavata	Porifera	NA	Demospongiae	Heteroscleromorpha	Haplosclerida	NA	Petrosiidae	NA	Petrosia	Petrosia (Petrosia)	Petrosia (Petrosia) clavata
31452967	Negombata magnifica		Porifera	NA	Demospongiae	Heteroscleromorpha	Poecilosclerida	NA	Podospongiidae	NA	Negombata	NA	Negombata magnifica
31452967	Hemimycale arabica		Porifera	NA	Demospongiae	Heteroscleromorpha	Poecilosclerida	NA	Hymedesmiidae	NA	Hemimycale	NA	Hemimycale arabica
31452967	Crella spinulata	Crella (Yvesia) spinulata	Porifera	NA	Demospongiae	Heteroscleromorpha	Poecilosclerida	NA	Crellidae	NA	Crella	Crella (Yvesia)	Crella (Yvesia) spinulata
31452967	Stylissa carteri		Porifera	NA	Demospongiae	Heteroscleromorpha	Scopalinida	NA	Scopalinidae	NA	Stylissa	NA	Stylissa carteri
34677467	Geodia neptuni		Porifera	NA	Demospongiae	Heteroscleromorpha	Tetractinellida	Astrophorina	Geodiidae	Geodiinae	Geodia	NA	Geodia neptuni
36314838	Forcepia sp.		Porifera	NA	Demospongiae	Heteroscleromorpha	Poecilosclerida	NA	Coelosphaeridae	NA	Forcepia	NA	NA
18196339	Clathria (Microciona) prolifera	Clathria (Clathria) burtoni	Porifera	NA	Demospongiae	Heteroscleromorpha	Poecilosclerida	NA	Microcionidae	Microcioninae	Clathria	Clathria (Clathria)	Clathria (Clathria) burtoni
24419288	Crambe crambe		Porifera	NA	Demospongiae	Heteroscleromorpha	Poecilosclerida	NA	Crambeidae	NA	Crambe	NA	Crambe crambe
12423906	Ircinia muscarum	Sarcotragus foetidus	Porifera	NA	Demospongiae	Keratosa	Dictyoceratida	NA	Irciniidae	NA	Sarcotragus	NA	Sarcotragus foetidus
12423906	Dysidea avara		Porifera	NA	Demospongiae	Keratosa	Dictyoceratida	NA	Dysideidae	NA	Dysidea	NA	Dysidea avara
12423906	Suberites domuncula		Porifera	NA	Demospongiae	Heteroscleromorpha	Suberitida	NA	Suberitidae	NA	Suberites	NA	Suberites domuncula
12919818	Corticium candelabrum		Porifera	NA	Homoscleromorpha	NA	Homosclerophorida	NA	Plakinidae	NA	Corticium	NA	Corticium candelabrum
16739962	Crambe crambe		Porifera	NA	Demospongiae	Heteroscleromorpha	Poecilosclerida	NA	Crambeidae	NA	Crambe	NA	Crambe crambe
31754216	Amphimedon erina		Porifera	NA	Demospongiae	Heteroscleromorpha	Haplosclerida	NA	Niphatidae	NA	Amphimedon	NA	Amphimedon erina
31754216	Dysidea etheria		Porifera	NA	Demospongiae	Keratosa	Dictyoceratida	NA	Dysideidae	NA	Dysidea	NA	Dysidea etheria
31754216	Geodia sp.		Porifera	NA	Demospongiae	Heteroscleromorpha	Tetractinellida	Astrophorina	Geodiidae	Geodiinae	Geodia	NA	NA
31754216	Tedania ignis	Tedania (Tedania) ignis	Porifera	NA	Demospongiae	Heteroscleromorpha	Poecilosclerida	NA	Tedaniidae	NA	Tedania	Tedania (Tedania)	Tedania (Tedania) ignis
31754216	Amphimedon compressa		Porifera	NA	Demospongiae	Heteroscleromorpha	Haplosclerida	NA	Niphatidae	NA	Amphimedon	NA	Amphimedon compressa
31754216	Aplysina fulva		Porifera	NA	Demospongiae	Verongimorpha	Verongiida	NA	Alpysinidae	NA	Aplysina	NA	Aplysina fulva
31754216	Niphates erecta		Porifera	NA	Demospongiae	Heteroscleromorpha	Haplosclerida	NA	Niphatidae	NA	Niphates	NA	Niphates erecta
37031251	Geodia barretti		Porifera	NA	Demospongiae	Heteroscleromorpha	Tetractinellida	Astrophorina	Geodiidae	Geodiinae	Geodia	NA	Geodia barretti
12919831	Bugula neritina		Bryozoa	NA	Gymnolaemata	NA	Cheilostomatida	Flustrina	Bugulidae	NA	Bugula	NA	Bugula neritina
12919831	Ecteinascidia turbinate	Ecteinascidia turbinata	Chordata	Tunicata	Ascidiacea	NA	Phlebobranchia	NA	Perophoridae	NA	Ecteinascidia	NA	Ecteinascidia turbinata
22163182	Theonella swinhoei		Porifera	NA	Demospongiae	Heteroscleromorpha	Tetractinellida	Astrophorina	Theonellidae	NA	Theonella	NA	Theonella swinhoei
22163182	Negombata magnifica		Porifera	NA	Demospongiae	Heteroscleromorpha	Poecilosclerida	NA	Podospongiidae	NA	Negombata	NA	Negombata magnifica
22163182	Amphimedon chloros		Porifera	NA	Demospongiae	Heteroscleromorpha	Haplosclerida	NA	Niphatidae	NA	Amphimedon	NA	Amphimedon chloros
23639719	Cymbaxinella corrugata	Not Identified on WoRMS. Classification is as described in the article.	Porifera	NA	Demospongiae	NA	Agelasida	NA	Hymerhabdiidae	NA	Cymbaxinella	NA	Cymbaxinella corrugata
23639719	Haliclona sp.		Porifera	NA	Demospongiae	Heteroscleromorpha	Haplosclerida	NA	Chalinidae	NA	Haliclona	NA	NA
23639719	Plakinastrella sp.		Porifera	NA	Homoscleromorpha	NA	Homosclerophorida	NA	Plakinidae	NA	Plakinastrella	NA	NA
30747414	Dysidea etheria		Porifera	NA	Demospongiae	Keratosa	Dictyoceratida	NA	Dysideidae	NA	Dysidea	NA	Dysidea etheria
21246234	Axinella sp.		Porifera	NA	Demospongiae	Heteroscleromorpha	Axinellida	NA	Axinellidae	NA	Axinella	NA	NA
21614563	Diacarnus erythraenus	Diacarnus erythraeanus	Porifera	NA	Demospongiae	Heteroscleromorpha	Poecilosclerida	NA	Podospongiidae	NA	Diacarnus	NA	Diacarnus erythraeanus
25477868	Sarcotragus spinosulus		Porifera	NA	Demospongiae	Keratosa	Dictyoceratida	NA	Irciniidae	NA	Sarcotragus	NA	Sarcotragus spinosulus
28621725	Crambe crambe		Porifera	NA	Demospongiae	Heteroscleromorpha	Poecilosclerida	NA	Crambeidae	NA	Crambe	NA	Crambe crambe
29915695	Crambe crambe		Porifera	NA	Demospongiae	Heteroscleromorpha	Poecilosclerida	NA	Crambeidae	NA	Crambe	NA	Crambe crambe
31320673	Halichondria panacea	Halichondria (Halichondria) panicea	Porifera	NA	Demospongiae	Heteroscleromorpha	Suberitida	NA	Halichondriidae	NA	Halichondria	Halichondria (Halichondria)	Halichondria (Halichondria) panicea
