# Supplementary material for: Deep-Sea Sponges and Corals off the Western Coast of Florida—Intracellular Mechanisms of Action of Bioactive Compounds and Technological Advances Supporting the Drug Discovery Pipeline
Source: Mar Drugs. 2023 Nov 28;21(12):615. doi: 10.3390/md21120615 (PMC10744787; doi:10.3390/md21120615)
Supplement: Supplementary file 1 [file marinedrugs-21-00615-s001.zip › Supplementary_File_S17.xlsx]

## Sheet: Corals_Tech_Adv
PMID #	Scientific Name	Depth of Collection	Collection Location	Latitude & Longitude	Season/Month and Year	Purchased/ synthesized Metabolite	Purified Metabolite	Extract Name	Located in Figure 3A
33899125	Acropora tenuis	N/A	Sekisei Lagoon near Ishigaki Island	N/A	late March 2019	N/A	N/A	N/A	No
		N/A	Onna Coast of Okinawa Island	N/A	mid-May 2020	N/A	N/A	N/A
29316672	Briareum excavatum	N/A	N/A	N/A	N/A	N/A	N/A	N/A	No
	Lobophytum crissum	N/A	N/A	N/A	N/A	N/A	N/A	N/A	No
	Paralemnalia thyrsoides	N/A	N/A	N/A	N/A	N/A	N/A	N/A	No
	Sarcophyton glaucum	N/A	N/A	N/A	N/A	N/A	N/A	N/A	No
	Sinularia flexibilis	N/A	N/A	N/A	N/A	N/A	N/A	N/A	No
	Sinularia sandensis	N/A	N/A	N/A	N/A	N/A	N/A	N/A	No
31979337	Pocillopora damicornis	N/A	Wenchang, Hainan Province, China	N/A	2020	N/A	N/A	N/A	No
26500822	Orbicella faveolata	N/A	N/A	N/A	N/A	N/A	N/A	N/A	No
	Porites lobata	N/A	N/A	N/A	N/A	N/A	N/A	N/A	No
	Pseudodiploria clivosa	N/A	N/A	N/A	N/A	N/A	N/A	N/A	No
	Montipora capitata	N/A	N/A	N/A	N/A	N/A	N/A	N/A	No
	Pocillopora meandrina	N/A	N/A	N/A	N/A	N/A	N/A	N/A	No
	Porites astreoides	N/A	N/A	N/A	N/A	N/A	N/A	N/A	No
	Solenastrea bournoni	N/A	N/A	N/A	N/A	N/A	N/A	N/A	No
25877258	Paramuricea clavata	20m and 40m	Protofino Promontory	44° 54.56′ N, 9° 13.00′ E	Winter of 2010	N/A	N/A	N/A	No
	Eunicella singularis	20m and 40m	Protofino Promontory	44° 54.56′ N, 9° 13.00′ E	Winter of 2010	N/A	N/A	N/A	No
	Eunicella cavolinii	20m and 40m	Protofino Promontory	44° 54.56′ N, 9° 13.00′ E	Winter of 2010	N/A	N/A	N/A	No
	Eunicella verrucosa	20m and 40m	Protofino Promontory	44° 54.56′ N, 9° 13.00′ E	Winter of 2010	N/A	N/A	N/A	No
	Corallium rubrum	20m and 40m	Protofino Promontory	44° 54.56′ N, 9° 13.00′ E	Winter of 2010	N/A	N/A	N/A	No
35873907	Montipora capitata	N/A	N/A	N/A	N/A	N/A	N/A	N/A	No
	Porites compressa	N/A	N/A	N/A	N/A	N/A	N/A	N/A	No
35575512	Pocillopora verrucosa	N/A	Al Fahal Reef	22.305118 N, 38.964568 E	N/A	N/A	N/A	N/A	No
23756729	Pocillopora damicornis	N/A	Aquarium Tropical, Palais de la Porte Doree, Paris, France	N/A	N/A	N/A	N/A	N/A	No
33831033	Acropora millepora	N/A	N/A	N/A	N/A	N/A	N/A	N/A	No
	Stylophora pistillata	N/A	N/A	N/A	N/A	N/A	N/A	N/A	No
	Acropora palmata	N/A	N/A	N/A	N/A	N/A	N/A	N/A	No
	Montipora capitata	N/A	N/A	N/A	N/A	N/A	N/A	N/A	No
	Pocillopora damicornis	N/A	N/A	N/A	N/A	N/A	N/A	N/A	No
	Pocillopora acuta	N/A	N/A	N/A	N/A	N/A	N/A	N/A	No
34756113	Pocillopora damicornis	N/A	N/A	N/A	N/A	N/A	N/A	N/A	No
	Stylophora pistillata	N/A	N/A	N/A	N/A	N/A	N/A	N/A	No
	Seriatopora caliendrum	N/A	N/A	N/A	N/A	N/A	N/A	N/A	No
	Galaxea fascicularis	N/A	N/A	N/A	N/A	N/A	N/A	N/A	No
	Porites lobata	N/A	N/A	N/A	N/A	N/A	N/A	N/A	No
	Montipora foliosa	N/A	N/A	N/A	N/A	N/A	N/A	N/A	No
	Echinopora lamellosa	N/A	N/A	N/A	N/A	N/A	N/A	N/A	No
	Merulina ampliata	N/A	N/A	N/A	N/A	N/A	N/A	N/A	No
	Hydnophora exesa	N/A	N/A	N/A	N/A	N/A	N/A	N/A	No
	Hydnophora rigida	N/A	N/A	N/A	N/A	N/A	N/A	N/A	No
	Acropora gemmifera	N/A	N/A	N/A	N/A	N/A	N/A	N/A	No
	Acropora verweyi	N/A	N/A	N/A	N/A	N/A	N/A	N/A	No
	Pocillopora verrucosa	N/A	N/A	N/A	N/A	N/A	N/A	N/A	No
	Isopora cuneata	N/A	N/A	N/A	N/A	N/A	N/A	N/A	No
	Platygyra pini	N/A	N/A	N/A	N/A	N/A	N/A	N/A	No
	Acropora digitifera	N/A	N/A	N/A	N/A	N/A	N/A	N/A	No
	Pavona venosa	N/A	N/A	N/A	N/A	N/A	N/A	N/A	No
	Goniastrea edwardsi	N/A	N/A	N/A	N/A	N/A	N/A	N/A	No
	Psammocora contigua	N/A	N/A	N/A	N/A	N/A	N/A	N/A	No
	Acropora hyacinthus	N/A	N/A	N/A	N/A	N/A	N/A	N/A	No
	Pachyseris speciosa	N/A	N/A	N/A	N/A	N/A	N/A	N/A	No
	Oxypora lacera	N/A	N/A	N/A	N/A	N/A	N/A	N/A	No
	Heliopora coerulea	N/A	N/A	N/A	N/A	N/A	N/A	N/A	No
	Millepora tenera	N/A	N/A	N/A	N/A	N/A	N/A	N/A	No
	Montipora millepora	N/A	N/A	N/A	N/A	N/A	N/A	N/A	No
	Lobophyllia pachysepta	N/A	N/A	N/A	N/A	N/A	N/A	N/A	No
	Achanthsea echinata	N/A	N/A	N/A	N/A	N/A	N/A	N/A	No
	Pocillopora eydouxi	N/A	N/A	N/A	N/A	N/A	N/A	N/A	No
	Millepora platyphylla	N/A	N/A	N/A	N/A	N/A	N/A	N/A	No
	Pavona explanulata	N/A	N/A	N/A	N/A	N/A	N/A	N/A	No
	Acropora nana	N/A	N/A	N/A	N/A	N/A	N/A	N/A	No
	Symphyllia radians	N/A	N/A	N/A	N/A	N/A	N/A	N/A	No
	Favia favus	N/A	N/A	N/A	N/A	N/A	N/A	N/A	No
	Goniastrea favulus	N/A	N/A	N/A	N/A	N/A	N/A	N/A	No
	Montipora stellata	N/A	N/A	N/A	N/A	N/A	N/A	N/A	No
	Astreopora myriophthalma	N/A	N/A	N/A	N/A	N/A	N/A	N/A	No
	Goniopora minor	N/A	N/A	N/A	N/A	N/A	N/A	N/A	No
33214591	Sarcophyton glaucum	7-8m	Nanwan Bay in Southern Taiwan	21° 57′ 15.7" N, 120° 45′ 21.2" E	N/A	N/A	N/A	N/A	No
33501945	Acropora digitifera	N/A	N/A	N/A	N/A	N/A	N/A	N/A	No
36286463	Briareum stechei	N/A	N/A	N/A	N/A	N/A	excavatolide B	N/A	No
	Klyxum simplex	N/A	N/A	N/A	N/A	N/A	klysimplexins A–H	N/A	No
	Sinularia flexibilis	N/A	N/A	N/A	N/A	N/A	flexibilisolide A and flexibilisin A	N/A	No
18661193	Sinularia flexibilis	N/A	Arnhem, The Netherlands	N/A	N/A	N/A	N/A	N/A	No
27709417	Fungia granulosa	N/A	N/A	N/A	N/A	N/A	N/A	N/A	No
	Oculina patagonica	N/A	N/A	N/A	N/A	N/A	N/A	N/A	No
	Dipsastraea favus	N/A	N/A	N/A	N/A	N/A	N/A	N/A	No
	Goniopora lobata	N/A	Hainan province, China	N/A	N/A	N/A	N/A	N/A	No
20700752	Fungia granulosa	N/A	Eilat, Gulf of Aqaba, Red Sea	N/A	N/A	N/A	N/A	N/A	No
	Oculina patagonica	N/A	N/A	N/A	N/A	N/A	N/A	N/A	No
	Favia favus	N/A	N/A	N/A	N/A	N/A	N/A	N/A	No
28894640	Acropora millepora	N/A	Orpheus and Pelorus Islands in the Central Great Barrier Reef	N/A	N/A	N/A	N/A	N/A	No
36078076	Fungia granulosa	N/A	N/A	N/A	N/A	N/A	N/A	N/A	No
	Acropora tenuis	N/A	N/A	N/A	N/A	N/A	N/A	N/A	No
36287022	Porites astreoides	N/A	N/A	N/A	N/A	N/A	N/A	N/A	No
36444795	Acropora intermedia	N/A	N/A	N/A	N/A	N/A	N/A	N/A	No
	Echinopora gemmacea	N/A	Houbihu, Taiwan	21◦55.906′ N, 120◦44.699′ E	N/A	N/A	N/A	N/A	No
	Oxypora lacera	N/A	Houbihu, Taiwan	21◦55.906′ N, 120◦44.699′ E	N/A	N/A	N/A	N/A	No
32332805	Pocillopora damicornis	N/A	Wenchang, Hainan Province, China	N/A	N/A	N/A	N/A	N/A	No
19881265	Sinularia flexibilis	10-15m	Southern Pingtung of Taiwan	N/A	January 2004	N/A	cembranes, eunicellin-based compounds	N/A	No
21584662	N/A	N/A	N/A	N/A	N/A	N/A	N/A	N/A	N/A
23170083	N/A	N/A	N/A	N/A	N/A	N/A	N/A	N/A	N/A
23574983	N/A	N/A	N/A	N/A	N/A	N/A	N/A	N/A	N/A
23866840	N/A	N/A	N/A	N/A	N/A	N/A	N/A	N/A	N/A
25654226	Sinularia numerosa	N/A	National Museum of Marine Biology and Aquarium (NMMBA), Taiwan	N/A	July 2014	N/A	identified several purified metabolites	N/A	No
26035022	Nephthea columnaris	N/A	Coast of Southern Taiwan	N/A	February 2012	N/A	identified several purified metabolites	N/A	No
26197309	Nephthea columnaris	N/A	Coast of Southern Taiwan	N/A	February 2012	N/A	identified several purified metabolites	N/A	No
29313151	N/A	N/A	Mediterranean Sea, Frances	43° 41′ 21.68″ N, 7° 19′ 13.31″ E	N/A	N/A	N/A	N/A	No
31471807	Acropora cervicornis	N/A	N/A	N/A	N/A	N/A	N/A	N/A	No
	Acropora palmata	N/A	N/A	N/A	N/A	N/A	N/A	N/A	No
	Orbicella faveolata	N/A	N/A	N/A	N/A	N/A	N/A	N/A	No
	Lobactis scutaria	N/A	N/A	N/A	N/A	N/A	N/A	N/A	No
	Montipora capitate	N/A	N/A	N/A	N/A	N/A	N/A	N/A	No
	Pocillopora meandrina	N/A	N/A	N/A	N/A	N/A	N/A	N/A	No
	Acropora globiceps	N/A	N/A	N/A	N/A	N/A	N/A	N/A	No
	Acropora hyacinthus	N/A	N/A	N/A	N/A	N/A	N/A	N/A	No
	Acropora nasuta	N/A	N/A	N/A	N/A	N/A	N/A	N/A	No
	Acropora pulchra	N/A	N/A	N/A	N/A	N/A	N/A	N/A	No
	Acropora aspera	N/A	N/A	N/A	N/A	N/A	N/A	N/A	No
	Acropora austera	N/A	N/A	N/A	N/A	N/A	N/A	N/A	No
	Acropora cytherea	N/A	N/A	N/A	N/A	N/A	N/A	N/A	No
	Acropora florida	N/A	N/A	N/A	N/A	N/A	N/A	N/A	No
	Acropora hyacinthus.	N/A	N/A	N/A	N/A	N/A	N/A	N/A	No
	Acropora loripes	N/A	N/A	N/A	N/A	N/A	N/A	N/A	No
	Acropora millepora	N/A	N/A	N/A	N/A	N/A	N/A	N/A	No
	Acropora muricata	N/A	N/A	N/A	N/A	N/A	N/A	N/A	No
	Acropora nobilis	N/A	N/A	N/A	N/A	N/A	N/A	N/A	No
	Acropora sarmentosa	N/A	N/A	N/A	N/A	N/A	N/A	N/A	No
	Acropora spathulate	N/A	N/A	N/A	N/A	N/A	N/A	N/A	No
	Acropora tenuis	N/A	N/A	N/A	N/A	N/A	N/A	N/A	No
	Acropora valida	N/A	N/A	N/A	N/A	N/A	N/A	N/A	No
	Astrea curta	N/A	N/A	N/A	N/A	N/A	N/A	N/A	No
	Coelastrea aspera	N/A	N/A	N/A	N/A	N/A	N/A	N/A	No
	Cyphastrea micropthalma	N/A	N/A	N/A	N/A	N/A	N/A	N/A	No
	Dipsastraea matthai	N/A	N/A	N/A	N/A	N/A	N/A	N/A	No
	Echinopora lamellose	N/A	N/A	N/A	N/A	N/A	N/A	N/A	No
	Goneastrea retiformis	N/A	N/A	N/A	N/A	N/A	N/A	N/A	No
	Platygyra daedalea	N/A	N/A	N/A	N/A	N/A	N/A	N/A	No
	Platygyra lamellina	N/A	N/A	N/A	N/A	N/A	N/A	N/A	No
33203892	Pocillopora acuta	3–5 m	Nanwan Bay, Southern Taiwan	21°57′15.7ʺ N, 120°45′21.2ʺ E	January 2019	N/A	N/A	N/A	No
35119476	N/A	N/A	N/A	N/A	N/A	N/A	N/A	N/A	N/A
35744446	N/A	N/A	N/A	N/A	N/A	N/A	N/A	N/A	N/A
36921005	N/A	N/A	N/A	N/A	N/A	N/A	N/A	N/A	N/A

## Sheet: Coral_Classification
PMID #	Scientific Name	Coral Accepted Name	Phylum	Class	Subclass	Order	Suborder	Family	Subfamily	Genus	Subgenus	Species
33899125	Acropora tenuis		Cnidaria	Anthozoa	Hexacorallia	Scleractinia	NA	Acroporidae	NA	Acropora	NA	Acropora tenuis
29316672	Briareum excavatum	Briareum stechei	Cnidaria	Anthozoa	Octocorallia	Scleralcyonacea	NA	Briareidae	NA	Briareum	NA	Briareum stechei
	Lobophytum crissum	Lobophytum crassum	Cnidaria	Anthozoa	Octocorallia	Malacalcyonacea	NA	Sarcophytidae	NA	Lobophytum	NA	Lobophytum crassum
	Paralemnalia thyrsoides		Cnidaria	Anthozoa	Octocorallia	Malacalcyonacea	NA	Lemnaliadae	NA	Paralemnalia	NA	Paralemnalia thyrsoides
	Sarcophyton glaucum		Cnidaria	Anthozoa	Octocorallia	Malacalcyonacea	NA	Sarcophytidae	NA	Sarcophyton	NA	Sarcophyton glaucum
	Sinularia flexibilis	Sclerophytum flexibile	Cnidaria	Anthozoa	Octocorallia	Malacalcyonacea	NA	Sarcophytidae	NA	Sclerophytum	NA	Sclerophytum Flexibile
	Sinularia sandensis	Sclerophytum sandense	Cnidaria	Anthozoa	Octocorallia	Malacalcyonacea	NA	Sinulariidae	NA	Sinularia	NA	Sinularia sandensis
31979337	Pocillopora damicornis		Cnidaria	Anthozoa	Hexacorallia	Scleractinia	NA	Pocilloporidae	NA	Pocillopora	NA	Pocillopora damicornis
26500822	Orbicella faveolata		Cnidaria	Anthozoa	Hexacorallia	Scleractinia	NA	Merulinidae	NA	Orbicella	NA	Orbicella faveolata
	Porites lobata		Cnidaria	Anthozoa	Hexacorallia	Scleractinia	NA	Poritidae	NA	Porites	NA	Porites lobata
	Pseudodiploria clivosa		Cnidaria	Anthozoa	Hexacorallia	Scleractinia	NA	Faviidae	Faviinae	Pseudodiploria	NA	Pseudodiploria clivosa
	Montipora capitata		Cnidaria	Anthozoa	Hexacorallia	Scleractinia	NA	Acroporidae	NA	Montipora	NA	Montipora capitata
	Pocillopora meandrina		Cnidaria	Anthozoa	Hexacorallia	Scleractinia	NA	Pocilloporidae	NA	Pocillopora	NA	Pocillopora meandrina
	Porites astreoides		Cnidaria	Anthozoa	Hexacorallia	Scleractinia	NA	Poritidae	NA	Porites	NA	Porites astreoides
	Solenastrea bournoni		Cnidaria	Anthozoa	Hexacorallia	Scleractinia	NA	Solenastrea	NA	Solenastrea	NA	Solenastrea bournoni
25877258	Paramuricea clavata		Cnidaria	Anthozoa	Octocorallia	Malacalcyonacea	NA	Paramuriceidae	NA	Paramuricea	NA	Paramuricea clavata
	Eunicella singularis		Cnidaria	Anthozoa	Octocorallia	Malacalcyonacea	NA	Eunicellidae	NA	Eunicella	NA	Eunicella singularis
	Eunicella cavolinii	Eunicella cavolini	Cnidaria	Anthozoa	Octocorallia	Malacalcyonacea	NA	Eunicellidae	NA	Eunicella	NA	Eunicella cavolini
	Eunicella verrucosa		Cnidaria	Anthozoa	Octocorallia	Malacalcyonacea	NA	Eunicellidae	NA	Eunicella	NA	Eunicella verrucosa
	Corallium rubrum		Cnidaria	Anthozoa	Octocorallia	Scleralcyonacea	NA	Coralliidae	NA	Corallium	NA	Corallium rubrum
35873907	Montipora capitata		Cnidaria	Anthozoa	Hexacorallia	Scleractinia	NA	Acroporidae	NA	Montipora	NA	Montipora capitata
	Porites compressa		Cnidaria	Anthozoa	Hexacorallia	Scleractinia	NA	Poritidae	NA	Porites	NA	Porites compressa
35575512	Pocillopora verrucosa		Cnidaria	Anthozoa	Hexacorallia	Scleractinia	NA	Pocilloporidae	NA	Pocillopora	NA	Pocillopora verrucosa
23756729	Pocillopora damicornis		Cnidaria	Anthozoa	Hexacorallia	Scleractinia	NA	Pocilloporidae	NA	Pocillopora	NA	Pocillopora damicornis
33831033	Acropora millepora		Cnidaria	Anthozoa	Hexacorallia	Scleractinia	NA	Acroporidae	NA	Acropora	NA	Acropora millepora
	Stylophora pistillata		Cnidaria	Anthozoa	Hexacorallia	Scleractinia	NA	Pocilloporidae	NA	Stylophora	NA	Stylophora pistillata
	Acropora palmata		Cnidaria	Anthozoa	Hexacorallia	Scleractinia	NA	Acroporidae	NA	Acropora	NA	Acropora palmata
	Montipora capitata		Cnidaria	Anthozoa	Hexacorallia	Scleractinia	NA	Acroporidae	NA	Montipora	NA	Montipora capitata
	Pocillopora damicornis		Cnidaria	Anthozoa	Hexacorallia	Scleractinia	NA	Pocilloporidae	NA	Pocillopora	NA	Pocillopora damicornis
	Pocillopora acuta		Cnidaria	Anthozoa	Hexacorallia	Scleractinia	NA	Pocilloporidae	NA	Pocillopora	NA	Pocillopora acuta
34756113	Pocillopora damicornis		Cnidaria	Anthozoa	Hexacorallia	Scleractinia	NA	Pocilloporidae	NA	Pocillopora	NA	Pocillopora damicornis
	Stylophora pistillata		Cnidaria	Anthozoa	Hexacorallia	Scleractinia	NA	Pocilloporidae	NA	Stylophora	NA	Stylophora pistillata
	Seriatopora caliendrum		Cnidaria	Anthozoa	Hexacorallia	Scleractinia	NA	Pocilloporidae	NA	Seriatopora	NA	Seriatopora caliendrum
	Galaxea fascicularis		Cnidaria	Anthozoa	Hexacorallia	Scleractinia	NA	Euphylliidae	NA	Galaxea	NA	Galaxea fascicularis
	Porites lobata		Cnidaria	Anthozoa	Hexacorallia	Scleractinia	NA	Poritidae	NA	Porites	NA	Porites lobata
	Montipora foliosa		Cnidaria	Anthozoa	Hexacorallia	Scleractinia	NA	Acroporidae	NA	Montipora	NA	Montipora foliosa
	Echinopora lamellosa		Cnidaria	Anthozoa	Hexacorallia	Scleractinia	NA	Merulinidae	NA	Echinopora	NA	Echinopora lamellosa
	Merulina ampliata		Cnidaria	Anthozoa	Hexacorallia	Scleractinia	NA	Merulinidae	NA	Merulina	NA	Merulina ampliata
	Hydnophora exesa		Cnidaria	Anthozoa	Hexacorallia	Scleractinia	NA	Merulinidae	NA	Hydnophora	NA	Hydnophora exesa
	Hydnophora rigida		Cnidaria	Anthozoa	Hexacorallia	Scleractinia	NA	Merulinidae	NA	Hydnophora	NA	Hydnophora rigida
	Acropora gemmifera		Cnidaria	Anthozoa	Hexacorallia	Scleractinia	NA	Acroporidae	NA	Acropora	NA	Acropora gemmifera
	Acropora verweyi		Cnidaria	Anthozoa	Hexacorallia	Scleractinia	NA	Acroporidae	NA	Acropora	NA	Acropora verweyi
	Pocillopora verrucosa		Cnidaria	Anthozoa	Hexacorallia	Scleractinia	NA	Pocilloporidae	NA	Pocillopora	NA	Pocillopora verrucosa
	Isopora cuneata		Cnidaria	Anthozoa	Hexacorallia	Scleractinia	NA	Acroporidae	NA	Isopora	NA	Isopora cuneata
	Platygyra pini		Cnidaria	Anthozoa	Hexacorallia	Scleractinia	NA	Merulinidae	NA	Platygyra	NA	Platygyra pini
	Acropora digitifera		Cnidaria	Anthozoa	Hexacorallia	Scleractinia	NA	Acroporidae	NA	Acropora	NA	Acropora digitifera
	Pavona venosa		Cnidaria	Anthozoa	Hexacorallia	Scleractinia	NA	Agariciidae	NA	Pavona	NA	Pavona venosa
	Goniastrea edwardsi		Cnidaria	Anthozoa	Hexacorallia	Scleractinia	NA	Merulinidae	NA	Goniastrea	NA	Goniastrea edwardsi
	Psammocora contigua		Cnidaria	Anthozoa	Hexacorallia	Scleractinia	NA	Psammocoridae	NA	Psammocora	NA	Psammocora contigua
	Acropora hyacinthus		Cnidaria	Anthozoa	Hexacorallia	Scleractinia	NA	Acroporidae	NA	Acropora	NA	Acropora hyacinthus
	Pachyseris speciosa		Cnidaria	Anthozoa	Hexacorallia	Scleractinia	NA	Pachyseridae	NA	Pachyseris	NA	Pachyseris speciosa
	Oxypora lacera		Cnidaria	Anthozoa	Hexacorallia	Scleractinia	NA	Lobophylliidae	NA	Oxypora	NA	Oxypora lacera
	Heliopora coerulea		Cnidaria	Anthozoa	Octocorallia	Scleralcyonacea	NA	Helioporidae	NA	Heliopora	NA	Heliopora coerulea
	Millepora tenera		Cnidaria	Hydrozoa	Hydroidolina	Anthoathecata	Capitata	Milleporidae	NA	Millepora	NA	Millepora tenera
	Montipora millepora		Cnidaria	Anthozoa	Hexacorallia	Scleractinia	NA	Acroporidae	NA	Montipora	NA	Montipora millepora
	Lobophyllia pachysepta	Acanthastrea pachysepta	Cnidaria	Anthozoa	Hexacorallia	Scleractinia	NA	Lobophylliidae	NA	Lobophyllia	NA	Lobophytum pachysepta
	Acanthastrea echinata		Cnidaria	Anthozoa	Hexacorallia	Scleractinia	NA	Lobophylliidae	NA	Acanthastrea	NA	Acanthastrea echinata
	Pocillopora eydouxi	Pocillopora grandis	Cnidaria	Anthozoa	Hexacorallia	Scleractinia	NA	Pocilloporidae	NA	Pocillopora	NA	Pocillopora eydouxi
	Millepora platyphylla		Cnidaria	Hydrozoa	Hydroidolina	Anthoathecata	Capitata	Milleporidae	NA	Millepora	NA	Millepora platyphylla
	Pavona explanulata		Cnidaria	Anthozoa	Hexacorallia	Scleractinia	NA	Agariciidae	NA	Pavona	NA	Pavona explanulata
	Acropora nana		Cnidaria	Anthozoa	Hexacorallia	Scleractinia	NA	Acroporidae	NA	Acropora	NA	Acropora nana
	Symphyllia radians	Lobophyllia radians	Cnidaria	Anthozoa	Hexacorallia	Scleractinia	NA	Lobophylliidae	NA	Symphyllia	NA	Symphyllia radians
	Favia favus	Dipsastraea favus	Cnidaria	Anthozoa	Hexacorallia	Scleractinia	NA	Faviidae	Faviinae	Favia	NA	Favia favus
	Goniastrea favulus		Cnidaria	Anthozoa	Hexacorallia	Scleractinia	NA	Merulinidae	NA	Goniastrea	NA	Galaxea favulus
	Montipora stellata		Cnidaria	Anthozoa	Hexacorallia	Scleractinia	NA	Acroporidae	NA	Montipora	NA	Montipora stellata
	Astreopora myriophthalma		Cnidaria	Anthozoa	Hexacorallia	Scleractinia	NA	Acroporidae	NA	Astropora	NA	Astreopora myriophthalma
	Goniopora minor	Goniopora pedunculata	Cnidaria	Anthozoa	Hexacorallia	Scleractinia	NA	Poritidae	NA	Goniopora	NA	Goniopora minor
33214591	Sarcophyton glaucum		Cnidaria	Anthozoa	Octocorallia	Malacalcyonacae	NA	Sarcophytidae		Sarcophyton	NA	Sarcophyton glaucum
33501945	Acropora digitifera		Cnidaria	Anthozoa	Hexacorallia	Scleractinia	NA	Acroporidae	NA	Acropora	NA	Acropora digitifera
36286463	Briareum stechei		Cnidaria	Anthozoa	Octocorallia	Scleralcyonacea	NA	Briareidae	NA	Briareum	NA	Briareum stechei
	Klyxum simplex		Cnidaria	Anthozoa	Octocorallia	Malacalcyonacae	NA	Cladiellidae	NA	Klyxum	NA	Klyxum simplex
	Sinularia flexibilis	Sclerophytum flexibile	Cnidaria	Anthozoa	Octocorallia	Malacalcyonacea	NA	Sarcophytidae	NA	Sclerophytum	NA	Sclerophytum Flexibile
18661193	Sinularia flexibilis	Sclerophytum flexibile	Cnidaria	Anthozoa	Octocorallia	Malacalcyonacea	NA	Sarcophytidae	NA	Sclerophytum	NA	Sclerophytum Flexibile
27709417	Fungia granulosa	Pleuractis granulosa	Cnidaria	Anthozoa	Hexacorallia	Scleractinia	NA	Fungiidae	NA	Fungia	NA	Fungia granulosa
	Oculina patagonica		Cnidaria	Anthozoa	Hexacorallia	Scleractinia	NA	Oculinidae	NA	Oculina	NA	Oculina patagonica
	Dipsastraea favus		Cnidaria	Anthozoa	Hexacorallia	Scleractinia	NA	Merulinidae	NA	Dipsastraea	NA	Dipsastraea favus
	Goniopora lobata		Cnidaria	Anthozoa	Hexacorallia	Scleractinia	NA	Poritidae	NA	Goniopora	NA	Goniopora lobata
20700752	Fungia granulosa	Pleuractis granulosa	Cnidaria	Anthozoa	Hexacorallia	Scleractinia	NA	Fungiidae	NA	Fungia	NA	Fungia granulosa
	Oculina patagonica		Cnidaria	Anthozoa	Hexacorallia	Scleractinia	NA	Oculinidae	NA	Oculina	NA	Oculina patagonica
	Favia favus	Dipsastraea favus	Cnidaria	Anthozoa	Hexacorallia	Scleractinia	NA	Faviidae	Faviinae	Favia	NA	Favia favus
28894640	Acropora millepora		Cnidaria	Anthozoa	Hexacorallia	Scleractinia	NA	Acroporidae	NA	Acropora	NA	Acropora millepora
36078076	Fungia granulosa	Pleuractis granulosa	Cnidaria	Anthozoa	Hexacorallia	Scleractinia	NA	Fungiidae	NA	Fungia	NA	Fungia granulosa
	Acropora tenuis		Cnidaria	Anthozoa	Hexacorallia	Scleractinia	NA	Acroporidae	NA	Acropora	NA	Acropora tenuis
36287022	Porites astreoides		Cnidaria	Anthozoa	Hexacorallia	Scleractinia	NA	Poritidae	NA	Porites	NA	Porites astreoides
36444795	Acropora intermedia		Cnidaria	Anthozoa	Hexacorallia	Scleractinia	NA	Acroporidae	NA	Acropora	NA	Acropora intermedia
	Echinopora gemmacea		Cnidaria	Anthozoa	Hexacorallia	Scleractinia	NA	Merulinidae	NA	Echinopora	NA	Echinopora gemmacea
	Oxypora lacera		Cnidaria	Anthozoa	Hexacorallia	Scleractinia	NA	Lobophylliidae	NA	Oxypora	NA	Oxypora lacera
32332805	Pocillopora damicornis		Cnidaria	Anthozoa	Hexacorallia	Scleractinia	NA	Pocilloporidae	NA	Pocillopora	NA	Pocillopora damicornis
19881265	Sinularia flexibilis	Sclerophytum flexibile	Cnidaria	Anthozoa	Octocorallia	Malacalcyonacea	NA	Sarcophytidae	NA	Sclerophytum	NA	Sclerophytum Flexibile
25654226	Sinularia numerosa	Sclerophytum numerosum	Cnidaria	Anthozoa	Octocorallia	Malacalcyonacae	NA	Sinulariidae	NA	Sinularia	NA	Sinularia numerosa
26035022	Nephthea columnaris	Litophyton columnaris	Cnidaria	Anthozoa	Octocorallia	Malacalcyonacae	NA	Nephtheidae	NA	Nephthea	NA	Nephthea columnaris
26197309	Nephthea columnaris	Litophyton columnaris	Cnidaria	Anthozoa	Octocorallia	Malacalcyonacae	NA	Nephtheidae	NA	Nephthea	NA	Nephthea columnaris
31471807	Acropora cervicornis		Cnidaria	Anthozoa	Hexacorallia	Scleractinia	NA	Acroporidae	NA	Acropora	NA	Acropora cervicornis
	Acropora palmata		Cnidaria	Anthozoa	Hexacorallia	Scleractinia	NA	Acroporidae	NA	Acropora	NA	Acropora palmata
	Orbicella faveolata		Cnidaria	Anthozoa	Hexacorallia	Scleractinia	NA	Merulinidae	NA	Orbicella	NA	Orbicella faveolata
	Lobactis scutaria		Cnidaria	Anthozoa	Hexacorallia	Scleractinia	NA	Fungiidae	NA	Lobactis	NA	Lobactis scutaria
	Montipora capitate	Montipora capitata	Cnidaria	Anthozoa	Hexacorallia	Scleractinia	NA	Acroporidae	NA	Montipora	NA	Montipora capitata
	Pocillopora meandrina		Cnidaria	Anthozoa	Hexacorallia	Scleractinia	NA	Pocilloporidae	NA	Pocillopora	NA	Pocillopora meandrina
	Acropora globiceps		Cnidaria	Anthozoa	Hexacorallia	Scleractinia	NA	Acroporidae	NA	Acropora	NA	Acropora globiceps
	Acropora hyacinthus		Cnidaria	Anthozoa	Hexacorallia	Scleractinia	NA	Acroporidae	NA	Acropora	NA	Acropora hyacinthus
	Acropora nasuta		Cnidaria	Anthozoa	Hexacorallia	Scleractinia	NA	Acroporidae	NA	Acropora	NA	Acropora nasuta
	Acropora pulchra		Cnidaria	Anthozoa	Hexacorallia	Scleractinia	NA	Acroporidae	NA	Acropora	NA	Acropora pulchra
	Acropora aspera		Cnidaria	Anthozoa	Hexacorallia	Scleractinia	NA	Acroporidae	NA	Acropora	NA	Acropora aspera
	Acropora austera		Cnidaria	Anthozoa	Hexacorallia	Scleractinia	NA	Acroporidae	NA	Acropora	NA	Acropora austera
	Acropora cytherea		Cnidaria	Anthozoa	Hexacorallia	Scleractinia	NA	Acroporidae	NA	Acropora	NA	Acropora cytherea
	Acropora florida		Cnidaria	Anthozoa	Hexacorallia	Scleractinia	NA	Acroporidae	NA	Acropora	NA	Acropora florida
	Acropora hyacinthus		Cnidaria	Anthozoa	Hexacorallia	Scleractinia	NA	Acroporidae	NA	Acropora	NA	Acropora hyacinthus
	Acropora loripes		Cnidaria	Anthozoa	Hexacorallia	Scleractinia	NA	Acroporidae	NA	Acropora	NA	Acropora loripes
	Acropora millepora		Cnidaria	Anthozoa	Hexacorallia	Scleractinia	NA	Acroporidae	NA	Acropora	NA	Acropora millepora
	Acropora muricata		Cnidaria	Anthozoa	Hexacorallia	Scleractinia	NA	Acroporidae	NA	Acropora	NA	Acropora muricata
	Acropora nobilis	Acropora robusta	Cnidaria	Anthozoa	Hexacorallia	Scleractinia	NA	Acroporidae	NA	Acropora	NA	Acropora nobilis
	Acropora sarmentosa		Cnidaria	Anthozoa	Hexacorallia	Scleractinia	NA	Acroporidae	NA	Acropora	NA	Acropora sarmentosa
	Acropora spathulate	Acropora spathulata	Cnidaria	Anthozoa	Hexacorallia	Scleractinia	NA	Acroporidae	NA	Acropora	NA	Acropora spathulata
	Acropora tenuis		Cnidaria	Anthozoa	Hexacorallia	Scleractinia	NA	Acroporidae	NA	Acropora	NA	Acropora tenuis
	Acropora valida		Cnidaria	Anthozoa	Hexacorallia	Scleractinia	NA	Acroporidae	NA	Acropora	NA	Acropora valida
	Astrea curta		Cnidaria	Anthozoa	Hexacorallia	Scleractinia	NA	Merulinidae	NA	Astrea	NA	Astrea curta
	Coelastrea aspera		Cnidaria	Anthozoa	Hexacorallia	Scleractinia	NA	Merulinidae	NA	Coelastrea	NA	Coelastrea aspera
	Cyphastrea micropthalma	Cyphastrea microphthalma	Cnidaria	Anthozoa	Hexacorallia	Scleractinia	NA	Merulinidae	NA	Cyphastrea	NA	Cyphastrea microphthalma
	Dipsastraea matthai		Cnidaria	Anthozoa	Hexacorallia	Scleractinia	NA	Merulinidae	NA	Dipsastraea	NA	Dipsastraea matthaii
	Echinopora lamellose	Echinopora lamellosa	Cnidaria	Anthozoa	Hexacorallia	Scleractinia	NA	Merulinidae	NA	Echinopora	NA	Echinopora lamellosa
	Goneastrea retiformis	Goniastrea retiformis	Cnidaria	Anthozoa	Hexacorallia	Scleractinia	NA	Merulinidae	NA	Goniastrea	NA	Goniastrea retiformis
	Platygyra daedalea		Cnidaria	Anthozoa	Hexacorallia	Scleractinia	NA	Merulinidae	NA	Platygyra	NA	Platygyra daedalea
	Platygyra lamellina		Cnidaria	Anthozoa	Hexacorallia	Scleractinia	NA	Merulinidae	NA	Platygyra	NA	Platygyra lamellina
33203892	Pocillopora acuta		Cnidaria	Anthozoa	Hexacorallia	Scleractinia	NA	Pocilloporidae	NA	Pocillopora	NA	Pocillopora acuta
