# Supplementary material for: Deep-Sea Sponges and Corals off the Western Coast of Florida—Intracellular Mechanisms of Action of Bioactive Compounds and Technological Advances Supporting the Drug Discovery Pipeline
Source: Mar Drugs. 2023 Nov 28;21(12):615. doi: 10.3390/md21120615 (PMC10744787; doi:10.3390/md21120615)
Supplement: Supplementary file 1 [file marinedrugs-21-00615-s001.zip › Supplementary_File_S2.xlsx]

## Sheet: Sea_Coral
PubMed Searches
Sea Coral
Date of Searches Performed: 6-8-2023		Searches performed using "sea coral" also includes "sea anemones"
Search Terms in PubMed	Results	Relevant	Notes	# of Relevant Papers: Elimination based on review of Abstract
Sea Coral protein trafficking	52	0	Irrelevant as not pertaining to mammalian cells
Sea Coral protein trafficking human	14	1		PMID: 17237278
Sea Coral human motor protein	0	0
Sea Coral human dynein	0	0
Sea Coral human kinesin	0	0
Sea Coral human microtubules	2	1		PMID: 20420415
Sea Coral human actin	6	3	other marine organisms	PMID: 21885440; PMID: 25144758; PMID: 1558535
Sea Coral human vimentin	0	0
Sea Coral human lamin	1	0
Sea Coral human golgi	2	0
Sea Coral human endoplasmic reticulum	2	1		PMID: 23770204
Sea Coral human lysosome	3	1		PMID: 35723381
Sea Coral human signaling	84	21	too many - see focused searches below	PMID: 32702364; PMID: 17092528; PMID: 30558294; PMID: 19597579; PMID: 17113616; PMID: 35354863; PMID: 36287966; PMID: 17473056; PMID: 29047313; PMID: 17095031; PMID: 34288235; PMID: 34776951; PMID: 34834261; PMID: 33113408; PMID: 22442564; PMID: 30208576; PMID: 23499927; PMID: 33068939; PMID: 21099342; PMID: 22972919; PMID: 17237278
Sea Coral human MAPK	2	1		PMID: 34288235
Sea Coral human AKT	1	1		PMID: 30208576
Sea Coral human PI3K	0	0
Sea Coral human JAK	0	0
Sea Coral human STAT	0	0
Sea Coral human EGFR	3	2		PMID: 28635645; PMID: 18064354
Sea Coral human adenylyl cyclase	0	0
Sea Coral human phospholipase C	1	1		PMID: 15683837
Sea Coral human GPCR	2	0

## Sheet: Vernacular_Corals
PubMed Searches
Vernacular Coral
Date of Searches Performed: 6-14-2023
Search Terms in PubMed	Results	Relevant	Notes	# of Relevant Papers: Elimination based on review of Abstract
Soft Coral protein trafficking	5	2		PMID: 22252013; PMID: 21926172
Soft Coral protein trafficking human	2	2		PMID: 22252013; PMID: 21926172
Soft Coral human motor protein	0	0
Soft Coral human dynein	0	0
Soft Coral human kinesin	0	0
Soft Coral human microtubules	3	3		PMID: 20420415; PMID: 9515790; PMID: 7915861
Soft Coral human actin	2	2		PMID: 33920454; PMID: 29027931
Soft Coral human vimentin	2	2		PMID: 37005535; PMID: 33920454
Soft Coral human lamin	0	0
Soft Coral human golgi	0	0
Soft Coral human endoplasmic reticulum	9	9		PMID: 36275891; PMID: 35628435; PMID: 31086026; PMID: 29587440; PMID: 27801783; PMID: 23973991; PMID: 23015779; PMID: 22885288; PMID: 16023761
Soft Coral human lysosome	1	1		PMID: 35723381
Soft Coral human signaling	43	39		PMID: 37005535; PMID: 36662227; PMID: 36416062; PMID: 36286030; PMID: 34834261; PMID: 34834023; PMID: 34356816; PMID: 34038132; PMID: 33920454; PMID: 32702364; PMID: 32549236; PMID: 31783709; PMID: 31602264; PMID: 31086026; PMID: 30558294; PMID: 30477473; PMID: 30249028; PMID: 30018246; PMID: 29875371; PMID: 29587440; PMID: 29280977; PMID: 29047313; PMID: 28767067; PMID: 28534853; PMID: 27940262;…
Soft Coral human MAPK	4	4		PMID: 34356816; PMID: 32992719; PMID: 28534853; PMID: 26287184
Soft Coral human AKT	20	20		PMID: 36416062; PMID: 34834023; PMID: 33920454; PMID: 32583788; PMID: 32549236; PMID: 31783709; PMID: 31602264; PMID: 31086026; PMID: 30513611; PMID: 29280977; PMID: 28767067; PMID: 28671570; PMID: 28534853; PMID: 27472346; PMID: 26204832; PMID: 25898413; PMID: 25342459; PMID: 25222667; PMID: 22791152; PMID: 22119889
Soft Coral human PI3K	16	16		PMID: 36416062; PMID: 32583788; PMID: 32549236; PMID: 31783709; PMID: 31602264; PMID: 31086026; PMID: 29280977; PMID: 28767067; PMID: 28671570; PMID: 28534853; PMID: 27472346; PMID: 26204832; PMID: 25898413; PMID: 25342459; PMID: 25222667; PMID: 22119889
Soft Coral human JAK	0	0
Soft Coral human STAT	1	1		PMID: 22791152
Soft Coral human EGFR	4	3		PMID: 28635645; PMID: 27940262; PMID: 23774942
Soft Coral human adenylyl cyclase	0	0
Soft Coral human phospholipase C	0	0
Soft Coral human GPCR	0	0
Search Terms in PubMed	Results	Relevant	Notes	# of Relevant Papers: Elimination based on review of Abstract
Stony Coral protein trafficking	4	0
Stony Coral protein trafficking human	2	0
Stony Coral human motor protein	0	0
Stony Coral human dynein	0	0
Stony Coral human kinesin	0	0
Stony Coral human microtubules	0	0
Stony Coral human actin	0	0
Stony Coral human vimentin	0	0
Stony Coral human lamin	0	0
Stony Coral human golgi	0	0
Stony Coral human endoplasmic reticulum	0	0
Stony Coral human lysosome	0	0
Stony Coral human signaling	4	0
Stony Coral human MAPK	0	0
Stony Coral human AKT	0	0
Stony Coral human PI3K	0	0
Stony Coral human JAK	0	0
Stony Coral human STAT	0	0
Stony Coral human EGFR	0	0
Stony Coral human adenylyl cyclase	0	0
Stony Coral human phospholipase C	0	0
Stony Coral human GPCR	0	0
Search Terms in PubMed	Results	Relevant	Notes	# of Relevant Papers: Elimination based on review of Abstract
Cup Coral protein trafficking	0	0
Cup Coral protein trafficking human	0	0
Cup Coral human motor protein	0	0
Cup Coral human dynein	0	0
Cup Coral human kinesin	0	0
Cup Coral human microtubules	0	0
Cup Coral human actin	0	0
Cup Coral human vimentin	0	0
Cup Coral human lamin	0	0
Cup Coral human golgi	0	0
Cup Coral human endoplasmic reticulum	0	0
Cup Coral human lysosome	0	0
Cup Coral human signaling	0	0
Cup Coral human MAPK	0	0
Cup Coral human AKT	0	0
Cup Coral human PI3K	0	0
Cup Coral human JAK	0	0
Cup Coral human STAT	0	0
Cup Coral human EGFR	0	0
Cup Coral human adenylyl cyclase	0	0
Cup Coral human phospholipase C	0	0
Cup Coral human GPCR	0	0
Search Terms in PubMed	Results	Relevant	Notes	# of Relevant Papers: Elimination based on review of Abstract
Gorgonian Coral protein trafficking	3	1		PMID: 17237278
Gorgonian Coral protein trafficking human	1	1		PMID: 17237278
Gorgonian Coral human motor protein	0	0
Gorgonian Coral human dynein	0	0
Gorgonian Coral human kinesin	0	0
Gorgonian Coral human microtubules	0	0
Gorgonian Coral human actin	1	1		PMID: 33992967
Gorgonian Coral human vimentin	0	0
Gorgonian Coral human lamin	0	0
Gorgonian Coral human golgi	0	0
Gorgonian Coral human endoplasmic reticulum	0	0
Gorgonian Coral human lysosome	0	0
Gorgonian Coral human signaling	3	3		PMID: 33992967; PMID: 29315209; PMID: 17237278
Gorgonian Coral human MAPK	2	2		PMID: 33992967; PMID: 29315209
Gorgonian Coral human AKT	0	0
Gorgonian Coral human PI3K	0	0
Gorgonian Coral human JAK	0	0
Gorgonian Coral human STAT	0	0
Gorgonian Coral human EGFR	0	0
Gorgonian Coral human adenylyl cyclase	0	0
Gorgonian Coral human phospholipase C	0	0
Gorgonian Coral human GPCR	0	0
Search Terms in PubMed	Results	Relevant	Notes	# of Relevant Papers: Elimination based on review of Abstract
Branching Coral protein trafficking	3	0
Branching Coral protein trafficking human	0	0
Branching Coral human motor protein	0	0
Branching Coral human dynein	0	0
Branching Coral human kinesin	0	0
Branching Coral human microtubules	0	0
Branching Coral human actin	1	0
Branching Coral human vimentin	0	0
Branching Coral human lamin	0	0
Branching Coral human golgi	0	0
Branching Coral human endoplasmic reticulum	0	0
Branching Coral human lysosome	1	0
Branching Coral human signaling	9	4		PMID: 36662227; PMID: 34944043; PMID: 34038132; PMID: 28534853
Branching Coral human MAPK	2	2		PMID: 34944043; PMID: 28534853
Branching Coral human AKT	1	1		PMID: 28534853
Branching Coral human PI3K	1	1		PMID: 28534853
Branching Coral human JAK	0	0
Branching Coral human STAT	0	0
Branching Coral human EGFR	0	0
Branching Coral human adenylyl cyclase	0	0
Branching Coral human phospholipase C	0	0
Branching Coral human GPCR	1	0
Search Terms in PubMed	Results	Relevant	Notes	# of Relevant Papers: Elimination based on review of Abstract
Black Coral protein trafficking	0	0
Black Coral protein trafficking human	0	0
Black Coral human motor protein	0	0
Black Coral human dynein	0	0
Black Coral human kinesin	0	0
Black Coral human microtubules	0	0
Black Coral human actin	0	0
Black Coral human vimentin	0	0
Black Coral human lamin	0	0
Black Coral human golgi	0	0
Black Coral human endoplasmic reticulum	0	0
Black Coral human lysosome	0	0
Black Coral human signaling	2	0
Black Coral human MAPK	1	0
Black Coral human AKT	0	0
Black Coral human PI3K	0	0
Black Coral human JAK	0	0
Black Coral human STAT	0	0
Black Coral human EGFR	0	0
Black Coral human adenylyl cyclase	0	0
Black Coral human phospholipase C	0	0
Black Coral human GPCR	0	0
Search Terms in PubMed	Results	Relevant	Notes	# of Relevant Papers: Elimination based on review of Abstract
Lace Coral protein trafficking	0	0
Lace Coral protein trafficking human	0	0
Lace Coral human motor protein	0	0
Lace Coral human dynein	0	0
Lace Coral human kinesin	0	0
Lace Coral human microtubules	0	0
Lace Coral human actin	0	0
Lace Coral human vimentin	0	0
Lace Coral human lamin	0	0
Lace Coral human golgi	0	0
Lace Coral human endoplasmic reticulum	0	0
Lace Coral human lysosome	0	0
Lace Coral human signaling	0	0
Lace Coral human MAPK	0	0
Lace Coral human AKT	0	0
Lace Coral human PI3K	0	0
Lace Coral human JAK	0	0
Lace Coral human STAT	0	0
Lace Coral human EGFR	0	0
Lace Coral human adenylyl cyclase	0	0
Lace Coral human phospholipase C	0	0
Lace Coral human GPCR	0	0
