# Supplementary material for: Deep-Sea Sponges and Corals off the Western Coast of Florida—Intracellular Mechanisms of Action of Bioactive Compounds and Technological Advances Supporting the Drug Discovery Pipeline
Source: Mar Drugs. 2023 Nov 28;21(12):615. doi: 10.3390/md21120615 (PMC10744787; doi:10.3390/md21120615)
Supplement: Supplementary file 1 [file marinedrugs-21-00615-s001.zip › Supplementary_File_S3.xlsx]

## Sheet: Sponge_Scientific_Name
PubMed Searches
Sponge Scientific Name
Date of Searches Performed: 6-14-2023
Depth ≥1000 to 3000m
Search Terms in PubMed	Results	Relevant	Notes	# of Relevant Papers: Elimination based on review of Abstract
Cladorhizidae	18
Cladorhizidae protein trafficking	0	0
Cladorhizidae protein trafficking human	0	0
Cladorhizidae human motor protein	0	0
Cladorhizidae human dynein	0	0
Cladorhizidae human kinesin	0	0
Cladorhizidae human microtubules	0	0
Cladorhizidae human actin	0	0
Cladorhizidae human vimentin	0	0
Cladorhizidae human lamin	0	0
Cladorhizidae human golgi	0	0
Cladorhizidae human endoplasmic reticulum	0	0
Cladorhizidae human lysosome	0	0
Cladorhizidae human signaling	0	0
Cladorhizidae human MAPK	0	0
Cladorhizidae human AKT	0	0
Cladorhizidae human PI3K	0	0
Cladorhizidae human JAK	0	0
Cladorhizidae human STAT	0	0
Cladorhizidae human EGFR	0	0
Cladorhizidae human adenylyl cyclase	0	0
Cladorhizidae human phospholipase C	0	0
Cladorhizidae human GPCR	0	0
Search Terms in PubMed	Results	Relevant	Notes	# of Relevant Papers: Elimination based on review of Abstract
Euplectella	23
Euplectella protein trafficking	0	0
Euplectella protein trafficking human	0	0
Euplectella human motor protein	0	0
Euplectella human dynein	0	0
Euplectella human kinesin	0	0
Euplectella human microtubules	0	0
Euplectella human actin	0	0
Euplectella human vimentin	0	0
Euplectella human lamin	0	0
Euplectella human golgi	0	0
Euplectella human endoplasmic reticulum	0	0
Euplectella human lysosome	0	0
Euplectella human signaling	0	0
Euplectella human MAPK	0	0
Euplectella human AKT	0	0
Euplectella human PI3K	0	0
Euplectella human JAK	0	0
Euplectella human STAT	0	0
Euplectella human EGFR	0	0
Euplectella human adenylyl cyclase	0	0
Euplectella human phospholipase C	0	0
Euplectella human GPCR	0	0
Search Terms in PubMed	Results	Relevant	Notes	# of Relevant Papers: Elimination based on review of Abstract
Euplectellidae	3
Euplectellidae protein trafficking	0	0
Euplectellidae protein trafficking human	0	0
Euplectellidae human motor protein	0	0
Euplectellidae human dynein	0	0
Euplectellidae human kinesin	0	0
Euplectellidae human microtubules	0	0
Euplectellidae human actin	0	0
Euplectellidae human vimentin	0	0
Euplectellidae human lamin	0	0
Euplectellidae human golgi	0	0
Euplectellidae human endoplasmic reticulum	0	0
Euplectellidae human lysosome	0	0
Euplectellidae human signaling	0	0
Euplectellidae human MAPK	0	0
Euplectellidae human AKT	0	0
Euplectellidae human PI3K	0	0
Euplectellidae human JAK	0	0
Euplectellidae human STAT	0	0
Euplectellidae human EGFR	0	0
Euplectellidae human adenylyl cyclase	0	0
Euplectellidae human phospholipase C	0	0
Euplectellidae human GPCR	0	0
Search Terms in PubMed	Results	Relevant	Notes	# of Relevant Papers: Elimination based on review of Abstract
Farreidae	2
Farreidae protein trafficking	0	0
Farreidae protein trafficking human	0	0
Farreidae human motor protein	0	0
Farreidae human dynein	0	0
Farreidae human kinesin	0	0
Farreidae human microtubules	0	0
Farreidae human actin	0	0
Farreidae human vimentin	0	0
Farreidae human lamin	0	0
Farreidae human golgi	0	0
Farreidae human endoplasmic reticulum	0	0
Farreidae human lysosome	0	0
Farreidae human signaling	0	0
Farreidae human MAPK	0	0
Farreidae human AKT	0	0
Farreidae human PI3K	0	0
Farreidae human JAK	0	0
Farreidae human STAT	0	0
Farreidae human EGFR	0	0
Farreidae human adenylyl cyclase	0	0
Farreidae human phospholipase C	0	0
Farreidae human GPCR	0	0
Search Terms in PubMed	Results	Relevant	Notes	# of Relevant Papers: Elimination based on review of Abstract
Hyalonema	6
Hyalonema protein trafficking	1	0
Hyalonema protein trafficking human	0	0
Hyalonema human motor protein	1	0
Hyalonema human dynein	0	0
Hyalonema human kinesin	0	0
Hyalonema human microtubules	0	0
Hyalonema human actin	0	0
Hyalonema human vimentin	0	0
Hyalonema human lamin	0	0
Hyalonema human golgi	0	0
Hyalonema human endoplasmic reticulum	0	0
Hyalonema human lysosome	0	0
Hyalonema human signaling	5	0
Hyalonema human MAPK	1	0
Hyalonema human AKT	0	0
Hyalonema human PI3K	0	0
Hyalonema human JAK	1	0
Hyalonema human STAT	1	0
Hyalonema human EGFR	0	0
Hyalonema human adenylyl cyclase	0	0
Hyalonema human phospholipase C	0	0
Hyalonema human GPCR	0	0
Search Terms in PubMed	Results	Relevant	Notes	# of Relevant Papers: Elimination based on review of Abstract
Polymastia sponge	29
Polymastia protein trafficking	0	0
Polymastia protein trafficking human	0	0
Polymastia human motor protein	0	0
Polymastia human dynein	0	0
Polymastia human kinesin	0	0
Polymastia human microtubules	0	0
Polymastia human actin	0	0
Polymastia human vimentin	0	0
Polymastia human lamin	0	0
Polymastia human golgi	0	0
Polymastia human endoplasmic reticulum	0	0
Polymastia human lysosome	0	0
Polymastia sponge human signaling	0	0
Polymastia sponge human MAPK	0	0
Polymastia human AKT	0	0
Polymastia human PI3K	0	0
Polymastia human JAK	0	0
Polymastia human STAT	0	0
Polymastia human EGFR	0	0
Polymastia human adenylyl cyclase	0	0
Polymastia human phospholipase C	0	0
Polymastia human GPCR	0	0
Search Terms in PubMed	Results	Relevant	Notes	# of Relevant Papers: Elimination based on review of Abstract
Tetilla sponge	12
Tetilla protein trafficking	2	0
Tetilla protein trafficking human	0	0
Tetilla human motor protein	0	0
Tetilla human dynein	0	0
Tetilla human kinesin	0	0
Tetilla human microtubules	0	0
Tetilla human actin	0	0
Tetilla human vimentin	0	0
Tetilla human lamin	0	0
Tetilla human golgi	0	0
Tetilla human endoplasmic reticulum	0	0
Tetilla human lysosome	0	0
Tetilla human signaling	0	0
Tetilla human MAPK	0	0
Tetilla human AKT	0	0
Tetilla human PI3K	0	0
Tetilla human JAK	0	0
Tetilla human STAT	0	0
Tetilla human EGFR	0	0
Tetilla human adenylyl cyclase	0	0
Tetilla human phospholipase C	0	0
Tetilla human GPCR	0	0
Depth <50m & ≥50 to ≤200m
Search Terms in PubMed	Results	Relevant	Notes	# of Relevant Papers: Elimination based on review of Abstract
Clathria juniperina	0
Search Terms in PubMed	Results	Relevant	Notes	# of Relevant Papers: Elimination based on review of Abstract
Lissodendoryx	16
Lissodendoryx protein trafficking	0	0
Lissodendoryx protein trafficking human	0	0
Lissodendoryx human motor protein	0	0
Lissodendoryx human dynein	0	0
Lissodendoryx human kinesin	0	0
Lissodendoryx human microtubules	0	0
Lissodendoryx human actin	0	0
Lissodendoryx human vimentin	0	0
Lissodendoryx human lamin	0	0
Lissodendoryx human golgi	0	0
Lissodendoryx human endoplasmic reticulum	0	0
Lissodendoryx human lysosome	0	0
Lissodendoryx human signaling	0	0
Lissodendoryx human MAPK	0	0
Lissodendoryx human AKT	0	0
Lissodendoryx human PI3K	0	0
Lissodendoryx human JAK	0	0
Lissodendoryx human STAT	0	0
Lissodendoryx human EGFR	0	0
Lissodendoryx human adenylyl cyclase	0	0
Lissodendoryx human phospholipase C	0	0
Lissodendoryx human GPCR	0	0
Depth ≥50m to 200m & ≥200 to <1000m
Search Terms in PubMed	Results	Relevant	Notes	# of Relevant Papers: Elimination based on review of Abstract
Mycale	126
Mycale protein trafficking	1	1
Mycale protein trafficking human	1	1
Mycale human motor protein	0	0
Mycale human dynein	0	0
Mycale human kinesin	0	0
Mycale human microtubules	9
Mycale human actin	3
Mycale human vimentin	0	0
Mycale human lamin	0	0
Mycale human golgi	0	0
Mycale human endoplasmic reticulum	0	0
Mycale human lysosome	0	0
Mycale human signaling	3
Mycale human MAPK	0	0
Mycale human AKT	0	0
Mycale human PI3K	0	0
Mycale human JAK	0	0
Mycale human STAT	0	0
Mycale human EGFR	0	0
Mycale human adenylyl cyclase	0	0
Mycale human phospholipase C	0	0
Mycale human GPCR	0	0
Depth ≥200m to <1000m & ≥1000 to 3000m
Search Terms in PubMed	Results	Relevant	Notes	# of Relevant Papers: Elimination based on review of Abstract
Chondrocladia	7
Chondrocladia protein trafficking	0	0
Chondrocladia protein trafficking human	0	0
Chondrocladia human motor protein	0	0
Chondrocladia human dynein	0	0
Chondrocladia human kinesin	0	0
Chondrocladia human microtubules	0	0
Chondrocladia human actin	0	0
Chondrocladia human vimentin	0	0
Chondrocladia human lamin	0	0
Chondrocladia human golgi	0	0
Chondrocladia human endoplasmic reticulum	0	0
Chondrocladia human lysosome	0	0
Chondrocladia human signaling	0	0
Chondrocladia human MAPK	0	0
Chondrocladia human AKT	0	0
Chondrocladia human PI3K	0	0
Chondrocladia human JAK	0	0
Chondrocladia human STAT	0	0
Chondrocladia human EGFR	0	0
Chondrocladia human adenylyl cyclase	0	0
Chondrocladia human phospholipase C	0	0
Chondrocladia human GPCR	0	0
Search Terms in PubMed	Results	Relevant	Notes	# of Relevant Papers: Elimination based on review of Abstract
Demospongiae	8368
Demospongiae protein trafficking	50		Too many - add "human"
Demospongiae protein trafficking human	21	12		PMID: 26459031; PMID: 23102222; PMID: 33557170; PMID: 32439989; PMID: 22509253; PMID: 15844952; PMID: 19845338; PMID: 17140562; PMID: 23656455; PMID: 16539395; PMID: 17176086; PMID: 15133248
Demospongiae human motor protein	5	4		PMID: 24191039; PMID: 9535660; PMID: 17176086; PMID: 16539395
Demospongiae human dynein	3	3		PMID: 16539395; PMID: 26459031; PMID: 17176086
Demospongiae human kinesin	4	3		PMID: 24191039; PMID: 9535660; PMID: 17176086
Demospongiae human microtubules	41	33		PMID: 26874035; PMID: 28004491; PMID: 15243683; PMID: 26867978; PMID: 20479967; PMID: 23270219; PMID: 24191039; PMID: 25879576; PMID: 23750450; PMID: 24493364; PMID: 14986973; PMID: 30188708; PMID: 9535660; PMID: 22129061; PMID: 17622130; PMID: 8555181; PMID: 19877653; PMID: 16843570; PMID: 18951787; PMID: 12502323; PMID: 16178375; PMID: 17176086; PMID: 23859655; PMID: 10662688; PMID: 16539395; P…
Demospongiae human actin	24	18		PMID: 22163180 (erratum available); PMID: 23988111; PMID: 31101864; PMID: 23270219; PMID: 18298079; PMID: 23830699; PMID: 10854330; PMID: 15730235; PMID: 16639007; PMID: 19692635; PMID: 16843570; PMID: 16441091; PMID: 11559552; PMID: 20030414; PMID: 29914195; PMID: 12071749; PMID: 23415061; PMID: 18330887
Demospongiae human vimentin	2	1		PMID: 31260310
Demospongiae human lamin	0	0
Demospongiae human golgi	7	4		PMID: 23731014; PMID: 17140562; PMID: 22872318; PMID: 23925673
Demospongiae human endoplasmic reticulum	15	12		PMID: 35200638; PMID: 22439644; PMID: 25894488; PMID: 23102222; PMID: 29679028; PMID: 33003597; PMID: 30572618; PMID: 21603866; PMID: 18728285; PMID: 22412813; PMID: 27796344; PMID: 27006469
Demospongiae human lysosome	4	3		PMID: 33549907; PMID: 22412813; PMID: 24737726
Demospongiae human signaling	162		Too many - see focused searches below
Demospongiae human MAPK	20	18		PMID: 11600145; PMID: 36354990; PMID: 31364822; PMID: 35736181; PMID: 31146323; PMID: 30275391; PMID: 26058013; PMID: 33809895; PMID: 29115475; PMID: 36558080; PMID: 32013063; PMID: 25028795; PMID: 32708154; PMID: 27428983; PMID: 23147639; PMID: 29419736; PMID: 11784156; PMID: 17708655
Demospongiae human AKT	30			PMID: 27243769; PMID: 36354990; PMID: 33925873; PMID: 35736181; PMID: 31146323; PMID: 36286429; PMID: 28423649; PMID: 31260310; PMID: 30275391; PMID: 31527453; PMID: 29019677; PMID: 30754694; PMID: 25028795; PMID: 28389151; PMID: 28756150; PMID: 26711144; PMID: 19692635; PMID: 32248385; PMID: 36524671; PMID: 28189419; PMID: 36827114; PMID: 23549281; PMID: 23147639; PMID: 29419736; PMID: 27796344;…
Demospongiae human PI3K	18	17		PMID: 28423649; PMID: 27243769; PMID: 36354990; PMID: 35736181; PMID: 31146323; PMID: 31364822; PMID: 21121631; PMID: 36286429; PMID: 31527453; PMID: 25028795; PMID: 28756150; PMID: 32248385; PMID: 36524671; PMID: 23549281; PMID: 23860239; PMID: 16408905; PMID: 24065159
Demospongiae human JAK	1	0
Demospongiae human STAT	2	1		PMID: 28788056
Demospongiae human EGFR	6	6		PMID: 19601607; PMID: 33576209; PMID: 27384680; PMID: 1315532; PMID: 2253475; PMID: 8079367
Demospongiae human adenylyl cyclase	0	0
Demospongiae human phospholipase C	2	1		PMID: 23415061
Demospongiae human GPCR	4	2		PMID: 34577088; PMID: 27744679
		138
Search Terms in PubMed	Results	Relevant	Notes	# of Relevant Papers: Elimination based on review of Abstract
Hexactinellida	112
Hexactinellida protein trafficking	0	0
Hexactinellida protein trafficking human	0	0
Hexactinellida human motor protein	0	0
Hexactinellida human dynein	0	0
Hexactinellida human kinesin	0	0
Hexactinellida human microtubules	0	0
Hexactinellida human actin	0	0
Hexactinellida human vimentin	0	0
Hexactinellida human lamin	0	0
Hexactinellida human golgi	0	0
Hexactinellida human endoplasmic reticulum	0	0
Hexactinellida human lysosome	0	0
Hexactinellida human signaling	1	0
Hexactinellida human MAPK	0	0
Hexactinellida human AKT	0	0
Hexactinellida human PI3K	0	0
Hexactinellida human JAK	0	0
Hexactinellida human STAT	0	0
Hexactinellida human EGFR	0	0
Hexactinellida human adenylyl cyclase	0	0
Hexactinellida human phospholipase C	0	0
Hexactinellida human GPCR	0	0
Depth <50m & Depth ≥50 to 200m & ≥200m to <1000m & ≥1000 to 3000m
Search Terms in PubMed	Results	Relevant	Notes	# of Relevant Papers: Elimination based on review of Abstract
Porifera	8334
Porifera protein trafficking	50		Too many - add "human"
Porifera protein trafficking human	21
Porifera human motor protein	5
Porifera human dynein	3
Porifera human kinesin	4
Porifera human microtubules	41
Porifera human actin	24
Porifera human vimentin	2
Porifera human lamin	0	0
Porifera human golgi	7
Porifera human endoplasmic reticulum	15
Porifera human lysosome	4
Porifera human signaling	161		Too many - see focused searches below
Porifera human MAPK	20
Porifera human AKT	29
Porifera human PI3K	18
Porifera human JAK	1	0
Porifera human STAT	2
Porifera human EGFR	6
Porifera human adenylyl cyclase	0	0
Porifera human phospholipase C	2
Porifera human GPCR	4

## Sheet: Coral_Scientific_Name
PubMed Searches
Coral Scientific Name
Date of Searches Performed: 6-15-2023
Depth ≥1000 to 3000m
Search Terms in PubMed	Results	Relevant	Notes	# of Relevant Papers: Elimination based on review of Abstract
Anthomastinae	0
Search Terms in PubMed	Results	Relevant	Notes	# of Relevant Papers: Elimination based on review of Abstract
Caryophyllia ambrosia	0
Search Terms in PubMed	Results	Relevant	Notes	# of Relevant Papers: Elimination based on review of Abstract
Chrysogorgiidae	13
Chrysogorgiidae protein trafficking	0	0
Chrysogorgiidae protein trafficking human	0	0
Chrysogorgiidae human motor protein	0	0
Chrysogorgiidae human dynein	0	0
Chrysogorgiidae human kinesin	0	0
Chrysogorgiidae human microtubules	0	0
Chrysogorgiidae human actin	0	0
Chrysogorgiidae human vimentin	0	0
Chrysogorgiidae human lamin	0	0
Chrysogorgiidae human golgi	0	0
Chrysogorgiidae human endoplasmic reticulum	0	0
Chrysogorgiidae human lysosome	0	0
Chrysogorgiidae human signaling	0	0
Chrysogorgiidae human MAPK	0	0
Chrysogorgiidae human AKT	0	0
Chrysogorgiidae human PI3K	0	0
Chrysogorgiidae human JAK	0	0
Chrysogorgiidae human STAT	0	0
Chrysogorgiidae human EGFR	0	0
Chrysogorgiidae human adenylyl cyclase	0	0
Chrysogorgiidae human phospholipase C	0	0
Chrysogorgiidae human GPCR	0	0
Search Terms in PubMed	Results	Relevant	Notes	# of Relevant Papers: Elimination based on review of Abstract
Coralliidae	12
Coralliidae protein trafficking	0	0
Coralliidae protein trafficking human	0	0
Coralliidae human motor protein	0	0
Coralliidae human dynein	0	0
Coralliidae human kinesin	0	0
Coralliidae human microtubules	0	0
Coralliidae human actin	0	0
Coralliidae human vimentin	0	0
Coralliidae human lamin	0	0
Coralliidae human golgi	0	0
Coralliidae human endoplasmic reticulum	0	0
Coralliidae human lysosome	0	0
Coralliidae human signaling	0	0
Coralliidae human MAPK	0	0
Coralliidae human AKT	0	0
Coralliidae human PI3K	0	0
Coralliidae human JAK	0	0
Coralliidae human STAT	0	0
Coralliidae human EGFR	0	0
Coralliidae human adenylyl cyclase	0	0
Coralliidae human phospholipase C	0	0
Coralliidae human GPCR	0	0
Search Terms in PubMed	Results	Relevant	Notes	# of Relevant Papers: Elimination based on review of Abstract
Enallopsammia	4
Enallopsammia protein trafficking	0	0
Enallopsammia protein trafficking human	0	0
Enallopsammia human motor protein	0	0
Enallopsammia human dynein	0	0
Enallopsammia human kinesin	0	0
Enallopsammia human microtubules	0	0
Enallopsammia human actin	0	0
Enallopsammia human vimentin	0	0
Enallopsammia human lamin	0	0
Enallopsammia human golgi	0	0
Enallopsammia human endoplasmic reticulum	0	0
Enallopsammia human lysosome	0	0
Enallopsammia human signaling	0	0
Enallopsammia human MAPK	0	0
Enallopsammia human AKT	0	0
Enallopsammia human PI3K	0	0
Enallopsammia human JAK	0	0
Enallopsammia human STAT	0	0
Enallopsammia human EGFR	0	0
Enallopsammia human adenylyl cyclase	0	0
Enallopsammia human phospholipase C	0	0
Enallopsammia human GPCR	0	0
Search Terms in PubMed	Results	Relevant	Notes	# of Relevant Papers: Elimination based on review of Abstract
Heteropathes	2
Heteropathes protein trafficking	0	0
Heteropathes protein trafficking human	0	0
Heteropathes human motor protein	0	0
Heteropathes human dynein	0	0
Heteropathes human kinesin	0	0
Heteropathes human microtubules	0	0
Heteropathes human actin	0	0
Heteropathes human vimentin	0	0
Heteropathes human lamin	0	0
Heteropathes human golgi	0	0
Heteropathes human endoplasmic reticulum	0	0
Heteropathes human lysosome	0	0
Heteropathes human signaling	0	0
Heteropathes human MAPK	0	0
Heteropathes human AKT	0	0
Heteropathes human PI3K	0	0
Heteropathes human JAK	0	0
Heteropathes human STAT	0	0
Heteropathes human EGFR	0	0
Heteropathes human adenylyl cyclase	0	0
Heteropathes human phospholipase C	0	0
Heteropathes human GPCR	0	0
Search Terms in PubMed	Results	Relevant	Notes	# of Relevant Papers: Elimination based on review of Abstract
Iridogorgia	4
Iridogorgia protein trafficking	0	0
Iridogorgia protein trafficking human	0	0
Iridogorgia human motor protein	0	0
Iridogorgia human dynein	0	0
Iridogorgia human kinesin	0	0
Iridogorgia human microtubules	0	0
Iridogorgia human actin	0	0
Iridogorgia human vimentin	0	0
Iridogorgia human lamin	0	0
Iridogorgia human golgi	0	0
Iridogorgia human endoplasmic reticulum	0	0
Iridogorgia human lysosome	0	0
Iridogorgia human signaling	0	0
Iridogorgia human MAPK	0	0
Iridogorgia human AKT	0	0
Iridogorgia human PI3K	0	0
Iridogorgia human JAK	0	0
Iridogorgia human STAT	0	0
Iridogorgia human EGFR	0	0
Iridogorgia human adenylyl cyclase	0	0
Iridogorgia human phospholipase C	0	0
Iridogorgia human GPCR	0	0
Search Terms in PubMed	Results	Relevant	Notes	# of Relevant Papers: Elimination based on review of Abstract
Lepidisis coral	3
Lepidisis coral protein trafficking	1	0
Lepidisis coral protein trafficking human	0	0
Lepidisis coral human motor protein	0	0
Lepidisis coral human dynein	0	0
Lepidisis coral human kinesin	0	0
Lepidisis coral human microtubules	0	0
Lepidisis coral human actin	0	0
Lepidisis coral human vimentin	0	0
Lepidisis coral human lamin	0	0
Lepidisis coral human golgi	1	0
Lepidisis coral human endoplasmic reticulum	1	0
Lepidisis coral human lysosome	16	0
Lepidisis coral human signaling	0	0
Lepidisis coral human MAPK	0	0
Lepidisis coral human AKT	0	0
Lepidisis coral human PI3K	0	0
Lepidisis coral human JAK	0	0
Lepidisis coral human STAT	0	0
Lepidisis coral human EGFR	0	0
Lepidisis coral human adenylyl cyclase	0	0
Lepidisis coral human phospholipase C	0	0
Lepidisis coral human GPCR	0	0
Search Terms in PubMed	Results	Relevant	Notes	# of Relevant Papers: Elimination based on review of Abstract
Metallogorgia	3
Metallogorgia protein trafficking	0	0
Metallogorgia protein trafficking human	0	0
Metallogorgia human motor protein	0	0
Metallogorgia human dynein	0	0
Metallogorgia human kinesin	0	0
Metallogorgia human microtubules	0	0
Metallogorgia human actin	0	0
Metallogorgia human vimentin	0	0
Metallogorgia human lamin	0	0
Metallogorgia human golgi	0	0
Metallogorgia human endoplasmic reticulum	0	0
Metallogorgia human lysosome	0	0
Metallogorgia human signaling	0	0
Metallogorgia human MAPK	0	0
Metallogorgia human AKT	0	0
Metallogorgia human PI3K	0	0
Metallogorgia human JAK	0	0
Metallogorgia human STAT	0	0
Metallogorgia human EGFR	0	0
Metallogorgia human adenylyl cyclase	0	0
Metallogorgia human phospholipase C	0	0
Metallogorgia human GPCR	0	0
Search Terms in PubMed	Results	Relevant	Notes	# of Relevant Papers: Elimination based on review of Abstract
Narella	4
Narella coral protein trafficking	0	0
Narella protein trafficking human	0	0
Narella human motor protein	0	0
Narella human dynein	0	0
Narella human kinesin	0	0
Narella human microtubules	0	0
Narella human actin	0	0
Narella human vimentin	0	0
Narella human lamin	0	0
Narella human golgi	0	0
Narella human endoplasmic reticulum	0	0
Narella human lysosome	0	0
Narella human signaling	0	0
Narella human MAPK	0	0
Narella human AKT	0	0
Narella human PI3K	0	0
Narella human JAK	0	0
Narella human STAT	0	0
Narella human EGFR	0	0
Narella human adenylyl cyclase	0	0
Narella human phospholipase C	0	0
Narella human GPCR	0	0
Search Terms in PubMed	Results	Relevant	Notes	# of Relevant Papers: Elimination based on review of Abstract
Narella spectabilis	0
Search Terms in PubMed	Results	Relevant	Notes	# of Relevant Papers: Elimination based on review of Abstract
Paragorgia	16
Paragorgia protein trafficking	0	0
Paragorgia protein trafficking human	0	0
Paragorgia human motor protein	0	0
Paragorgia human dynein	0	0
Paragorgia human kinesin	0	0
Paragorgia human microtubules	0	0
Paragorgia human actin	0	0
Paragorgia human vimentin	0	0
Paragorgia human lamin	0	0
Paragorgia human golgi	0	0
Paragorgia human endoplasmic reticulum	0	0
Paragorgia human lysosome	0	0
Paragorgia human signaling	0	0
Paragorgia human MAPK	0	0
Paragorgia human AKT	0	0
Paragorgia human PI3K	0	0
Paragorgia human JAK	0	0
Paragorgia human STAT	0	0
Paragorgia human EGFR	0	0
Paragorgia human adenylyl cyclase	0	0
Paragorgia human phospholipase C	0	0
Paragorgia human GPCR	0	0
Search Terms in PubMed	Results	Relevant	Notes	# of Relevant Papers: Elimination based on review of Abstract
Paragorgiidae	3
Paragorgiidae protein trafficking	0	0
Paragorgiidae protein trafficking human	0	0
Paragorgiidae human motor protein	0	0
Paragorgiidae human dynein	0	0
Paragorgiidae human kinesin	0	0
Paragorgiidae human microtubules	0	0
Paragorgiidae human actin	0	0
Paragorgiidae human vimentin	0	0
Paragorgiidae human lamin	0	0
Paragorgiidae human golgi	0	0
Paragorgiidae human endoplasmic reticulum	0	0
Paragorgiidae human lysosome	0	0
Paragorgiidae human signaling	0	0
Paragorgiidae human MAPK	0	0
Paragorgiidae human AKT	0	0
Paragorgiidae human PI3K	0	0
Paragorgiidae human JAK	0	0
Paragorgiidae human STAT	0	0
Paragorgiidae human EGFR	0	0
Paragorgiidae human adenylyl cyclase	0	0
Paragorgiidae human phospholipase C	0	0
Paragorgiidae human GPCR	0	0
Search Terms in PubMed	Results	Relevant	Notes	# of Relevant Papers: Elimination based on review of Abstract
Parantipathes	6
Parantipathes protein trafficking	0	0
Parantipathes protein trafficking human	0	0
Parantipathes human motor protein	0	0
Parantipathes human dynein	0	0
Parantipathes human kinesin	0	0
Parantipathes human microtubules	0	0
Parantipathes human actin	0	0
Parantipathes human vimentin	0	0
Parantipathes human lamin	0	0
Parantipathes human golgi	0	0
Parantipathes human endoplasmic reticulum	0	0
Parantipathes human lysosome	0	0
Parantipathes human signaling	0	0
Parantipathes human MAPK	0	0
Parantipathes human AKT	0	0
Parantipathes human PI3K	0	0
Parantipathes human JAK	0	0
Parantipathes human STAT	0	0
Parantipathes human EGFR	0	0
Parantipathes human adenylyl cyclase	0	0
Parantipathes human phospholipase C	0	0
Parantipathes human GPCR	0	0
Search Terms in PubMed	Results	Relevant	Notes	# of Relevant Papers: Elimination based on review of Abstract
Primnoidae	17
Primnoidae protein trafficking	0	0
Primnoidae protein trafficking human	0	0
Primnoidae human motor protein	0	0
Primnoidae human dynein	0	0
Primnoidae human kinesin	0	0
Primnoidae human microtubules	0	0
Primnoidae human actin	0	0
Primnoidae human vimentin	0	0
Primnoidae human lamin	0	0
Primnoidae human golgi	0	0
Primnoidae human endoplasmic reticulum	0	0
Primnoidae human lysosome	0	0
Primnoidae human signaling	0	0
Primnoidae human MAPK	0	0
Primnoidae human AKT	0	0
Primnoidae human PI3K	0	0
Primnoidae human JAK	0	0
Primnoidae human STAT	0	0
Primnoidae human EGFR	0	0
Primnoidae human adenylyl cyclase	0	0
Primnoidae human phospholipase C	0	0
Primnoidae human GPCR	0	0
Search Terms in PubMed	Results	Relevant	Notes	# of Relevant Papers: Elimination based on review of Abstract
Scleractinia	358
Scleractinia protein trafficking	1	0
Scleractinia protein trafficking human	0	0
Scleractinia human motor protein	0	0
Scleractinia human dynein	0	0
Scleractinia human kinesin	0	0
Scleractinia human microtubules	0	0
Scleractinia human actin	0	0
Scleractinia human vimentin	0	0
Scleractinia human lamin	0	0
Scleractinia human golgi	0	0
Scleractinia human endoplasmic reticulum	0	0
Scleractinia human lysosome	0	0
Scleractinia human signaling	1
Scleractinia human MAPK	0	0
Scleractinia human AKT	0	0
Scleractinia human PI3K	0	0
Scleractinia human JAK	0	0
Scleractinia human STAT	0	0
Scleractinia human EGFR	0	0
Scleractinia human adenylyl cyclase	0	0
Scleractinia human phospholipase C	0	0
Scleractinia human GPCR	0	0
Search Terms in PubMed	Results	Relevant	Notes	# of Relevant Papers: Elimination based on review of Abstract
Stephanocyathus diadema	0
Search Terms in PubMed	Results	Relevant	Notes	# of Relevant Papers: Elimination based on review of Abstract
Umbellula	1
Umbellula protein trafficking	0	0
Umbellula protein trafficking human	0	0
Umbellula human motor protein	0	0
Umbellula human dynein	0	0
Umbellula human kinesin	0	0
Umbellula human microtubules	0	0
Umbellula human actin	0	0
Umbellula human vimentin	0	0
Umbellula human lamin	0	0
Umbellula human golgi	0	0
Umbellula human endoplasmic reticulum	0	0
Umbellula human lysosome	0	0
Umbellula human signaling	0	0
Umbellula human MAPK	0	0
Umbellula human AKT	0	0
Umbellula human PI3K	0	0
Umbellula human JAK	0	0
Umbellula human STAT	0	0
Umbellula human EGFR	0	0
Umbellula human adenylyl cyclase	0	0
Umbellula human phospholipase C	0	0
Umbellula human GPCR	0	0
Search Terms in PubMed	Results	Relevant	Notes	# of Relevant Papers: Elimination based on review of Abstract
Victorgorgia	0
Depth <50m & ≥50 to ≤200m
Search Terms in PubMed	Results	Relevant	Notes	# of Relevant Papers: Elimination based on review of Abstract
Leptogorgia euryale	0
Search Terms in PubMed	Results	Relevant	Notes	# of Relevant Papers: Elimination based on review of Abstract
Leptogorgia medusa	0
Search Terms in PubMed	Results	Relevant	Notes	# of Relevant Papers: Elimination based on review of Abstract
Madrepora	33
Madrepora protein trafficking	0	0
Madrepora protein trafficking human	0	0
Madrepora human motor protein	0	0
Madrepora human dynein	0	0
Madrepora human kinesin	0	0
Madrepora human microtubules	0	0
Madrepora human actin	0	0
Madrepora human vimentin	0	0
Madrepora human lamin	0	0
Madrepora human golgi	0	0
Madrepora human endoplasmic reticulum	0	0
Madrepora human lysosome	0	0
Madrepora human signaling	0	0
Madrepora human MAPK	0	0
Madrepora human AKT	0	0
Madrepora human PI3K	0	0
Madrepora human JAK	0	0
Madrepora human STAT	0	0
Madrepora human EGFR	0	0
Madrepora human adenylyl cyclase	0	0
Madrepora human phospholipase C	0	0
Madrepora human GPCR	0	0
Search Terms in PubMed	Results	Relevant	Notes	# of Relevant Papers: Elimination based on review of Abstract
Oculinidae	8
Oculinidae protein trafficking	0	0
Oculinidae protein trafficking human	0	0
Oculinidae human motor protein	0	0
Oculinidae human dynein	0	0
Oculinidae human kinesin	0	0
Oculinidae human microtubules	0	0
Oculinidae human actin	0	0
Oculinidae human vimentin	0	0
Oculinidae human lamin	0	0
Oculinidae human golgi	0	0
Oculinidae human endoplasmic reticulum	0	0
Oculinidae human lysosome	0	0
Oculinidae human signaling	0	0
Oculinidae human MAPK	0	0
Oculinidae human AKT	0	0
Oculinidae human PI3K	0	0
Oculinidae human JAK	0	0
Oculinidae human STAT	0	0
Oculinidae human EGFR	0	0
Oculinidae human adenylyl cyclase	0	0
Oculinidae human phospholipase C	0	0
Oculinidae human GPCR	0	0
Depth ≥50m to 200m & ≥200 to <1000m
Search Terms in PubMed	Results	Relevant	Notes	# of Relevant Papers: Elimination based on review of Abstract
Deltocyathus calcar	0
Search Terms in PubMed	Results	Relevant	Notes	# of Relevant Papers: Elimination based on review of Abstract
Dendrophylliidae	23
Dendrophylliidae protein trafficking	0	0
Dendrophylliidae protein trafficking human	0	0
Dendrophylliidae human motor protein	0	0
Dendrophylliidae human dynein	0	0
Dendrophylliidae human kinesin	0	0
Dendrophylliidae human microtubules	0	0
Dendrophylliidae human actin	0	0
Dendrophylliidae human vimentin	0	0
Dendrophylliidae human lamin	0	0
Dendrophylliidae human golgi	0	0
Dendrophylliidae human endoplasmic reticulum	0	0
Dendrophylliidae human lysosome	0	0
Dendrophylliidae human signaling	1
Dendrophylliidae human MAPK	0	0
Dendrophylliidae human AKT	0	0
Dendrophylliidae human PI3K	0	0
Dendrophylliidae human JAK	0	0
Dendrophylliidae human STAT	0	0
Dendrophylliidae human EGFR	0	0
Dendrophylliidae human adenylyl cyclase	0	0
Dendrophylliidae human phospholipase C	0	0
Dendrophylliidae human GPCR	0	0
Search Terms in PubMed	Results	Relevant	Notes	# of Relevant Papers: Elimination based on review of Abstract
Pennatulacea	28
Pennatulacea protein trafficking	0	0
Pennatulacea protein trafficking human	0	0
Pennatulacea human motor protein	0	0
Pennatulacea human dynein	0	0
Pennatulacea human kinesin	0	0
Pennatulacea human microtubules	0	0
Pennatulacea human actin	0	0
Pennatulacea human vimentin	0	0
Pennatulacea human lamin	0	0
Pennatulacea human golgi	0	0
Pennatulacea human endoplasmic reticulum	0	0
Pennatulacea human lysosome	0	0
Pennatulacea human signaling	0	0
Pennatulacea human MAPK	0	0
Pennatulacea human AKT	0	0
Pennatulacea human PI3K	0	0
Pennatulacea human JAK	0	0
Pennatulacea human STAT	0	0
Pennatulacea human EGFR	0	0
Pennatulacea human adenylyl cyclase	0	0
Pennatulacea human phospholipase C	0	0
Pennatulacea human GPCR	0	0
Search Terms in PubMed	Results	Relevant	Notes	# of Relevant Papers: Elimination based on review of Abstract
Schizocyathus fissilis	0
Depth ≥200m to <1000m & ≥1000 to 3000m
Search Terms in PubMed	Results	Relevant	Notes	# of Relevant Papers: Elimination based on review of Abstract
Acanella	6
Acanella protein trafficking	0	0
Acanella protein trafficking human	0	0
Acanella human motor protein	0	0
Acanella human dynein	0	0
Acanella human kinesin	0	0
Acanella human microtubules	0	0
Acanella human actin	0	0
Acanella human vimentin	0	0
Acanella human lamin	0	0
Acanella human golgi	0	0
Acanella human endoplasmic reticulum	0	0
Acanella human lysosome	0	0
Acanella human signaling	2
Acanella human MAPK	0	0
Acanella human AKT	0	0
Acanella human PI3K	0	0
Acanella human JAK	0	0
Acanella human STAT	0	0
Acanella human EGFR	0	0
Acanella human adenylyl cyclase	0	0
Acanella human phospholipase C	0	0
Acanella human GPCR	0	0
Search Terms in PubMed	Results	Relevant	Notes	# of Relevant Papers: Elimination based on review of Abstract
Acanella arbuscula	3
Acanella arbuscula protein trafficking	0	0
Acanella arbuscula protein trafficking human	0	0
Acanella arbuscula human motor protein	0	0
Acanella arbuscula human dynein	0	0
Acanella arbuscula human kinesin	0	0
Acanella arbuscula human microtubules	0	0
Acanella arbuscula human actin	0	0
Acanella arbuscula human vimentin	0	0
Acanella arbuscula human lamin	0	0
Acanella arbuscula human golgi	0	0
Acanella arbuscula human endoplasmic reticulum	0	0
Acanella arbuscula human lysosome	0	0
Acanella arbuscula human signaling	0	0
Acanella arbuscula human MAPK	0	0
Acanella arbuscula human AKT	0	0
Acanella arbuscula human PI3K	0	0
Acanella arbuscula human JAK	0	0
Acanella arbuscula human STAT	0	0
Acanella arbuscula human EGFR	0	0
Acanella arbuscula human adenylyl cyclase	0	0
Acanella arbuscula human phospholipase C	0	0
Acanella arbuscula human GPCR	0	0
Search Terms in PubMed	Results	Relevant	Notes	# of Relevant Papers: Elimination based on review of Abstract
Anthomastus	3
Anthomastus protein trafficking	0	0
Anthomastus protein trafficking human	0	0
Anthomastus human motor protein	0	0
Anthomastus human dynein	0	0
Anthomastus human kinesin	0	0
Anthomastus human microtubules	0	0
Anthomastus human actin	0	0
Anthomastus human vimentin	0	0
Anthomastus human lamin	0	0
Anthomastus human golgi	0	0
Anthomastus human endoplasmic reticulum	0	0
Anthomastus human lysosome	0	0
Anthomastus human signaling	0	0
Anthomastus human MAPK	0	0
Anthomastus human AKT	0	0
Anthomastus human PI3K	0	0
Anthomastus human JAK	0	0
Anthomastus human STAT	0	0
Anthomastus human EGFR	0	0
Anthomastus human adenylyl cyclase	0	0
Anthomastus human phospholipase C	0	0
Anthomastus human GPCR	0	0
Search Terms in PubMed	Results	Relevant	Notes	# of Relevant Papers: Elimination based on review of Abstract
Bathypathes	4
Bathypathes protein trafficking	0	0
Bathypathes protein trafficking human	0	0
Bathypathes human motor protein	0	0
Bathypathes human dynein	0	0
Bathypathes human kinesin	0	0
Bathypathes human microtubules	0	0
Bathypathes human actin	0	0
Bathypathes human vimentin	0	0
Bathypathes human lamin	0	0
Bathypathes human golgi	0	0
Bathypathes human endoplasmic reticulum	0	0
Bathypathes human lysosome	0	0
Bathypathes human signaling	0	0
Bathypathes human MAPK	0	0
Bathypathes human AKT	0	0
Bathypathes human PI3K	0	0
Bathypathes human JAK	0	0
Bathypathes human STAT	0	0
Bathypathes human EGFR	0	0
Bathypathes human adenylyl cyclase	0	0
Bathypathes human phospholipase C	0	0
Bathypathes human GPCR	0	0
Search Terms in PubMed	Results	Relevant	Notes	# of Relevant Papers: Elimination based on review of Abstract
Caryophyllia ambrosia caribbeana	0
Search Terms in PubMed	Results	Relevant	Notes	# of Relevant Papers: Elimination based on review of Abstract
Chrysogorgia	8
Chrysogorgia protein trafficking	0	0
Chrysogorgia protein trafficking human	0	0
Chrysogorgia human motor protein	0	0
Chrysogorgia human dynein	0	0
Chrysogorgia human kinesin	0	0
Chrysogorgia human microtubules	0	0
Chrysogorgia human actin	0	0
Chrysogorgia human vimentin	0	0
Chrysogorgia human lamin	0	0
Chrysogorgia human golgi	0	0
Chrysogorgia human endoplasmic reticulum	0	0
Chrysogorgia human lysosome	0	0
Chrysogorgia human signaling	0	0
Chrysogorgia human MAPK	0	0
Chrysogorgia human AKT	0	0
Chrysogorgia human PI3K	0	0
Chrysogorgia human JAK	0	0
Chrysogorgia human STAT	0	0
Chrysogorgia human EGFR	0	0
Chrysogorgia human adenylyl cyclase	0	0
Chrysogorgia human phospholipase C	0	0
Chrysogorgia human GPCR	0	0
Search Terms in PubMed	Results	Relevant	Notes	# of Relevant Papers: Elimination based on review of Abstract
Chrysogorgia elegans	1
Chrysogorgia elegans protein trafficking	0	0
Chrysogorgia elegans protein trafficking human	0	0
Chrysogorgia elegans human motor protein	0	0
Chrysogorgia elegans human dynein	0	0
Chrysogorgia elegans human kinesin	0	0
Chrysogorgia elegans human microtubules	0	0
Chrysogorgia elegans human actin	0	0
Chrysogorgia elegans human vimentin	0	0
Chrysogorgia elegans human lamin	0	0
Chrysogorgia elegans human golgi	0	0
Chrysogorgia elegans human endoplasmic reticulum	0	0
Chrysogorgia elegans human lysosome	0	0
Chrysogorgia elegans human signaling	0	0
Chrysogorgia elegans human MAPK	0	0
Chrysogorgia elegans human AKT	0	0
Chrysogorgia elegans human PI3K	0	0
Chrysogorgia elegans human JAK	0	0
Chrysogorgia elegans human STAT	0	0
Chrysogorgia elegans human EGFR	0	0
Chrysogorgia elegans human adenylyl cyclase	0	0
Chrysogorgia elegans human phospholipase C	0	0
Chrysogorgia elegans human GPCR	0	0
Search Terms in PubMed	Results	Relevant	Notes	# of Relevant Papers: Elimination based on review of Abstract
Deltocyathus italicus	0
Search Terms in PubMed	Results	Relevant	Notes	# of Relevant Papers: Elimination based on review of Abstract
Keratoisididae	3
Keratoisididae protein trafficking	0	0
Keratoisididae protein trafficking human	0	0
Keratoisididae human motor protein	0	0
Keratoisididae human dynein	0	0
Keratoisididae human kinesin	0	0
Keratoisididae human microtubules	0	0
Keratoisididae human actin	0	0
Keratoisididae human vimentin	0	0
Keratoisididae human lamin	0	0
Keratoisididae human golgi	0	0
Keratoisididae human endoplasmic reticulum	0	0
Keratoisididae human lysosome	0	0
Keratoisididae human signaling	0	0
Keratoisididae human MAPK	0	0
Keratoisididae human AKT	0	0
Keratoisididae human PI3K	0	0
Keratoisididae human JAK	0	0
Keratoisididae human STAT	0	0
Keratoisididae human EGFR	0	0
Keratoisididae human adenylyl cyclase	0	0
Keratoisididae human phospholipase C	0	0
Keratoisididae human GPCR	0	0
Search Terms in PubMed	Results	Relevant	Notes	# of Relevant Papers: Elimination based on review of Abstract
Muriceides	2
Muriceides protein trafficking	0	0
Muriceides protein trafficking human	0	0
Muriceides human motor protein	0	0
Muriceides human dynein	0	0
Muriceides human kinesin	0	0
Muriceides human microtubules	0	0
Muriceides human actin	0	0
Muriceides human vimentin	0	0
Muriceides human lamin	0	0
Muriceides human golgi	0	0
Muriceides human endoplasmic reticulum	0	0
Muriceides human lysosome	0	0
Muriceides human signaling	0	0
Muriceides human MAPK	0	0
Muriceides human AKT	0	0
Muriceides human PI3K	0	0
Muriceides human JAK	0	0
Muriceides human STAT	0	0
Muriceides human EGFR	0	0
Muriceides human adenylyl cyclase	0	0
Muriceides human phospholipase C	0	0
Muriceides human GPCR	0	0
Search Terms in PubMed	Results	Relevant	Notes	# of Relevant Papers: Elimination based on review of Abstract
Antipatharia	42
Antipatharia protein trafficking	0	0
Antipatharia protein trafficking human	0	0
Antipatharia human motor protein	0	0
Antipatharia human dynein	0	0
Antipatharia human kinesin	0	0
Antipatharia human microtubules	0	0
Antipatharia human actin	0	0
Antipatharia human vimentin	0	0
Antipatharia human lamin	0	0
Antipatharia human golgi	0	0
Antipatharia human endoplasmic reticulum	0	0
Antipatharia human lysosome	0	0
Antipatharia human signaling	0	0
Antipatharia human MAPK	0	0
Antipatharia human AKT	0	0
Antipatharia human PI3K	0	0
Antipatharia human JAK	0	0
Antipatharia human STAT	0	0
Antipatharia human EGFR	0	0
Antipatharia human adenylyl cyclase	0	0
Antipatharia human phospholipase C	0	0
Antipatharia human GPCR	0	0
Search Terms in PubMed	Results	Relevant	Notes	# of Relevant Papers: Elimination based on review of Abstract
Paramuricea	47
Paramuricea protein trafficking	0	0
Paramuricea protein trafficking human	0	0
Paramuricea human motor protein	0	0
Paramuricea human dynein	0	0
Paramuricea human kinesin	0	0
Paramuricea human microtubules	0	0
Paramuricea human actin	0	0
Paramuricea human vimentin	0	0
Paramuricea human lamin	0	0
Paramuricea human golgi	0	0
Paramuricea human endoplasmic reticulum	0	0
Paramuricea human lysosome	0	0
Paramuricea human signaling	0	0
Paramuricea human MAPK	0	0
Paramuricea human AKT	0	0
Paramuricea human PI3K	0	0
Paramuricea human JAK	0	0
Paramuricea human STAT	0	0
Paramuricea human EGFR	0	0
Paramuricea human adenylyl cyclase	0	0
Paramuricea human phospholipase C	0	0
Paramuricea human GPCR	0	0
Search Terms in PubMed	Results	Relevant	Notes	# of Relevant Papers: Elimination based on review of Abstract
Stichopathes	8
Stichopathes protein trafficking	0	0
Stichopathes protein trafficking human	0	0
Stichopathes human motor protein	0	0
Stichopathes human dynein	0	0
Stichopathes human kinesin	0	0
Stichopathes human microtubules	0	0
Stichopathes human actin	0	0
Stichopathes human vimentin	0	0
Stichopathes human lamin	0	0
Stichopathes human golgi	0	0
Stichopathes human endoplasmic reticulum	0	0
Stichopathes human lysosome	0	0
Stichopathes human signaling	0	0
Stichopathes human MAPK	0	0
Stichopathes human AKT	0	0
Stichopathes human PI3K	0	0
Stichopathes human JAK	0	0
Stichopathes human STAT	0	0
Stichopathes human EGFR	0	0
Stichopathes human adenylyl cyclase	0	0
Stichopathes human phospholipase C	0	0
Stichopathes human GPCR	0	0
Depth <50m & Depth ≥50 to 200m & ≥200m to <1000m & ≥1000 to 3000m
N/A
Depth ≥50 to 200m & ≥1000 to 3000m
Search Terms in PubMed	Results	Relevant	Notes	# of Relevant Papers: Elimination based on review of Abstract
Alcyonacea	103
Alcyonacea protein trafficking	0	0
Alcyonacea protein trafficking human	0	0
Alcyonacea human motor protein	0	0
Alcyonacea human dynein	0	0
Alcyonacea human kinesin	0	0
Alcyonacea human microtubules	0	0
Alcyonacea human actin	0	0
Alcyonacea human vimentin	0	0
Alcyonacea human lamin	0	0
Alcyonacea human golgi	0	0
Alcyonacea human endoplasmic reticulum	0	0
Alcyonacea human lysosome	0	0
Alcyonacea human signaling	0	0
Alcyonacea human MAPK	0	0
Alcyonacea human AKT	0	0
Alcyonacea human PI3K	0	0
Alcyonacea human JAK	0	0
Alcyonacea human STAT	0	0
Alcyonacea human EGFR	0	0
Alcyonacea human adenylyl cyclase	0	0
Alcyonacea human phospholipase C	0	0
Alcyonacea human GPCR	0	0
Search Terms in PubMed	Results	Relevant	Notes	# of Relevant Papers: Elimination based on review of Abstract
Caryophylliidae	12
Caryophylliidae protein trafficking	0	0
Caryophylliidae protein trafficking human	0	0
Caryophylliidae human motor protein	0	0
Caryophylliidae human dynein	0	0
Caryophylliidae human kinesin	0	0
Caryophylliidae human microtubules	0	0
Caryophylliidae human actin	0	0
Caryophylliidae human vimentin	0	0
Caryophylliidae human lamin	0	0
Caryophylliidae human golgi	0	0
Caryophylliidae human endoplasmic reticulum	0	0
Caryophylliidae human lysosome	0	0
Caryophylliidae human signaling	0	0
Caryophylliidae human MAPK	0	0
Caryophylliidae human AKT	0	0
Caryophylliidae human PI3K	0	0
Caryophylliidae human JAK	0	0
Caryophylliidae human STAT	0	0
Caryophylliidae human EGFR	0	0
Caryophylliidae human adenylyl cyclase	0	0
Caryophylliidae human phospholipase C	0	0
Caryophylliidae human GPCR	0	0
Search Terms in PubMed	Results	Relevant	Notes	# of Relevant Papers: Elimination based on review of Abstract
Plexauridae	25
Plexauridae protein trafficking	0	0
Plexauridae protein trafficking human	0	0
Plexauridae human motor protein	0	0
Plexauridae human dynein	0	0
Plexauridae human kinesin	0	0
Plexauridae human microtubules	0	0
Plexauridae human actin	0	0
Plexauridae human vimentin	0	0
Plexauridae human lamin	0	0
Plexauridae human golgi	0	0
Plexauridae human endoplasmic reticulum	0	0
Plexauridae human lysosome	0	0
Plexauridae human signaling	0	0
Plexauridae human MAPK	0	0
Plexauridae human AKT	0	0
Plexauridae human PI3K	0	0
Plexauridae human JAK	0	0
Plexauridae human STAT	0	0
Plexauridae human EGFR	0	0
Plexauridae human adenylyl cyclase	0	0
Plexauridae human phospholipase C	0	0
Plexauridae human GPCR	0	0
Search Terms in PubMed	Results	Relevant	Notes	# of Relevant Papers: Elimination based on review of Abstract
Swiftia	15
Swiftia protein trafficking coral	0	0
Swiftia protein trafficking human coral	0	0
Swiftia human motor protein coral	0	0
Swiftia human dynein coral	0	0
Swiftia human kinesin coral	0	0
Swiftia human microtubules coral	0	0
Swiftia human actin coral	0	0
Swiftia human vimentin coral	0	0
Swiftia human lamin coral	0	0
Swiftia human golgi coral	0	0
Swiftia human endoplasmic reticulum coral	0	0
Swiftia human lysosome coral	0	0
Swiftia human signaling coral	0	0
Swiftia human MAPK coral	0	0
Swiftia human AKT coral	0	0
Swiftia human PI3K coral	0	0
Swiftia human JAK coral	0	0
Swiftia human STAT coral	0	0
Swiftia human EGFR coral	0	0
Swiftia human adenylyl cyclase coral	0	0
Swiftia human phospholipase C coral	0	0
Swiftia human GPCR coral	0	0
Search Terms in PubMed	Results	Relevant	Notes	# of Relevant Papers: Elimination based on review of Abstract
Tanacetipathes	3
Tanacetipathes protein trafficking	0	0
Tanacetipathes protein trafficking human	0	0
Tanacetipathes human motor protein	0	0
Tanacetipathes human dynein	0	0
Tanacetipathes human kinesin	0	0
Tanacetipathes human microtubules	0	0
Tanacetipathes human actin	0	0
Tanacetipathes human vimentin	0	0
Tanacetipathes human lamin	0	0
Tanacetipathes human golgi	0	0
Tanacetipathes human endoplasmic reticulum	0	0
Tanacetipathes human lysosome	0	0
Tanacetipathes human signaling	0	0
Tanacetipathes human MAPK	0	0
Tanacetipathes human AKT	0	0
Tanacetipathes human PI3K	0	0
Tanacetipathes human JAK	0	0
Tanacetipathes human STAT	0	0
Tanacetipathes human EGFR	0	0
Tanacetipathes human adenylyl cyclase	0	0
Tanacetipathes human phospholipase C	0	0
Tanacetipathes human GPCR	0	0
