# Supplementary material for: Deep-Sea Sponges and Corals off the Western Coast of Florida—Intracellular Mechanisms of Action of Bioactive Compounds and Technological Advances Supporting the Drug Discovery Pipeline
Source: Mar Drugs. 2023 Nov 28;21(12):615. doi: 10.3390/md21120615 (PMC10744787; doi:10.3390/md21120615)
Supplement: Supplementary file 1 [file marinedrugs-21-00615-s001.zip › Supplementary_File_S4.xlsx]

## Sheet: Tech_Adv_Sponges
PubMed Searches
Sponges
Date of Searches Performed: 5-30-2023
Search Terms in PubMed	Results	Relevant	Notes	# of Relevant Papers: Elimination based on review of Abstract
3D culture of marine sponge cells	22	4		PMID: 34677467; PMID: 31452967; PMID: 19915931; PMID: 15085406
Marine sponge cultivation	192	17		PMID: 36314838; PMID: 31320673; PMID: 28621725; PMID: 25477868; PMID: 24618773; PMID: 24419288; PMID: 22664125; PMID: 22163182; PMID: 18196339; PMID: 16739962; PMID: 15825644; PMID: 15825643; PMID: 14574692; PMID: 14516872; PMID: 11640986; PMID: 10612682; PMID: 10612677
In situ aquaculture marine sponges	9	7		PMID: 23728846; PMID: 20631865; PMID: 20544249; PMID: 18469126; PMID: 16697067; PMID: 16261804; PMID: 15825643
In vitro cultivation of sponge cells	93	12		PMID: 33948851; PMID: 22664125; PMID: 21416188; PMID: 21221695; PMID: 18196339; PMID: 17149593; PMID: 16739962; PMID: 15825644; PMID: 15825643; PMID: 14516872; PMID: 12423904; PMID: 11640986
Whole body regeneration in sponges	13	1		PMID: 33805549
In vivo cultivation marine sponges	3	1		PMID: 24419288
Marine sponge cell growth in vitro	240	11		PMID: 37031251; PMID: 31754216; PMID: 23728846; PMID: 22101678; PMID: 19915931; PMID: 16739962; PMID: 15825644; PMID: 12919818; PMID: 12423906; PMID: 11640986; PMID: 10612682
Sponges marine drugs culture	183	15		PMID: 34677467; PMID: 33948851; PMID: 31754216; PMID: 30262109; PMID: 27144573; PMID: 24983638; PMID: 24419288; PMID: 23639719; PMID: 22163182; PMID: 20479984; PMID: 20098610; PMID: 18037175; PMID: 15825644; PMID: 14516872; PMID: 12919831
Aquaculture marine sponge	120	17		PMID: 37031251; PMID: 34677467; PMID: 33925365; PMID: 31754216; PMID: 30747414; PMID: 29915695; PMID: 24419288; PMID: 23728846; PMID: 22101678; PMID: 21614563; PMID: 21246234; PMID: 20631865; PMID: 20098610; PMID: 15825643; PMID: 14516872; PMID: 10612682; PMID: 10612677

## Sheet: _56F9DC9755BA473782653E2940F9
3vcbdOXi30aNZ4JgffneqvKHLEGiizNPorH3Rm4jJz5UNFJSRFJHNDJEVU5KNE85Tkw2S0EzOUg2VyQlQCN0PWcu
Form1
{2bd6d215-5d4c-4be0-b5b6-a0bdeb7dfdf2}
