# Supplementary material for: Deep-Sea Sponges and Corals off the Western Coast of Florida—Intracellular Mechanisms of Action of Bioactive Compounds and Technological Advances Supporting the Drug Discovery Pipeline
Source: Mar Drugs. 2023 Nov 28;21(12):615. doi: 10.3390/md21120615 (PMC10744787; doi:10.3390/md21120615)
Supplement: Supplementary file 1 [file marinedrugs-21-00615-s001.zip › Supplementary_File_S5.xlsx]

## Sheet: Tech_Adv_Corals
PubMed Searches
Corals
Date of Searches Performed: 5-30-2023
Search Terms in PubMed	Results	Relevant	Notes	# of Relevant Papers: Elimination based on review of Abstract
Culturing coral lines in vitro	21	4		PMID: 31754216; PMID: 33899125; PMID: 33831033; PMID: 20700752
Anthozoa cell culture in vitro	75	8		PMID: 33831033; PMID: 33899125; PMID: 29313151; PMID: 25877258; PMID: 33501945; PMID: 34040038; PMID: 18661193; PMID: 27709417
Coral tissue culture system	59	2		PMID: 20700752; PMID: 36287022
Coral culture protocol	48	1		PMID: 28894640
Coral cryopreservation	72	6		PMID: 36078076; PMID: 25091915; PMID: 31471807; PMID: 35119476; PMID: 34756113; PMID: 36444795
Coral cultivation methods	51	6		PMID: 36921005; PMID: 35744446; PMID: 35575512; PMID: 32332805; PMID: 31979337; PMID: 29313151
Coral cells and polyp cultures	17	4		PMID: 33831033; PMID: 31979337; PMID: 25877258; PMID: 23756729
Coral cell cultures for mass production	6	1		PMID: 18661193
Marine coral drug aquaculture	17	3		PMID: 36286463; PMID: 29316672; PMID: 23866840
Coral culture methods and drug development	35	5		PMID: 26035022; PMID: 26197309; PMID: 25654226; PMID: 23866840; PMID: 19881265
Sustainable coral aquaculture techniques	58	3		PMID: 36286463; PMID: 29316672; PMID: 23866840
Feeding coral aquaculture methods	11	1		PMID: 21584662
Coral culture methods review	49	2		PMID: 33831033; PMID: 23866840
Common coral extraction techniques	27	1		PMID: 36078076
Coral bail-out in vitro	1	1		PMID: 32332805
Coral growth nursery	37	1		PMID: 35873907
Aquaculture coral feeding	51	1		PMID: 21584662
Coral extraction method cultivate	4	1		PMID: 23574983
Coral cultivation artificial	8	1		PMID: 26500822
Polyp coral separation	24	3		PMID: 35575512; PMID: 33831033; PMID: 31979337
Planula culturing	21	1		PMID: 33899125
Soft coral aquaculture	31	3		PMID: 36286463; PMID: 33214591; PMID: 29316672
In vitro culturing system for coral	50	2		PMID: 33831033; PMID: 20700752
Primary coral cell culture	38	1		PMID: 23756729
Coral culturing system performance	25	2		PMID: 33214591; PMID: 33203892
Viable coral culture	34	1		PMID: 23866840
Coral aquaculture bioactive compound	1	1		PMID: 23866840
Coral aquaculture drug discovery	3	3		PMID: 29316672; PMID: 23170083; PMID: 36286463

## Sheet: _56F9DC9755BA473782653E2940F9
3vcbdOXi30aNZ4JgffneqvKHLEGiizNPorH3Rm4jJz5UNFJSRFJHNDJEVU5KNE85Tkw2S0EzOUg2VyQlQCN0PWcu
Form1
{2bd6d215-5d4c-4be0-b5b6-a0bdeb7dfdf2}
