# Supplementary material for: Deep-Sea Sponges and Corals off the Western Coast of Florida—Intracellular Mechanisms of Action of Bioactive Compounds and Technological Advances Supporting the Drug Discovery Pipeline
Source: Mar Drugs. 2023 Nov 28;21(12):615. doi: 10.3390/md21120615 (PMC10744787; doi:10.3390/md21120615)
Supplement: Supplementary file 1 [file marinedrugs-21-00615-s001.zip › Supplementary_File_S6.xlsx]

## Sheet: deep_sea_corals_e19f_1b4a_1e30
Catalog Number	Data Provider	Scientific Name	Vernacular Name Category	Taxon Rank	Station	Observation Date	Latitude	Longitude	Depth In Meters	Depth Method	Locality	Location Accuracy	SurveyID	Repository	Identification Qualifier	EventID	Sampling Equipment	Record Type	SampleID	DatasetID	Shallow Flag
1020213	Yale University Peabody Museum	Stelletta kallitetilla	demosponge	species		1955-09-20	28.6333	-82.9	3	assigned	About 12.5 nautical miles west of Sheephead Key			Yale University Peabody Museum				specimen	YPM IZ 005453.PR	YPM_IZ	1
1019522	Yale University Peabody Museum	Haliclona (Reniera)	demosponge	subgenus		1955-10-24	27.8833	-82.8833	5	assigned	Largo, About 1.25 nautical miles due west of Indian Rocks Beach			Yale University Peabody Museum				specimen	YPM IZ 005443.PR	YPM_IZ	1
1018875	Yale University Peabody Museum	Biemna	demosponge	genus		1955-10-22	28.0833	-82.8833	6	assigned	3 nautical miles west of north tip of Honeymoon Island			Yale University Peabody Museum				specimen	YPM IZ 005419.PR	YPM_IZ	1
1019089	Yale University Peabody Museum	Cinachyra	demosponge	genus		1955-10-23	28.0167	-82.9333	8	assigned	About 5 nautical miles W of Big Pass Channel			Yale University Peabody Museum				specimen	YPM IZ 005439.PR	YPM_IZ	1
1019225	Yale University Peabody Museum	Clathria (Thalysias) juniperina	demosponge	species		1955-10-23	28.0167	-82.9333	8	assigned	About 5 nautical miles W of Big Pass Channel			Yale University Peabody Museum				specimen	YPM IZ 005440.PR	YPM_IZ	1
1019958	Yale University Peabody Museum	Lissodendoryx	demosponge	genus		1955-10-23	28.0833	-83	11	assigned	About 8 to 9 nautical miles WNW of northern tip of Caladesi Island			Yale University Peabody Museum				specimen	YPM IZ 005455.PR	YPM_IZ	1
619294	Smithsonian Institution, National Museum of Natural History	Phyllangia americana mouchezii	stony coral (cup coral)	subspecies		1951-12-09	27.5567	-82.86	12	reported	Egmont Key, 5 Mile West Of			Smithsonian Institution, National Museum of Natural History	morphological ID from sample by taxonomic expert	7	dredge	specimen	USNM 45281	NMNH_IZ	1
1014519	Smithsonian Institution, National Museum of Natural History	Leptogorgia hebes	gorgonian coral	species	B-39	1951-12-09	27.5667	-82.8533	13	reported	Tampa Bay			Smithsonian Institution, National Museum of Natural History	morphological ID by taxonomic expert			specimen	USNM 50053	NMNH_IZ	1
619295	Smithsonian Institution, National Museum of Natural History	Phyllangia americana mouchezii	stony coral (cup coral)	subspecies		1952-04-04	27.0353	-82.5362	14	reported	Venice, 8 Mile West Of			Smithsonian Institution, National Museum of Natural History	morphological ID from sample by taxonomic expert	16	dredge	specimen	USNM 45302	NMNH_IZ	1
620452	Smithsonian Institution, National Museum of Natural History	Phyllangia americana mouchezii	stony coral (cup coral)	subspecies		1951-12-08	27.7058	-82.9908	15	reported	Passe Grille, 9 Mile West Of			Smithsonian Institution, National Museum of Natural History	morphological ID from sample by taxonomic expert	6	dredge	specimen	USNM 45276	NMNH_IZ	1
619284	Smithsonian Institution, National Museum of Natural History	Phyllangia americana	stony coral (cup coral)	species	1	1981-07-18	26.7628	-82.7186	24	reported	Off Florida		Southwest Florida Shelf Ecosystem Study (SOFLA)	Smithsonian Institution, National Museum of Natural History	morphological ID from sample by taxonomic expert		dredge	specimen	USNM 72660	NMNH_IZ	1
619670	Smithsonian Institution, National Museum of Natural History	Phyllangia americana	stony coral (cup coral)	species	1	1981-07-18	26.7628	-82.7186	24	reported	Off Florida		Southwest Florida Shelf Ecosystem Study (SOFLA)	Smithsonian Institution, National Museum of Natural History			dredge	specimen	USNM 72661	NMNH_IZ	1
619671	Smithsonian Institution, National Museum of Natural History	Phyllangia americana	stony coral (cup coral)	species	1	1981-07-18	26.7628	-82.7186	24	reported	Off Florida	>1000m	Southwest Florida Shelf Ecosystem Study (SOFLA)	Smithsonian Institution, National Museum of Natural History			trawl	specimen	USNM 72662	NMNH_IZ	1
619672	Smithsonian Institution, National Museum of Natural History	Phyllangia americana	stony coral (cup coral)	species	1	1982-02-02	26.7628	-82.7186	24	reported	Off Florida	>1000m	Southwest Florida Shelf Ecosystem Study (SOFLA)	Smithsonian Institution, National Museum of Natural History			trawl	specimen	USNM 72663	NMNH_IZ	1
619679	Smithsonian Institution, National Museum of Natural History	Phyllangia americana	stony coral (cup coral)	species	1	1981-05-02	26.7628	-82.7186	24	reported	Off Florida		Southwest Florida Shelf Ecosystem Study (SOFLA)	Smithsonian Institution, National Museum of Natural History			dredge	specimen	USNM 72677	NMNH_IZ	1
619680	Smithsonian Institution, National Museum of Natural History	Phyllangia americana	stony coral (cup coral)	species	1	1981-05-02	26.7628	-82.7186	24	reported	Off Florida		Southwest Florida Shelf Ecosystem Study (SOFLA)	Smithsonian Institution, National Museum of Natural History			dredge	specimen	USNM 72678	NMNH_IZ	1
619940	Smithsonian Institution, National Museum of Natural History	Phyllangia americana	stony coral (cup coral)	species		1951-12-06	28.1	-83.4342	24	averaged	Tarpon Springs, 14 Mile West Of			Smithsonian Institution, National Museum of Natural History				specimen	USNM 45263	NMNH_IZ	1
620067	Smithsonian Institution, National Museum of Natural History	Phyllangia americana	stony coral (cup coral)	species	1	1981-05-02	26.7628	-82.7186	24	reported	Off Florida		Southwest Florida Shelf Ecosystem Study (SOFLA)	Smithsonian Institution, National Museum of Natural History			dredge	specimen	USNM 72679	NMNH_IZ	1
620068	Smithsonian Institution, National Museum of Natural History	Phyllangia americana	stony coral (cup coral)	species	1	1982-02-02	26.7628	-82.7186	24	reported	Off Florida		Southwest Florida Shelf Ecosystem Study (SOFLA)	Smithsonian Institution, National Museum of Natural History			dredge	specimen	USNM 72680	NMNH_IZ	1
619296	Smithsonian Institution, National Museum of Natural History	Phyllangia americana mouchezii	stony coral (cup coral)	subspecies		1952-05-07	26.7542	-82.9775	33	reported	Charlotte Harbor, West Of			Smithsonian Institution, National Museum of Natural History	morphological ID from sample by taxonomic expert			specimen	USNM 45348	NMNH_IZ	1
619132	Smithsonian Institution, National Museum of Natural History	Phyllangia americana americana	stony coral (cup coral)	subspecies	933	1954-03-18	27.6	-83.3	37	reported		>1000m		Smithsonian Institution, National Museum of Natural History	morphological ID from sample by taxonomic expert		trawl	specimen	USNM 99303	NMNH_IZ	1
10816	Smithsonian Institution, National Museum of Natural History	Leptogorgia medusa	gorgonian coral	species	2407	1885-03-15	28.7917	-84.6167	44	reported	Apalachicola Bay, South Of	>1000m		Smithsonian Institution, National Museum of Natural History	morphological ID by taxonomic expert			specimen	USNM 10464	NMNH_IZ	1
11254	Smithsonian Institution, National Museum of Natural History	Leptogorgia euryale	gorgonian coral	species	2407	1885-03-15	28.7917	-84.6167	44	reported	Apalachicola Bay, South Of	>1000m		Smithsonian Institution, National Museum of Natural History	morphological ID by taxonomic expert			specimen	USNM 49764	NMNH_IZ	1
11255	Smithsonian Institution, National Museum of Natural History	Leptogorgia euryale	gorgonian coral	species	2407	1885-03-15	28.7917	-84.6167	44	reported	Apalachicola Bay, South Of	>1000m		Smithsonian Institution, National Museum of Natural History	morphological ID by taxonomic expert			specimen	USNM 49765	NMNH_IZ	1
11256	Smithsonian Institution, National Museum of Natural History	Leptogorgia medusa	gorgonian coral	species	2407	1885-03-15	28.7917	-84.6167	44	reported	Apalachicola Bay, South Of	>1000m		Smithsonian Institution, National Museum of Natural History	morphological ID by taxonomic expert			specimen	USNM 49766	NMNH_IZ	1
619282	Smithsonian Institution, National Museum of Natural History	Phacelocyathus flos	stony coral (cup coral)	species	2407	1885-03-15	28.7917	-84.6167	44	reported	Apalachicola Bay, South of	>1000m		Smithsonian Institution, National Museum of Natural History	morphological ID from sample by taxonomic expert		trawl	specimen	USNM 1129034	NMNH_IZ	1
637688	Florida Museum of Natural History	Madrepora	stony coral (branching)	genus		2004-11-29	27.7366	-84.166	49	reported	Gulf of Mexico Off of St. Petersburg			Florida Museum of Natural History, Invertebrate Zoology Collection				specimen	FLMNH-IZ 3921	FLMNH_IZ	1
637701	Florida Museum of Natural History	Oculinidae	stony coral (branching)	family		2004-11-13	27.7366	-84.166	49	reported	Gulf of Mexico Off of St. Petersburg			Florida Museum of Natural History, Invertebrate Zoology Collection				specimen	FLMNH-IZ 3922	FLMNH_IZ	1
637705	Florida Museum of Natural History	Porifera	sponge (unspecified)	phylum		2004-11-29	27.7366	-84.166	49	reported	Gulf of Mexico Off of St. Petersburg			Florida Museum of Natural History, Invertebrate Zoology Collection				specimen	FLMNH-IZ 896	FLMNH_IZ	1
637706	Florida Museum of Natural History	Porifera	sponge (unspecified)	phylum		2003-10-27	28.0865	-84.2314	49	reported	W of Cedar Key			Florida Museum of Natural History, Invertebrate Zoology Collection				specimen	FLMNH-IZ 910	FLMNH_IZ	1
6432	Smithsonian Institution, National Museum of Natural History	Leptogorgia euryale	gorgonian coral	species	3	1980-10-29	26.7644	-83.3572	50	reported	Off Florida	1000m	Southwest Florida Shelf Ecosystem Study (SOFLA)	Smithsonian Institution, National Museum of Natural History			dredge	specimen	USNM 73636	NMNH_IZ	0
6433	Smithsonian Institution, National Museum of Natural History	Leptogorgia euryale	gorgonian coral	species	3	1982-02-01	26.7644	-83.3572	50	reported	Off Florida	1000m	Southwest Florida Shelf Ecosystem Study (SOFLA)	Smithsonian Institution, National Museum of Natural History			dredge	specimen	USNM 73637	NMNH_IZ	0
6528	Smithsonian Institution, National Museum of Natural History	Telesto sanguinea	stoloniferan coral	species	3	1981-05-01	26.7644	-83.3572	50	reported	Off Florida	>1000m	Southwest Florida Shelf Ecosystem Study (SOFLA)	Smithsonian Institution, National Museum of Natural History			trawl	specimen	USNM 74734	NMNH_IZ	0
6597	Smithsonian Institution, National Museum of Natural History	Stichopathes luetkeni	black coral	species	3	1981-07-18	26.7644	-83.3572	50	reported	Off Florida	>1000m	Southwest Florida Shelf Ecosystem Study (SOFLA)	Smithsonian Institution, National Museum of Natural History			trawl	specimen	USNM 1459857	NMNH_IZ	0
7516	Smithsonian Institution, National Museum of Natural History	Ellisella elongata	gorgonian coral	species	3	1982-02-01	26.7644	-83.3572	50	reported	Fort Myers, West Of		Southwest Florida Shelf Ecosystem Study (SOFLA-III)	Smithsonian Institution, National Museum of Natural History				specimen	USNM 86963	NMNH_IZ	0
7519	Smithsonian Institution, National Museum of Natural History	Telesto sanguinea	stoloniferan coral	species	3	1980-10-29	26.7644	-83.3572	50	reported	Fort Myers, West Of		Southwest Florida Shelf Ecosystem Study (SOFLA-III)	Smithsonian Institution, National Museum of Natural History				specimen	USNM 86972	NMNH_IZ	0
8043	Smithsonian Institution, National Museum of Natural History	Stichopathes	black coral	genus	III	1980-10-29	26.7644	-83.3572	50	reported	West Of	>1000m	Southwest Florida Shelf Ecosystem Study (SOFLA-III)	Smithsonian Institution, National Museum of Natural History			trawl	specimen	USNM 99902	NMNH_IZ	0
12257	Smithsonian Institution, National Museum of Natural History	Leptogorgia cardinalis	gorgonian coral	species	3	1980-10-29	26.7644	-83.3572	50	reported	Off Florida	>1000m		Smithsonian Institution, National Museum of Natural History			trawl	specimen	USNM 73548	NMNH_IZ	0
12258	Smithsonian Institution, National Museum of Natural History	Leptogorgia cardinalis	gorgonian coral	species	3	1981-07-18	26.7644	-83.3572	50	reported	Off Florida			Smithsonian Institution, National Museum of Natural History			dredge	specimen	USNM 73549	NMNH_IZ	0
12262	Smithsonian Institution, National Museum of Natural History	Leptogorgia medusa	gorgonian coral	species	3	1981-07-18	26.7644	-83.3572	50	reported	Off Florida	>1000m		Smithsonian Institution, National Museum of Natural History			trawl	specimen	USNM 73623	NMNH_IZ	0
12263	Smithsonian Institution, National Museum of Natural History	Leptogorgia medusa	gorgonian coral	species	3	1981-05-01	26.7644	-83.3572	50	reported	Off Florida			Smithsonian Institution, National Museum of Natural History			dredge	specimen	USNM 73624	NMNH_IZ	0
12264	Smithsonian Institution, National Museum of Natural History	Leptogorgia stheno	gorgonian coral	species	3	1980-10-29	26.7644	-83.3572	50	reported	Off Florida	>1000m		Smithsonian Institution, National Museum of Natural History			trawl	specimen	USNM 73629	NMNH_IZ	0
12265	Smithsonian Institution, National Museum of Natural History	Leptogorgia stheno	gorgonian coral	species	3	1980-10-29	26.7644	-83.3572	50	reported	Off Florida			Smithsonian Institution, National Museum of Natural History			dredge	specimen	USNM 73630	NMNH_IZ	0
12266	Smithsonian Institution, National Museum of Natural History	Leptogorgia euryale	gorgonian coral	species	3	1980-10-29	26.7644	-83.3572	50	reported	Off Florida	>1000m		Smithsonian Institution, National Museum of Natural History			trawl	specimen	USNM 73635	NMNH_IZ	0
12267	Smithsonian Institution, National Museum of Natural History	Leptogorgia euryale	gorgonian coral	species	3	1982-02-01	26.7644	-83.3572	50	reported	Off Florida			Smithsonian Institution, National Museum of Natural History			dredge	specimen	USNM 73638	NMNH_IZ	0
12299	Smithsonian Institution, National Museum of Natural History	Diodogorgia nodulifera	gorgonian coral	species	3	1981-07-18	26.7644	-83.3572	50	reported	Off Florida	>1000m		Smithsonian Institution, National Museum of Natural History			trawl	specimen	USNM 74748	NMNH_IZ	0
12300	Smithsonian Institution, National Museum of Natural History	Diodogorgia nodulifera	gorgonian coral	species	3	1981-07-18	26.7644	-83.3572	50	reported	Off Florida			Smithsonian Institution, National Museum of Natural History			dredge	specimen	USNM 74749	NMNH_IZ	0
12388	Smithsonian Institution, National Museum of Natural History	Leptogorgia euryale	gorgonian coral	species	3	1981-07-18	26.7644	-83.3572	50	reported	Fort Myers, West Of		II	Smithsonian Institution, National Museum of Natural History				specimen	USNM 86744	NMNH_IZ	0
12395	Smithsonian Institution, National Museum of Natural History	Ellisella atlantica	gorgonian coral	species	3	1981-05-01	26.7644	-83.3572	50	reported	Fort Myers, West Of		IV	Smithsonian Institution, National Museum of Natural History				specimen	USNM 86965	NMNH_IZ	0
420280	Smithsonian Institution, National Museum of Natural History	Cladocora arbuscula	stony coral (branching)	species	3-1/III-03B	1980-10-29	26.7644	-83.3572	50		off Florida			Smithsonian Institution, National Museum of Natural History			trawl	specimen	USNM 71918	NMNH_IZ	0
421211	Smithsonian Institution, National Museum of Natural History	Oculina tenella	stony coral (branching)	species	3-1/III-03C	1980-10-29	26.7644	-83.3572	50		off Florida			Smithsonian Institution, National Museum of Natural History				specimen	USNM 72057	NMNH_IZ	0
421231	Smithsonian Institution, National Museum of Natural History	Oculina tenella	stony coral (branching)	species	3-2/II-03	1981-07-18	26.7644	-83.3572	50		off Florida			Smithsonian Institution, National Museum of Natural History				specimen	USNM 72078	NMNH_IZ	0
421233	Smithsonian Institution, National Museum of Natural History	Oculina tenella	stony coral (branching)	species	3-2/III-03A	1982-02-01	26.7644	-83.3572	50		off Florida			Smithsonian Institution, National Museum of Natural History				specimen	USNM 72080	NMNH_IZ	0
421884	Smithsonian Institution, National Museum of Natural History	Telesto sanguinea	stoloniferan coral	species	3-1/IV-03B	1981-05-01	26.7644	-83.3572	50		off Florida			Smithsonian Institution, National Museum of Natural History			dredge	specimen	USNM 74732	NMNH_IZ	0
421885	Smithsonian Institution, National Museum of Natural History	Telesto sanguinea	stoloniferan coral	species	3-1/IV-03C	1981-05-01	26.7644	-83.3572	50		off Florida			Smithsonian Institution, National Museum of Natural History			dredge	specimen	USNM 74733	NMNH_IZ	0
421887	Smithsonian Institution, National Museum of Natural History	Telesto sanguinea	stoloniferan coral	species	3-2/II-03A	1981-07-18	26.7644	-83.3572	50		off Florida			Smithsonian Institution, National Museum of Natural History			dredge	specimen	USNM 74731	NMNH_IZ	0
529971	Smithsonian Institution, National Museum of Natural History	cf. Leucetta	calcareous sponge	genus	3	1981-05-01	26.7644	-83.3572	50	reported	Off Florida		Southwest Florida Shelf Ecosystem Study (SOFLA-IV)	Smithsonian Institution, National Museum of Natural History			dredge	specimen	USNM 49482	NMNH_IZ	0
529972	Smithsonian Institution, National Museum of Natural History	cf. Leucetta	calcareous sponge	genus	3	1981-07-18	26.7644	-83.3572	50	reported	Off Florida		Southwest Florida Shelf Ecosystem Study (SOFLA-II)	Smithsonian Institution, National Museum of Natural History			dredge	specimen	USNM 49489	NMNH_IZ	0
529994	Smithsonian Institution, National Museum of Natural History	cf. Leucosolenia	calcareous sponge	genus	3	1980-10-29	26.7644	-83.3572	50	reported	Off Florida		Southwest Florida Shelf Ecosystem Study (SOFLA-III)	Smithsonian Institution, National Museum of Natural History			dredge	specimen	USNM 49512	NMNH_IZ	0
529995	Smithsonian Institution, National Museum of Natural History	cf. Leucosolenia	calcareous sponge	genus	3	1980-10-29	26.7644	-83.3572	50	reported	Off Florida		Southwest Florida Shelf Ecosystem Study (SOFLA-III)	Smithsonian Institution, National Museum of Natural History			dredge	specimen	USNM 49508	NMNH_IZ	0
529996	Smithsonian Institution, National Museum of Natural History	cf. Leucosolenia	calcareous sponge	genus	3	1981-05-02	26.7644	-83.3572	50	reported	Off Florida	>1000m	Southwest Florida Shelf Ecosystem Study (SOFLA-IV)	Smithsonian Institution, National Museum of Natural History			trawl	specimen	USNM 49510	NMNH_IZ	0
529997	Smithsonian Institution, National Museum of Natural History	cf. Leucosolenia	calcareous sponge	genus	3	1981-05-01	26.7644	-83.3572	50	reported	Off Florida		Southwest Florida Shelf Ecosystem Study (SOFLA-IV)	Smithsonian Institution, National Museum of Natural History			dredge	specimen	USNM 49518	NMNH_IZ	0
529998	Smithsonian Institution, National Museum of Natural History	cf. Leucosolenia	calcareous sponge	genus	3	1981-07-18	26.7644	-83.3572	50	reported	Off Florida	>1000m	Southwest Florida Shelf Ecosystem Study (SOFLA-II)	Smithsonian Institution, National Museum of Natural History			trawl	specimen	USNM 49507	NMNH_IZ	0
529999	Smithsonian Institution, National Museum of Natural History	cf. Leucosolenia	calcareous sponge	genus	3	1981-07-18	26.7644	-83.3572	50	reported	Off Florida		Southwest Florida Shelf Ecosystem Study (SOFLA-II)	Smithsonian Institution, National Museum of Natural History			dredge	specimen	USNM 49501	NMNH_IZ	0
530000	Smithsonian Institution, National Museum of Natural History	cf. Leucosolenia	calcareous sponge	genus	3	1981-07-18	26.7644	-83.3572	50	reported	Off Florida		Southwest Florida Shelf Ecosystem Study (SOFLA-II)	Smithsonian Institution, National Museum of Natural History			dredge	specimen	USNM 49504	NMNH_IZ	0
530001	Smithsonian Institution, National Museum of Natural History	cf. Leucosolenia	calcareous sponge	genus	3	1981-07-18	26.7644	-83.3572	50	reported	Off Florida		Southwest Florida Shelf Ecosystem Study (SOFLA-II)	Smithsonian Institution, National Museum of Natural History			dredge	specimen	USNM 49503	NMNH_IZ	0
530002	Smithsonian Institution, National Museum of Natural History	cf. Leucosolenia	calcareous sponge	genus	3	1981-07-18	26.7644	-83.3572	50	reported	Off Florida		Southwest Florida Shelf Ecosystem Study (SOFLA-II)	Smithsonian Institution, National Museum of Natural History			dredge	specimen	USNM 49525	NMNH_IZ	0
530293	Smithsonian Institution, National Museum of Natural History	Higginsia	demosponge	genus	3	1980-10-29	26.7644	-83.3572	50	reported	off Florida		Southwest Florida Shelf Ecosystem Study (SOFLA-III)	Smithsonian Institution, National Museum of Natural History			dredge	specimen	USNM 1015523	NMNH_IZ	0
530335	Smithsonian Institution, National Museum of Natural History	Leucetta	calcareous sponge	genus	3	1981-07-18	26.7644	-83.3572	50	reported	Off Florida		Southwest Florida Shelf Ecosystem Study (SOFLA-II)	Smithsonian Institution, National Museum of Natural History	morphological ID from sample by taxonomic expert		dredge	specimen	USNM 48429	NMNH_IZ	0
530339	Smithsonian Institution, National Museum of Natural History	Leuconia	calcareous sponge	genus	3	1980-10-29	26.7644	-83.3572	50	reported	Off Florida	>1000m	Southwest Florida Shelf Ecosystem Study (SOFLA-III)	Smithsonian Institution, National Museum of Natural History	morphological ID from sample by taxonomic expert		trawl	specimen	USNM 48434	NMNH_IZ	0
530449	Smithsonian Institution, National Museum of Natural History	Stelletta cf. grubii	demosponge	species	3	1982-02-01	26.7644	-83.3572	50	reported	Fort Myers, West Of		Southwest Florida Shelf Ecosystem Study (SOFLA-III)	Smithsonian Institution, National Museum of Natural History	morphological ID from sample by taxonomic expert		dredge	specimen	USNM 41690	NMNH_IZ	0
530466	Smithsonian Institution, National Museum of Natural History	Stelletta	demosponge	genus	3	1981-05-01	26.7644	-83.3572	50	reported	Fort Myers, West Of		Southwest Florida Shelf Ecosystem Study (SOFLA-IV)	Smithsonian Institution, National Museum of Natural History	morphological ID from sample by taxonomic expert		dredge	specimen	USNM 41686	NMNH_IZ	0
530484	Smithsonian Institution, National Museum of Natural History	Stelletta	demosponge	genus	3	1981-07-18	26.7644	-83.3572	50	reported	Off Florida		Southwest Florida Shelf Ecosystem Study (SOFLA-II)	Smithsonian Institution, National Museum of Natural History	morphological ID from sample by taxonomic expert		dredge	specimen	USNM 48174	NMNH_IZ	0
530485	Smithsonian Institution, National Museum of Natural History	Stelletta	demosponge	genus	3	1982-02-01	26.7644	-83.3572	50	reported	Off Florida		Southwest Florida Shelf Ecosystem Study (SOFLA)	Smithsonian Institution, National Museum of Natural History			dredge	specimen	USNM 38633	NMNH_IZ	0
637848	Smithsonian Institution, National Museum of Natural History	Aaptos pernucleata	demosponge	species	3	1981-07-18	26.7644	-83.3572	50	reported	Fort Myers, West Of			Smithsonian Institution, National Museum of Natural History		2/II-03	dredge	specimen	USNM 41637	NMNH_IZ	0
637849	Smithsonian Institution, National Museum of Natural History	Aaptos pernucleata	demosponge	species	3	1982-02-01	26.7644	-83.3572	50	reported	Off Florida			Smithsonian Institution, National Museum of Natural History		2/III-03-TDS	dredge	specimen	USNM 48011	NMNH_IZ	0
637976	Smithsonian Institution, National Museum of Natural History	Cliona varians	demosponge	species	3	1981-05-01	26.7644	-83.3572	50	reported	Off Florida			Smithsonian Institution, National Museum of Natural History		1/IV-03-TDS	dredge	specimen	USNM 48488	NMNH_IZ	0
637977	Smithsonian Institution, National Museum of Natural History	Cliona varians	demosponge	species	3	1981-05-01	26.7644	-83.3572	50	reported	Off Florida			Smithsonian Institution, National Museum of Natural History		1/IV-03-TDS	dredge	specimen	USNM 48508	NMNH_IZ	0
637978	Smithsonian Institution, National Museum of Natural History	Cliona varians	demosponge	species	3	1981-05-01	26.7644	-83.3572	50	reported	Off Florida			Smithsonian Institution, National Museum of Natural History		1/IV-03-TDS	dredge	specimen	USNM 48576	NMNH_IZ	0
637979	Smithsonian Institution, National Museum of Natural History	Cliona varians	demosponge	species	3	1981-07-18	26.7644	-83.3572	50	reported	Off Florida			Smithsonian Institution, National Museum of Natural History		2/II-03-TDS-C	dredge	specimen	USNM 39537	NMNH_IZ	0
637980	Smithsonian Institution, National Museum of Natural History	Cliona varians	demosponge	species	3	1981-07-18	26.7644	-83.3572	50	reported	Off Florida			Smithsonian Institution, National Museum of Natural History		2/II-03-TDS	dredge	specimen	USNM 48587	NMNH_IZ	0
637981	Smithsonian Institution, National Museum of Natural History	Cliona varians	demosponge	species	3	1982-02-01	26.7644	-83.3572	50	reported	Off Florida			Smithsonian Institution, National Museum of Natural History		2/III-03-TDS	dredge	specimen	USNM 48483	NMNH_IZ	0
637982	Smithsonian Institution, National Museum of Natural History	Cliona varians	demosponge	species	3	1982-02-01	26.7644	-83.3572	50	reported	Off Florida			Smithsonian Institution, National Museum of Natural History		2/III-03-TDS	dredge	specimen	USNM 48534	NMNH_IZ	0
637983	Smithsonian Institution, National Museum of Natural History	Cliona varians	demosponge	species	3	1982-02-01	26.7644	-83.3572	50	reported	Off Florida	>1000m		Smithsonian Institution, National Museum of Natural History		2/III-03-OTH	trawl	specimen	USNM 48557	NMNH_IZ	0
638001	Smithsonian Institution, National Museum of Natural History	Cliona varians	demosponge	species	3	1981-07-18	26.7644	-83.3572	50	reported	Off Florida			Smithsonian Institution, National Museum of Natural History		2/II-03-TDS-A	dredge	specimen	USNM 39512	NMNH_IZ	0
638005	Smithsonian Institution, National Museum of Natural History	Cliona varians	demosponge	species	3	1981-07-18	26.7644	-83.3572	50	reported	Off Florida			Smithsonian Institution, National Museum of Natural History		2/II-03-TDS-B	dredge	specimen	USNM 39550	NMNH_IZ	0
638006	Smithsonian Institution, National Museum of Natural History	Cliona varians	demosponge	species	3	1982-02-01	26.7644	-83.3572	50	reported	Off Florida			Smithsonian Institution, National Museum of Natural History		2/III-03-TDS-C	dredge	specimen	USNM 39552	NMNH_IZ	0
638008	Smithsonian Institution, National Museum of Natural History	Cliona varians	demosponge	species	3	1980-10-29	26.7644	-83.3572	50	reported	Off Florida			Smithsonian Institution, National Museum of Natural History		1/III-03-TDS-B	dredge	specimen	USNM 39553	NMNH_IZ	0
638024	Smithsonian Institution, National Museum of Natural History	Aplysina fistularis	demosponge	species	3	1981-05-01	26.7644	-83.3572	50	reported	Off Florida			Smithsonian Institution, National Museum of Natural History		1/IV-03B	dredge	specimen	USNM 33908	NMNH_IZ	0
638038	Smithsonian Institution, National Museum of Natural History	Aplysina	demosponge	genus	3	1982-02-01	26.7644	-83.3572	50	reported	Off Florida			Smithsonian Institution, National Museum of Natural History		2/III-03C	dredge	specimen	USNM 33918	NMNH_IZ	0
638061	Smithsonian Institution, National Museum of Natural History	Axinella corrugata	demosponge	species	3	1982-02-01	26.7644	-83.3572	50	reported	Off Florida			Smithsonian Institution, National Museum of Natural History	morphological ID from sample by taxonomic expert	2/III-03-TDS-B	dredge	specimen	USNM 39873	NMNH_IZ	0
638062	Smithsonian Institution, National Museum of Natural History	Axinella corrugata	demosponge	species	3	1982-02-01	26.7644	-83.3572	50	reported	Off Florida			Smithsonian Institution, National Museum of Natural History	morphological ID from sample by taxonomic expert	2/III-03-TDS-B	dredge	specimen	USNM 39887	NMNH_IZ	0
638063	Smithsonian Institution, National Museum of Natural History	Axinella corrugata	demosponge	species	3	1982-02-01	26.7644	-83.3572	50	reported	Off Florida			Smithsonian Institution, National Museum of Natural History	morphological ID from sample by taxonomic expert	2/III-03-TDS-A	dredge	specimen	USNM 39888	NMNH_IZ	0
638083	Smithsonian Institution, National Museum of Natural History	Axinella shoemakeri	demosponge	species	3	1980-10-29	26.7644	-83.3572	50	reported	Fort Myers, West Of			Smithsonian Institution, National Museum of Natural History	morphological ID from sample by taxonomic expert	1/III-03	dredge	specimen	USNM 41602	NMNH_IZ	0
638084	Smithsonian Institution, National Museum of Natural History	Axinella shoemakeri	demosponge	species	3	1981-07-18	26.7644	-83.3572	50	reported	Fort Myers, West Of			Smithsonian Institution, National Museum of Natural History	morphological ID from sample by taxonomic expert	2/II-03	dredge	specimen	USNM 41600	NMNH_IZ	0
638086	Smithsonian Institution, National Museum of Natural History	Axinella	demosponge	genus	3	1980-10-29	26.7644	-83.3572	50	reported	Off Florida			Smithsonian Institution, National Museum of Natural History		1/III-03-TDS-B	dredge	specimen	USNM 39672	NMNH_IZ	0
638126	Smithsonian Institution, National Museum of Natural History	Bubaris	demosponge	genus	3	1981-07-18	26.7644	-83.3572	50	reported	Off Florida	>1000m		Smithsonian Institution, National Museum of Natural History	morphological ID from sample by taxonomic expert	2/II-03-OTH	trawl	specimen	USNM 48401	NMNH_IZ	0
638129	Smithsonian Institution, National Museum of Natural History	Bubaris	demosponge	genus	3	1981-07-18	26.7644	-83.3572	50	reported	Fort Myers, West Of			Smithsonian Institution, National Museum of Natural History	morphological ID from sample by taxonomic expert	2/II-03	dredge	specimen	USNM 42137	NMNH_IZ	0
638216	Smithsonian Institution, National Museum of Natural History	Chelonaplysilla	demosponge	genus	3	1981-07-18	26.7644	-83.3572	50	reported	Off Florida			Smithsonian Institution, National Museum of Natural History		2/II-03A	dredge	specimen	USNM 33930	NMNH_IZ	0
638220	Smithsonian Institution, National Museum of Natural History	Chondrilla nucula	demosponge	species	3	1981-07-18	26.7644	-83.3572	50	reported	Fort Myers, West Of	>1000m		Smithsonian Institution, National Museum of Natural History	morphological ID from sample by taxonomic expert	2/II-03	trawl	specimen	USNM 42097	NMNH_IZ	0
638222	Smithsonian Institution, National Museum of Natural History	Chondrilla	demosponge	genus	3	1982-02-01	26.7644	-83.3572	50	reported	Off Florida	>1000m		Smithsonian Institution, National Museum of Natural History			trawl	specimen	USNM 34365	NMNH_IZ	0
638224	Smithsonian Institution, National Museum of Natural History	Chondrosia	demosponge	genus	3	1982-02-02	26.7644	-83.3572	50	reported	Fort Myers, West Of			Smithsonian Institution, National Museum of Natural History	morphological ID from sample by taxonomic expert	2/III-03	dredge	specimen	USNM 42072	NMNH_IZ	0
638228	Smithsonian Institution, National Museum of Natural History	Chondrosia reniformis	demosponge	species	3	1981-07-18	26.7644	-83.3572	50	reported	Fort Myers, West Of			Smithsonian Institution, National Museum of Natural History	morphological ID from sample by taxonomic expert	2/II-03	dredge	specimen	USNM 42078	NMNH_IZ	0
638234	Smithsonian Institution, National Museum of Natural History	Chondrosia reniformis	demosponge	species	3	1982-02-01	26.7644	-83.3572	50	reported	Fort Myers, West Of			Smithsonian Institution, National Museum of Natural History	morphological ID from sample by taxonomic expert	2/III-03	dredge	specimen	USNM 42092	NMNH_IZ	0
638259	Smithsonian Institution, National Museum of Natural History	Cinachyrella alloclada	demosponge	species	3	1981-07-18	26.7644	-83.3572	50	reported	Off Florida			Smithsonian Institution, National Museum of Natural History		2/II-03B	dredge	specimen	USNM 33837	NMNH_IZ	0
638271	Smithsonian Institution, National Museum of Natural History	Cinachyrella alloclada	demosponge	species	3	1980-10-29	26.7644	-83.3572	50	reported	Off Florida			Smithsonian Institution, National Museum of Natural History	morphological ID from sample by taxonomic expert	1/III-03-TDS	dredge	specimen	USNM 50223	NMNH_IZ	0
638272	Smithsonian Institution, National Museum of Natural History	Cinachyrella alloclada	demosponge	species	3	1981-05-01	26.7644	-83.3572	50	reported	Fort Myers, West Of			Smithsonian Institution, National Museum of Natural History		1/IV-03	dredge	specimen	USNM 42496	NMNH_IZ	0
638273	Smithsonian Institution, National Museum of Natural History	Cinachyrella alloclada	demosponge	species	3	1981-05-01	26.7644	-83.3572	50	reported	Off Florida			Smithsonian Institution, National Museum of Natural History	morphological ID from sample by taxonomic expert	1/IV-03-TDS	dredge	specimen	USNM 50224	NMNH_IZ	0
638280	Smithsonian Institution, National Museum of Natural History	Cinachyrella alloclada	demosponge	species	3	1980-10-29	26.7644	-83.3572	50	reported	Fort Myers, West Of			Smithsonian Institution, National Museum of Natural History	morphological ID from sample by taxonomic expert	1/III-03	dredge	specimen	USNM 42495	NMNH_IZ	0
638284	Smithsonian Institution, National Museum of Natural History	Cinachyrella alloclada	demosponge	species	3	1982-02-01	26.7644	-83.3572	50	reported	Fort Myers, West Of			Smithsonian Institution, National Museum of Natural History	morphological ID from sample by taxonomic expert	2/III-03	dredge	specimen	USNM 42498	NMNH_IZ	0
638287	Smithsonian Institution, National Museum of Natural History	Cinachyrella alloclada	demosponge	species	3	1981-07-18	26.7644	-83.3572	50	reported	Fort Myers, West Of			Smithsonian Institution, National Museum of Natural History		2/II-03	dredge	specimen	USNM 42497	NMNH_IZ	0
638289	Smithsonian Institution, National Museum of Natural History	Cinachyrella arenosa	demosponge	species	3	1982-02-01	26.7644	-83.3572	50	reported	Fort Myers, West Of			Smithsonian Institution, National Museum of Natural History		2/III-03	dredge	specimen	USNM 42639	NMNH_IZ	0
638374	Smithsonian Institution, National Museum of Natural History	Cliona	demosponge	genus	3	1981-05-01	26.7644	-83.3572	50	reported	Off Florida			Smithsonian Institution, National Museum of Natural History	morphological ID from sample by taxonomic expert	1/IV-03-TDS	dredge	specimen	USNM 48312	NMNH_IZ	0
638375	Smithsonian Institution, National Museum of Natural History	Cliona	demosponge	genus	3	1981-05-02	26.7644	-83.3572	50	reported	Off Florida	>1000m		Smithsonian Institution, National Museum of Natural History	morphological ID from sample by taxonomic expert	1/IV-03-OTH	trawl	specimen	USNM 48308	NMNH_IZ	0
638470	Smithsonian Institution, National Museum of Natural History	Dysidea	demosponge	genus	3	1980-10-29	26.7644	-83.3572	50	reported	Off Florida	>1000m		Smithsonian Institution, National Museum of Natural History		1/III-03-OTH-B	trawl	specimen	USNM 39969	NMNH_IZ	0
638471	Smithsonian Institution, National Museum of Natural History	Dysidea	demosponge	genus	3	1980-10-29	26.7644	-83.3572	50	reported	Fort Myers, West Of	>1000m		Smithsonian Institution, National Museum of Natural History	morphological ID from sample by taxonomic expert	1/III-03	trawl	specimen	USNM 42182	NMNH_IZ	0
638472	Smithsonian Institution, National Museum of Natural History	Dysidea	demosponge	genus	3	1980-10-29	26.7644	-83.3572	50	reported	Fort Myers, West Of			Smithsonian Institution, National Museum of Natural History	morphological ID from sample by taxonomic expert	1/III-03	dredge	specimen	USNM 42193	NMNH_IZ	0
638473	Smithsonian Institution, National Museum of Natural History	Dysidea	demosponge	genus	3	1981-05-01	26.7644	-83.3572	50	reported	Off Florida			Smithsonian Institution, National Museum of Natural History		1/IV-03-TDS-B	dredge	specimen	USNM 39976	NMNH_IZ	0
638474	Smithsonian Institution, National Museum of Natural History	Dysidea	demosponge	genus	3	1981-05-01	26.7644	-83.3572	50	reported	Off Florida			Smithsonian Institution, National Museum of Natural History		1/IV-03-TDS-B	dredge	specimen	USNM 39996	NMNH_IZ	0
638475	Smithsonian Institution, National Museum of Natural History	Dysidea	demosponge	genus	3	1981-05-01	26.7644	-83.3572	50	reported	Fort Myers, West Of			Smithsonian Institution, National Museum of Natural History	morphological ID from sample by taxonomic expert	1/IV-03	dredge	specimen	USNM 42194	NMNH_IZ	0
638476	Smithsonian Institution, National Museum of Natural History	Dysidea	demosponge	genus	3	1981-05-02	26.7644	-83.3572	50	reported	Off Florida	>1000m		Smithsonian Institution, National Museum of Natural History		1/IV-03-OTH	trawl	specimen	USNM 39989	NMNH_IZ	0
638477	Smithsonian Institution, National Museum of Natural History	Dysidea	demosponge	genus	3	1981-05-02	26.7644	-83.3572	50	reported	Off Florida	>1000m		Smithsonian Institution, National Museum of Natural History		1/IV-03-OTH	trawl	specimen	USNM 40016	NMNH_IZ	0
638478	Smithsonian Institution, National Museum of Natural History	Dysidea	demosponge	genus	3	1981-07-18	26.7644	-83.3572	50	reported	Off Florida	>1000m		Smithsonian Institution, National Museum of Natural History		2/II-03-OTH-A	trawl	specimen	USNM 39937	NMNH_IZ	0
638479	Smithsonian Institution, National Museum of Natural History	Dysidea	demosponge	genus	3	1981-07-18	26.7644	-83.3572	50	reported	Off Florida			Smithsonian Institution, National Museum of Natural History		2/II-03-TDS-A	dredge	specimen	USNM 39939	NMNH_IZ	0
638480	Smithsonian Institution, National Museum of Natural History	Dysidea	demosponge	genus	3	1981-07-18	26.7644	-83.3572	50	reported	Off Florida			Smithsonian Institution, National Museum of Natural History		2/II-03-TDS-A	dredge	specimen	USNM 39953	NMNH_IZ	0
638481	Smithsonian Institution, National Museum of Natural History	Dysidea	demosponge	genus	3	1981-07-18	26.7644	-83.3572	50	reported	Off Florida	>1000m		Smithsonian Institution, National Museum of Natural History		2/II-03-OTH-A	trawl	specimen	USNM 39982	NMNH_IZ	0
638482	Smithsonian Institution, National Museum of Natural History	Dysidea	demosponge	genus	3	1981-07-18	26.7644	-83.3572	50	reported	Off Florida			Smithsonian Institution, National Museum of Natural History		2/II-03-TDS-B	dredge	specimen	USNM 40015	NMNH_IZ	0
638483	Smithsonian Institution, National Museum of Natural History	Dysidea	demosponge	genus	3	1981-07-18	26.7644	-83.3572	50	reported	Off Florida			Smithsonian Institution, National Museum of Natural History		2/II-03-TDS-A	dredge	specimen	USNM 40017	NMNH_IZ	0
638484	Smithsonian Institution, National Museum of Natural History	Dysidea	demosponge	genus	3	1981-07-18	26.7644	-83.3572	50	reported	Off Florida			Smithsonian Institution, National Museum of Natural History	morphological ID from sample by taxonomic expert	2/II-03-TDS	dredge	specimen	USNM 48337	NMNH_IZ	0
638485	Smithsonian Institution, National Museum of Natural History	Dysidea	demosponge	genus	3	1982-02-01	26.7644	-83.3572	50	reported	Off Florida			Smithsonian Institution, National Museum of Natural History		2/III-03-TDS-C	dredge	specimen	USNM 39975	NMNH_IZ	0
638524	Smithsonian Institution, National Museum of Natural History	Dysidea	demosponge	genus	3	1981-05-01	26.7644	-83.3572	50	reported	Off Florida			Smithsonian Institution, National Museum of Natural History		1/IV-03-TDS-A	dredge	specimen	USNM 39962	NMNH_IZ	0
638525	Smithsonian Institution, National Museum of Natural History	Dysidea	demosponge	genus	3	1981-07-18	26.7644	-83.3572	50	reported	Off Florida			Smithsonian Institution, National Museum of Natural History		2/II-03-TDS-C	dredge	specimen	USNM 39995	NMNH_IZ	0
638533	Smithsonian Institution, National Museum of Natural History	Dysidea	demosponge	genus	3	1980-10-29	26.7644	-83.3572	50	reported	Off Florida	>1000m		Smithsonian Institution, National Museum of Natural History		1/III-03-OTH-A	trawl	specimen	USNM 39944	NMNH_IZ	0
638534	Smithsonian Institution, National Museum of Natural History	Dysidea	demosponge	genus	3	1980-10-29	26.7644	-83.3572	50	reported	Off Florida			Smithsonian Institution, National Museum of Natural History		1/III-03-TDS-A	dredge	specimen	USNM 39987	NMNH_IZ	0
638536	Smithsonian Institution, National Museum of Natural History	Dysidea	demosponge	genus	3	1981-07-18	26.7644	-83.3572	50	reported	Off Florida	>1000m		Smithsonian Institution, National Museum of Natural History		2/II-03-OTH-A	trawl	specimen	USNM 39980	NMNH_IZ	0
638537	Smithsonian Institution, National Museum of Natural History	Dysidea	demosponge	genus	3	1981-07-18	26.7644	-83.3572	50	reported	Off Florida	>1000m		Smithsonian Institution, National Museum of Natural History		2/II-03-OTH-A	trawl	specimen	USNM 39988	NMNH_IZ	0
638569	Smithsonian Institution, National Museum of Natural History	Epipolasis	demosponge	genus	3	1980-10-29	26.7644	-83.3572	50	reported	Off Florida			Smithsonian Institution, National Museum of Natural History		1/III-03-TDS	dredge	specimen	USNM 49256	NMNH_IZ	0
638570	Smithsonian Institution, National Museum of Natural History	Epipolasis	demosponge	genus	3	1981-05-01	26.7644	-83.3572	50	reported	Off Florida			Smithsonian Institution, National Museum of Natural History			dredge	specimen	USNM 34260	NMNH_IZ	0
638571	Smithsonian Institution, National Museum of Natural History	Epipolasis	demosponge	genus	3	1981-07-18	26.7644	-83.3572	50	reported	Off Florida			Smithsonian Institution, National Museum of Natural History		2/II-03-TDS-A	dredge	specimen	USNM 39374	NMNH_IZ	0
638572	Smithsonian Institution, National Museum of Natural History	Epipolasis	demosponge	genus	3	1981-07-18	26.7644	-83.3572	50	reported	Off Florida			Smithsonian Institution, National Museum of Natural History		2/II-03-TDS	dredge	specimen	USNM 49261	NMNH_IZ	0
638573	Smithsonian Institution, National Museum of Natural History	Epipolasis	demosponge	genus	3	1982-02-01	26.7644	-83.3572	50	reported	Off Florida			Smithsonian Institution, National Museum of Natural History		2/III-03-TDS	dredge	specimen	USNM 49803	NMNH_IZ	0
638620	Smithsonian Institution, National Museum of Natural History	Erylus trisphaerus	demosponge	species	3	1982-02-01	26.7644	-83.3572	50	reported	Off Florida			Smithsonian Institution, National Museum of Natural History		2/III-03	dredge	specimen	USNM 33836	NMNH_IZ	0
638624	Smithsonian Institution, National Museum of Natural History	Erylus trisphaerus	demosponge	species	3	1981-07-18	26.7644	-83.3572	50	reported	Fort Myers, West Of	>1000m		Smithsonian Institution, National Museum of Natural History		2/II-03	trawl	specimen	USNM 42219	NMNH_IZ	0
638627	Smithsonian Institution, National Museum of Natural History	Eurypon	demosponge	genus	3	1980-10-29	26.7644	-83.3572	50	reported	Off Florida			Smithsonian Institution, National Museum of Natural History	morphological ID from sample by taxonomic expert	1/III-03-TDS	dredge	specimen	USNM 48354	NMNH_IZ	0
638668	Smithsonian Institution, National Museum of Natural History	Geodia gibberosa	demosponge	species	3	1980-10-29	26.7644	-83.3572	50	reported	Off Florida			Smithsonian Institution, National Museum of Natural History			dredge	specimen	USNM 34312	NMNH_IZ	0
638669	Smithsonian Institution, National Museum of Natural History	Geodia gibberosa	demosponge	species	3	1981-05-01	26.7644	-83.3572	50	reported	Fort Myers, West Of			Smithsonian Institution, National Museum of Natural History		I/IV-03	dredge	specimen	USNM 42558	NMNH_IZ	0
638699	Smithsonian Institution, National Museum of Natural History	Geodia	demosponge	genus	3	1980-10-29	26.7644	-83.3572	50	reported	Off Florida			Smithsonian Institution, National Museum of Natural History		1/III-03-TDS	dredge	specimen	USNM 50243	NMNH_IZ	0
638700	Smithsonian Institution, National Museum of Natural History	Geodia	demosponge	genus	3	1981-07-18	26.7644	-83.3572	50	reported	Off Florida			Smithsonian Institution, National Museum of Natural History		2/II-03-TDS	dredge	specimen	USNM 50251	NMNH_IZ	0
638764	Smithsonian Institution, National Museum of Natural History	Halichondria (Halichondria) melanadocia	demosponge	species	3	1980-10-29	26.7644	-83.3572	50	reported	Off Florida	>1000m		Smithsonian Institution, National Museum of Natural History		1/III-03-OTH	trawl	specimen	USNM 49204	NMNH_IZ	0
638765	Smithsonian Institution, National Museum of Natural History	Halichondria (Halichondria) melanadocia	demosponge	species	3	1981-07-18	26.7644	-83.3572	50	reported	Off Florida			Smithsonian Institution, National Museum of Natural History		2/II-03C	dredge	specimen	USNM 33850	NMNH_IZ	0
638766	Smithsonian Institution, National Museum of Natural History	Halichondria (Halichondria) melanadocia	demosponge	species	3	1981-07-18	26.7644	-83.3572	50	reported	Off Florida			Smithsonian Institution, National Museum of Natural History		2/II-03-TDS	dredge	specimen	USNM 49206	NMNH_IZ	0
638772	Smithsonian Institution, National Museum of Natural History	Halichondria	demosponge	genus	3	1980-10-29	26.7644	-83.3572	50	reported	Off Florida			Smithsonian Institution, National Museum of Natural History		1/III-03-TDS	dredge	specimen	USNM 49207	NMNH_IZ	0
638773	Smithsonian Institution, National Museum of Natural History	Halichondria	demosponge	genus	3	1980-10-29	26.7644	-83.3572	50	reported	Off Florida			Smithsonian Institution, National Museum of Natural History		1/III-03-TDS	dredge	specimen	USNM 49208	NMNH_IZ	0
638774	Smithsonian Institution, National Museum of Natural History	Halichondria	demosponge	genus	3	1981-04-25	26.7644	-83.3572	50	reported	Off Florida	>1000m		Smithsonian Institution, National Museum of Natural History			trawl	specimen	USNM 34310	NMNH_IZ	0
638775	Smithsonian Institution, National Museum of Natural History	Halichondria	demosponge	genus	3	1981-05-01	26.7644	-83.3572	50	reported	Off Florida			Smithsonian Institution, National Museum of Natural History		1/IV-03-TDS	dredge	specimen	USNM 49219	NMNH_IZ	0
638813	Smithsonian Institution, National Museum of Natural History	Halichondria	demosponge	genus	3	1981-07-18	26.7644	-83.3572	50	reported	Off Florida			Smithsonian Institution, National Museum of Natural History			dredge	specimen	USNM 34311	NMNH_IZ	0
638824	Smithsonian Institution, National Museum of Natural History	Haliclona	demosponge	genus	3	1980-10-29	26.7644	-83.3572	50	reported	Off Florida			Smithsonian Institution, National Museum of Natural History		1/III-03-TDS	dredge	specimen	USNM 49064	NMNH_IZ	0
638851	Smithsonian Institution, National Museum of Natural History	Higginsia strigilata	demosponge	species	3	1981-07-18	26.7644	-83.3572	50	reported	Off Florida			Smithsonian Institution, National Museum of Natural History	morphological ID from sample by taxonomic expert	2/II-03-TDS	dredge	specimen	USNM 48373	NMNH_IZ	0
638901	Smithsonian Institution, National Museum of Natural History	Ircinia campana	demosponge	species	3	1982-02-01	26.7644	-83.3572	50	reported	Fort Myers, West Of			Smithsonian Institution, National Museum of Natural History		2/III-03	dredge	specimen	USNM 42587	NMNH_IZ	0
638903	Smithsonian Institution, National Museum of Natural History	Ircinia	demosponge	genus	3	1982-02-01	26.7644	-83.3572	50	reported	Off Florida	>1000m		Smithsonian Institution, National Museum of Natural History		2/III-03-OTH	trawl	specimen	USNM 50014	NMNH_IZ	0
638909	Smithsonian Institution, National Museum of Natural History	Ircinia felix	demosponge	species	3	1981-05-02	26.7644	-83.3572	50	reported	Off Florida	>1000m		Smithsonian Institution, National Museum of Natural History		1/IV-03-OTS	trawl	specimen	USNM 50007	NMNH_IZ	0
638918	Smithsonian Institution, National Museum of Natural History	Ircinia	demosponge	genus	3	1980-10-29	26.7644	-83.3572	50	reported	Off Florida	>1000m		Smithsonian Institution, National Museum of Natural History		1/III-03-OTH	trawl	specimen	USNM 50021	NMNH_IZ	0
638919	Smithsonian Institution, National Museum of Natural History	Ircinia	demosponge	genus	3	1981-05-01	26.7644	-83.3572	50	reported	Off Florida			Smithsonian Institution, National Museum of Natural History		1/IV-03-TDS	dredge	specimen	USNM 50028	NMNH_IZ	0
638920	Smithsonian Institution, National Museum of Natural History	Ircinia	demosponge	genus	3	1981-07-18	26.7644	-83.3572	50	reported	Off Florida			Smithsonian Institution, National Museum of Natural History		2/II-03-TDS	dredge	specimen	USNM 50030	NMNH_IZ	0
638930	Smithsonian Institution, National Museum of Natural History	Ircinia strobilina	demosponge	species	3	1981-07-18	26.7644	-83.3572	50	reported	Off Florida			Smithsonian Institution, National Museum of Natural History		2/II-03C	dredge	specimen	USNM 33872	NMNH_IZ	0
638950	Smithsonian Institution, National Museum of Natural History	Jaspis	demosponge	genus	3	1981-05-01	26.7644	-83.3572	50	reported	Off Florida			Smithsonian Institution, National Museum of Natural History			dredge	specimen	USNM 38627	NMNH_IZ	0
639017	Smithsonian Institution, National Museum of Natural History	Hymeniacidon caerulea	demosponge	species	3	1980-10-29	26.7644	-83.3572	50	reported	Off Florida			Smithsonian Institution, National Museum of Natural History			dredge	specimen	USNM 34233	NMNH_IZ	0
639032	Smithsonian Institution, National Museum of Natural History	Lissodendoryx (Anomodoryx) sigmata	demosponge	species	3	1981-07-18	26.7644	-83.3572	50	reported	Off Florida			Smithsonian Institution, National Museum of Natural History		2/II-03B	dredge	specimen	USNM 33974	NMNH_IZ	0
639041	Smithsonian Institution, National Museum of Natural History	Lissodendoryx	demosponge	genus	3	1980-10-29	26.7644	-83.3572	50	reported	Off Florida			Smithsonian Institution, National Museum of Natural History		1/III-03-TDS	dredge	specimen	USNM 48961	NMNH_IZ	0
639042	Smithsonian Institution, National Museum of Natural History	Lissodendoryx	demosponge	genus	3	1981-05-02	26.7644	-83.3572	50	reported	Off Florida	>1000m		Smithsonian Institution, National Museum of Natural History		1/IV-03-OTH	trawl	specimen	USNM 48957	NMNH_IZ	0
639043	Smithsonian Institution, National Museum of Natural History	Lissodendoryx	demosponge	genus	3	1981-07-18	26.7644	-83.3572	50	reported	Off Florida			Smithsonian Institution, National Museum of Natural History		2/II-03-TDS	dredge	specimen	USNM 48959	NMNH_IZ	0
639206	Smithsonian Institution, National Museum of Natural History	Clathria (Microciona)	demosponge	subgenus	3	1980-10-29	26.7644	-83.3572	50	reported	Off Florida	>1000m		Smithsonian Institution, National Museum of Natural History		1/III-03A	trawl	specimen	USNM 34119	NMNH_IZ	0
639207	Smithsonian Institution, National Museum of Natural History	Clathria (Microciona)	demosponge	subgenus	3	1982-02-01	26.7644	-83.3572	50	reported	Off Florida			Smithsonian Institution, National Museum of Natural History		2/III-03-TDS	dredge	specimen	USNM 49155	NMNH_IZ	0
639279	Smithsonian Institution, National Museum of Natural History	Stelletta	demosponge	genus	3	1980-10-29	26.7644	-83.3572	50	reported	Off Florida	>1000m		Smithsonian Institution, National Museum of Natural History			trawl	specimen	USNM 34249	NMNH_IZ	0
639333	Smithsonian Institution, National Museum of Natural History	Oculina diffusa	stony coral (branching)	species	3	1980-10-29	26.7644	-83.3572	50	reported	Off Florida			Smithsonian Institution, National Museum of Natural History		1/III-03C		specimen	USNM 72029	NMNH_IZ	0
639334	Smithsonian Institution, National Museum of Natural History	Oculina diffusa	stony coral (branching)	species	3	1980-10-29	26.7644	-83.3572	50	reported	Fort Myers, West Of			Smithsonian Institution, National Museum of Natural History		1/III-03		specimen	USNM 84677	NMNH_IZ	0
639335	Smithsonian Institution, National Museum of Natural History	Oculina diffusa	stony coral (branching)	species	3	1982-02-01	26.7644	-83.3572	50	reported	Off Florida			Smithsonian Institution, National Museum of Natural History		2/III-03B		specimen	USNM 72050	NMNH_IZ	0
639465	Smithsonian Institution, National Museum of Natural History	Placospongia melobesioides	demosponge	species	3	1980-10-29	26.7644	-83.3572	50	reported	Fort Myers, West Of	>1000m		Smithsonian Institution, National Museum of Natural History		1/III-03	trawl	specimen	USNM 42618	NMNH_IZ	0
639473	Smithsonian Institution, National Museum of Natural History	Placospongia melobesioides	demosponge	species	3	1980-10-29	26.7644	-83.3572	50	reported	Off Florida	>1000m		Smithsonian Institution, National Museum of Natural History		1/III-03-OTH-B	trawl	specimen	USNM 39656	NMNH_IZ	0
639482	Smithsonian Institution, National Museum of Natural History	Placospongia melobesioides	demosponge	species	3	1981-05-02	26.7644	-83.3572	50	reported	Off Florida	>1000m		Smithsonian Institution, National Museum of Natural History		1/IV-03-OTH	trawl	specimen	USNM 39654	NMNH_IZ	0
639500	Smithsonian Institution, National Museum of Natural History	Poecillastra	demosponge	genus	3	1981-05-02	26.7644	-83.3572	50	reported	Off Florida	>1000m		Smithsonian Institution, National Museum of Natural History	morphological ID from sample by taxonomic expert	1/IV-03-OTH	trawl	specimen	USNM 48127	NMNH_IZ	0
639581	Smithsonian Institution, National Museum of Natural History	Dragmacidon reticulatum	demosponge	species	3	1980-10-29	26.7644	-83.3572	50	reported	Off Florida	>1000m		Smithsonian Institution, National Museum of Natural History	morphological ID from sample by taxonomic expert	1/III-03A	trawl	specimen	USNM 34152	NMNH_IZ	0
639585	Smithsonian Institution, National Museum of Natural History	Aiolochroia crassa	demosponge	species	3	1981-07-18	26.7644	-83.3572	50	reported	Fort Myers, West Of			Smithsonian Institution, National Museum of Natural History		2/II-03	dredge	specimen	USNM 42593	NMNH_IZ	0
639625	Smithsonian Institution, National Museum of Natural History	Scopalina ruetzleri	demosponge	species	3	1981-07-18	26.7644	-83.3572	50	reported	Off Florida			Smithsonian Institution, National Museum of Natural History	morphological ID from sample by taxonomic expert	2/II-03-TDS	dredge	specimen	USNM 48331	NMNH_IZ	0
639638	Smithsonian Institution, National Museum of Natural History	Siphonodictyon siphonum	demosponge	species	3	1981-07-18	26.7644	-83.3572	50	reported	Off Florida			Smithsonian Institution, National Museum of Natural History	morphological ID from sample by taxonomic expert	2/II-03-TDS	dredge	specimen	USNM 48191	NMNH_IZ	0
639639	Smithsonian Institution, National Museum of Natural History	Siphonodictyon siphonum	demosponge	species	3	1982-02-01	26.7644	-83.3572	50	reported	Off Florida			Smithsonian Institution, National Museum of Natural History	morphological ID from sample by taxonomic expert	2/III-03-TDS	dredge	specimen	USNM 48195	NMNH_IZ	0
639644	Smithsonian Institution, National Museum of Natural History	Spheciospongia	demosponge	genus	3	1981-07-18	26.7644	-83.3572	50	reported	Fort Myers, West Of	>1000m		Smithsonian Institution, National Museum of Natural History		2/II-03	trawl	specimen	USNM 41634	NMNH_IZ	0
639646	Smithsonian Institution, National Museum of Natural History	Spheciospongia vesparium	demosponge	species	3	1981-07-18	26.7644	-83.3572	50	reported	Off Florida			Smithsonian Institution, National Museum of Natural History		2/II-03-TDS-A	dredge	specimen	USNM 39592	NMNH_IZ	0
639647	Smithsonian Institution, National Museum of Natural History	Spheciospongia vesparium	demosponge	species	3	1982-02-01	26.7644	-83.3572	50	reported	Fort Myers, West Of	>1000m		Smithsonian Institution, National Museum of Natural History		2/III-03	trawl	specimen	USNM 41616	NMNH_IZ	0
639648	Smithsonian Institution, National Museum of Natural History	Spheciospongia vesparium	demosponge	species	3	1982-02-01	26.7644	-83.3572	50	reported	Off Florida			Smithsonian Institution, National Museum of Natural History		2/III-03-TDS	dredge	specimen	USNM 49833	NMNH_IZ	0
639651	Smithsonian Institution, National Museum of Natural History	Callyspongia (Cladochalina)	demosponge	subgenus	3	1982-02-01	26.7644	-83.3572	50	reported	Off Florida			Smithsonian Institution, National Museum of Natural History		2/III-03-TDS	dredge	specimen	USNM 48879	NMNH_IZ	0
639658	Smithsonian Institution, National Museum of Natural History	Spirastrella coccinea	demosponge	species	3	1981-05-01	26.7644	-83.3572	50	reported	Off Florida			Smithsonian Institution, National Museum of Natural History		1/IV-03-TDS	dredge	specimen	USNM 50203	NMNH_IZ	0
639659	Smithsonian Institution, National Museum of Natural History	Spirastrella coccinea	demosponge	species	3	1981-07-18	26.7644	-83.3572	50	reported	Off Florida			Smithsonian Institution, National Museum of Natural History		2/II-03-TDS	dredge	specimen	USNM 50204	NMNH_IZ	0
639671	Smithsonian Institution, National Museum of Natural History	Spirastrella coccinea	demosponge	species	3	1981-07-18	26.7644	-83.3572	50	reported	Off Florida			Smithsonian Institution, National Museum of Natural History		2/II-03B	dredge	specimen	USNM 34190	NMNH_IZ	0
639837	Smithsonian Institution, National Museum of Natural History	Terpios	demosponge	genus	3	1980-10-29	26.7644	-83.3572	50	reported	Off Florida	>1000m		Smithsonian Institution, National Museum of Natural History		1/III-03A	trawl	specimen	USNM 34205	NMNH_IZ	0
639838	Smithsonian Institution, National Museum of Natural History	Terpios	demosponge	genus	3	1980-10-29	26.7644	-83.3572	50	reported	Off Florida	>1000m		Smithsonian Institution, National Museum of Natural History		1/III-03B	trawl	specimen	USNM 34206	NMNH_IZ	0
639847	Smithsonian Institution, National Museum of Natural History	Tethya actinia	demosponge	species	3	1981-07-18	26.7644	-83.3572	50	reported	Off Florida			Smithsonian Institution, National Museum of Natural History		2/II-03A	dredge	specimen	USNM 33827	NMNH_IZ	0
639853	Smithsonian Institution, National Museum of Natural History	Tethya seychellensis	demosponge	species	3	1981-05-01	26.7644	-83.3572	50	reported	Fort Myers, West Of			Smithsonian Institution, National Museum of Natural History	morphological ID from sample by taxonomic expert	1/IV-03	dredge	specimen	USNM 42268	NMNH_IZ	0
639854	Smithsonian Institution, National Museum of Natural History	Tethya seychellensis	demosponge	species	3	1981-05-01	26.7644	-83.3572	50	reported	Fort Myers, West Of	>1000m		Smithsonian Institution, National Museum of Natural History	morphological ID from sample by taxonomic expert	1/IV-03	trawl	specimen	USNM 42056	NMNH_IZ	0
639859	Smithsonian Institution, National Museum of Natural History	Tethya seychellensis	demosponge	species	3	1981-07-18	26.7644	-83.3572	50	reported	Fort Myers, West Of	>1000m		Smithsonian Institution, National Museum of Natural History	morphological ID from sample by taxonomic expert	2/II-03	trawl	specimen	USNM 42055	NMNH_IZ	0
639860	Smithsonian Institution, National Museum of Natural History	Tethya seychellensis	demosponge	species	3	1982-02-01	26.7644	-83.3572	50	reported	Fort Myers, West Of	>1000m		Smithsonian Institution, National Museum of Natural History	morphological ID from sample by taxonomic expert	2/III-03	trawl	specimen	USNM 42057	NMNH_IZ	0
639879	Smithsonian Institution, National Museum of Natural History	Clathria (Thalysias) juniperina	demosponge	species	3	1982-02-01	26.7644	-83.3572	50	reported	Off Florida			Smithsonian Institution, National Museum of Natural History		2/III-03-TDS	dredge	specimen	USNM 49167	NMNH_IZ	0
639926	Smithsonian Institution, National Museum of Natural History	Timea	demosponge	genus	3	1980-10-29	26.7644	-83.3572	50	reported	Off Florida			Smithsonian Institution, National Museum of Natural History		1/III-03-TDS-B	dredge	specimen	USNM 39605	NMNH_IZ	0
639927	Smithsonian Institution, National Museum of Natural History	Timea	demosponge	genus	3	1981-05-01	26.7644	-83.3572	50	reported	Off Florida			Smithsonian Institution, National Museum of Natural History	morphological ID from sample by taxonomic expert	1/IV-03-TDS	dredge	specimen	USNM 48419	NMNH_IZ	0
637707	Florida Museum of Natural History	Porifera	sponge (unspecified)	phylum		2004-11-30	27.808	-84.1553	50	reported	Gulf of Mexico Off of St. Petersburg			Florida Museum of Natural History, Invertebrate Zoology Collection				specimen	FLMNH-IZ 895	FLMNH_IZ	0
417295	Harbor Branch Oceanographic Institute	Cirrhipathes	black coral	genus	31-VII-10-4	2010-07-31	28.5119	-84.8232	53	reported	New Florida Shelf: Snyder Ridge North	100m	FLoSEE 2010	Harbor Branch Oceanographic Institute	expert with sample	JSL-II-3806	submersible	specimen	31-VII-10-4-012	HBOI_SJ-10-07	0
417296	Harbor Branch Oceanographic Institute	Ellisella	gorgonian coral	genus	31-VII-10-4	2010-07-31	28.5119	-84.8232	53	reported	New Florida Shelf: Snyder Ridge North	100m	FLoSEE 2010	Harbor Branch Oceanographic Institute	expert with sample	JSL-II-3806	submersible	specimen	31-VII-10-4-010	HBOI_SJ-10-07	0
571082	Harbor Branch Oceanographic Institute	Ellisella	gorgonian coral	genus	31-VII-10-4	2010-07-31	28.5119	-84.8232	53	reported	C. Koenig Site: SSEGAGAG	100m	FLoSEE 2010	Harbor Branch Oceanographic Institute	ID by non-expert from video	JSL-II-3806	submersible	still image	3806_T3_1754.jpg	HBOI_SJ-10-07	0
571092	Harbor Branch Oceanographic Institute	Hypnogorgia pendula	gorgonian coral	species	31-VII-10-4	2010-07-31	28.5119	-84.8232	53	reported	C. Koenig Site: SSEGAGAG	100m	FLoSEE 2010	Harbor Branch Oceanographic Institute	ID by non-expert from video	JSL-II-3806	submersible	still image	3806_T2_1702B.jpg	HBOI_SJ-10-07	0
571132	Harbor Branch Oceanographic Institute	Hypnogorgia pendula	gorgonian coral	species	31-VII-10-4	2010-07-31	28.5119	-84.8232	53	reported	C. Koenig Site: SSEGAGAG	100m	FLoSEE 2010	Harbor Branch Oceanographic Institute	ID by non-expert from video	JSL-II-3806	submersible	still image	3806_T1_1637.jpg	HBOI_SJ-10-07	0
571415	Harbor Branch Oceanographic Institute	Stichopathes	black coral	genus	31-VII-10-4	2010-07-31	28.5123	-84.8231	53	reported	C. Koenig Site: SSEGAGAG	100m	FLoSEE 2010	Harbor Branch Oceanographic Institute	ID by non-expert from video	JSL-II-3806	submersible	still image	3806_T2_1647.jpg	HBOI_SJ-10-07	0
571478	Harbor Branch Oceanographic Institute	Stichopathes	black coral	genus	31-VII-10-4	2010-07-31	28.5119	-84.8232	53	reported	C. Koenig Site: SSEGAGAG	100m	FLoSEE 2010	Harbor Branch Oceanographic Institute	ID by non-expert from video	JSL-II-3806	submersible	still image	3806_T3_1800.jpg	HBOI_SJ-10-07	0
571012	Harbor Branch Oceanographic Institute	Antipathes	black coral	genus	31-VII-10-4	2010-07-31	28.5119	-84.8232	54	reported	C. Koenig Site: SSEGAGAG	100m	FLoSEE 2010	Harbor Branch Oceanographic Institute	ID by non-expert from video	JSL-II-3806	submersible	still image	3806_T1_1604A.jpg	HBOI_SJ-10-07	0
571438	Harbor Branch Oceanographic Institute	Stichopathes	black coral	genus	31-VII-10-4	2010-07-31	28.5119	-84.8232	54	reported	C. Koenig Site: SSEGAGAG	100m	FLoSEE 2010	Harbor Branch Oceanographic Institute	ID by non-expert from video	JSL-II-3806	submersible	still image	3806_T1_1604B.jpg	HBOI_SJ-10-07	0
2101	Smithsonian Institution, National Museum of Natural History	Funiculina quadrangularis	sea pen	species	2405	1885-03-15	28.75	-85.0333	55	reported	Apalachicola Bay, South Of	>1000m		Smithsonian Institution, National Museum of Natural History	morphological ID by taxonomic expert			specimen	USNM 10455	NMNH_IZ	0
2878	Smithsonian Institution, National Museum of Natural History	Telesto sanguinea	stoloniferan coral	species	2405	1885-03-15	28.75	-85.0333	55	reported	Apalachicola Bay, South Of	>1000m		Smithsonian Institution, National Museum of Natural History	morphological ID by taxonomic expert			specimen	USNM 44100	NMNH_IZ	0
420289	Smithsonian Institution, National Museum of Natural History	Cladocora debilis	stony coral (branching)	species	2405	1885-03-15	28.75	-85.0333	55		Apalachicola Bay, South of			Smithsonian Institution, National Museum of Natural History				specimen	USNM 10452	NMNH_IZ	0
529898	Smithsonian Institution, National Museum of Natural History	Aplysina cf. insularis	demosponge	species	36	2010-06-29	27.7812	-84.1649	55	averaged	Gulf of Mexico	>1000m	SEAMAP - Gulf Coast Surveys-SMP-171002	Smithsonian Institution, National Museum of Natural History	morphological ID from sample by taxonomic expert		trawl	specimen	USNM 1135384	NMNH_IZ	0
529973	Smithsonian Institution, National Museum of Natural History	cf. Leucetta	calcareous sponge	genus	4	1981-05-01	26.7636	-83.5353	55	reported	Off Florida	>1000m	Southwest Florida Shelf Ecosystem Study (SOFLA-IV)	Smithsonian Institution, National Museum of Natural History			trawl	specimen	USNM 49483	NMNH_IZ	0
530003	Smithsonian Institution, National Museum of Natural History	cf. Leucosolenia	calcareous sponge	genus	4	1981-05-01	26.7636	-83.5353	55	reported	Off Florida	>1000m	Southwest Florida Shelf Ecosystem Study (SOFLA-IV)	Smithsonian Institution, National Museum of Natural History			trawl	specimen	USNM 49511	NMNH_IZ	0
637951	Smithsonian Institution, National Museum of Natural History	Aiolochroia crassa	demosponge	species	36	2010-06-29	27.7812	-84.1649	55	averaged		>1000m		Smithsonian Institution, National Museum of Natural History			trawl	specimen	USNM 1135385	NMNH_IZ	0
637972	Smithsonian Institution, National Museum of Natural History	Cliona	demosponge	genus	4	1981-07-18	26.7636	-83.5353	55	reported	Off Florida	>1000m		Smithsonian Institution, National Museum of Natural History		2/II-04-OTS	trawl	specimen	USNM 39562	NMNH_IZ	0
637975	Smithsonian Institution, National Museum of Natural History	Cliona	demosponge	genus	4	1981-07-18	26.7636	-83.5353	55	reported	Off Florida	>1000m		Smithsonian Institution, National Museum of Natural History		2/II-04-OTS	trawl	specimen	USNM 39564	NMNH_IZ	0
637995	Smithsonian Institution, National Museum of Natural History	Cliona varians	demosponge	species	4	1981-05-01	26.7636	-83.5353	55	reported	Off Florida			Smithsonian Institution, National Museum of Natural History		1/IV-04		specimen	USNM 33804	NMNH_IZ	0
637996	Smithsonian Institution, National Museum of Natural History	Cliona varians	demosponge	species	4	1982-02-01	26.7636	-83.5353	55	reported	Off Florida	>1000m		Smithsonian Institution, National Museum of Natural History		2/III-04-OTS	trawl	specimen	USNM 48516	NMNH_IZ	0
638540	Smithsonian Institution, National Museum of Natural History	Dysidea	demosponge	genus	4	1981-05-01	26.7636	-83.5353	55	reported	Fort Myers, West Of	>1000m		Smithsonian Institution, National Museum of Natural History	morphological ID from sample by taxonomic expert	1/IV-04	trawl	specimen	USNM 42195	NMNH_IZ	0
638541	Smithsonian Institution, National Museum of Natural History	Dysidea	demosponge	genus	4	1982-02-01	26.7636	-83.5353	55	reported	Fort Myers, West Of	>1000m		Smithsonian Institution, National Museum of Natural History	morphological ID from sample by taxonomic expert	2/III-04	trawl	specimen	USNM 42196	NMNH_IZ	0
638779	Smithsonian Institution, National Museum of Natural History	Halichondria	demosponge	genus	4	1981-07-18	26.7636	-83.5353	55	reported	Off Florida	>1000m		Smithsonian Institution, National Museum of Natural History		2/II-04-OTS	trawl	specimen	USNM 49229	NMNH_IZ	0
638884	Smithsonian Institution, National Museum of Natural History	Igernella notabilis	demosponge	species	4	1980-10-29	26.7636	-83.5353	55	reported	Off Florida	>1000m		Smithsonian Institution, National Museum of Natural History		1/IV-04	trawl	specimen	USNM 33943	NMNH_IZ	0
639285	Smithsonian Institution, National Museum of Natural History	Neofibularia nolitangere	demosponge	species	4	1982-02-01	26.7636	-83.5353	55	reported	Off Florida	>1000m		Smithsonian Institution, National Museum of Natural History		2/III-04-OTS	trawl	specimen	USNM 49019	NMNH_IZ	0
639661	Smithsonian Institution, National Museum of Natural History	Spirastrella coccinea	demosponge	species	4	1981-05-01	26.7636	-83.5353	55	reported	Off Florida	>1000m		Smithsonian Institution, National Museum of Natural History		1/IV-04-OTS	trawl	specimen	USNM 39832	NMNH_IZ	0
639673	Smithsonian Institution, National Museum of Natural History	Spirastrella coccinea	demosponge	species	4	1981-07-18	26.7636	-83.5353	55	reported	Off Florida	>1000m		Smithsonian Institution, National Museum of Natural History		2/II-04	trawl	specimen	USNM 34191	NMNH_IZ	0
639685	Smithsonian Institution, National Museum of Natural History	Spirastrella	demosponge	genus	4	1982-02-01	26.7636	-83.5353	55	reported	Off Florida	>1000m		Smithsonian Institution, National Museum of Natural History		2/III-04-OTS-A	trawl	specimen	USNM 39586	NMNH_IZ	0
6752	Smithsonian Institution, National Museum of Natural History	Ellisella	gorgonian coral	genus	4086	1962-04-12	27.77	-84.1	57	reported	Off Tampa	>1000m		Smithsonian Institution, National Museum of Natural History	morphological ID by taxonomic expert		dredge	specimen	USNM 76318	NMNH_IZ	0
637703	Florida Museum of Natural History	Oculinidae	stony coral (branching)	family		2011-03-13	28.2169	-84.4334	62	reported	Gulf of Mexico, N of St. Petersburg			Florida Museum of Natural History, Invertebrate Zoology Collection				specimen	FLMNH-IZ 9555	FLMNH_IZ	0
637709	Florida Museum of Natural History	Porifera	sponge (unspecified)	phylum		2003-10-19	27.9871	-84.3275	62	reported	W of Cedar Key			Florida Museum of Natural History, Invertebrate Zoology Collection				specimen	FLMNH-IZ 952	FLMNH_IZ	0
637710	Florida Museum of Natural History	Porifera	sponge (unspecified)	phylum		2003-10-30	27.9871	-84.3275	62	reported	W of Cedar Key			Florida Museum of Natural History, Invertebrate Zoology Collection				specimen	FLMNH-IZ 956	FLMNH_IZ	0
637711	Florida Museum of Natural History	Porifera	sponge (unspecified)	phylum		2003-10-29	27.8871	-84.3275	62	reported	W of Cedar Key			Florida Museum of Natural History, Invertebrate Zoology Collection				specimen	FLMNH-IZ 955	FLMNH_IZ	0
637712	Florida Museum of Natural History	Porifera	sponge (unspecified)	phylum		2003-10-19	27.8871	-84.3275	62	reported	W of Cedar Key			Florida Museum of Natural History, Invertebrate Zoology Collection				specimen	FLMNH-IZ 953	FLMNH_IZ	0
637734	Florida Museum of Natural History	Telesto sanguinea	stoloniferan coral	species		2003-10-19	27.8871	-84.3275	62	reported	W of Cedar Key			Florida Museum of Natural History, Invertebrate Zoology Collection				specimen	FLMNH-IZ 3690	FLMNH_IZ	0
637735	Florida Museum of Natural History	Telesto sanguinea	stoloniferan coral	species		2003-10-18	27.8871	-84.3275	62	reported	W of Cedar Key			Florida Museum of Natural History, Invertebrate Zoology Collection				specimen	FLMNH-IZ 3697	FLMNH_IZ	0
8693	Smithsonian Institution, National Museum of Natural History	Stichopathes	black coral	genus	59	2004-06-04	26.8682	-83.6928	65	reported	Banks SW of Sarasota			Smithsonian Institution, National Museum of Natural History			dredge	specimen	USNM 1099788	NMNH_IZ	0
417224	Harbor Branch Oceanographic Institute	Swiftia exserta	gorgonian coral	species	22-VII-10-1	2010-07-22	27.6128	-84.2193	66	reported	West Florida Shelf: The Ledges	100m	FLoSEE 2010	Harbor Branch Oceanographic Institute	expert with sample	JSL-II-3791	submersible	specimen	22-VII-10-1-003	HBOI_SJ-10-07	0
417225	Harbor Branch Oceanographic Institute	Alcyonacea	gorgonian coral	order	22-VII-10-1	2010-07-22	27.6128	-84.2193	66	reported	West Florida Shelf: The Ledges	100m	FLoSEE 2010	Harbor Branch Oceanographic Institute	expert with sample	JSL-II-3791	submersible	specimen	22-VII-10-1-001	HBOI_SJ-10-07	0
417226	Harbor Branch Oceanographic Institute	Plexauridae	gorgonian coral	family	22-VII-10-1	2010-07-22	27.6128	-84.2193	66	reported	West Florida Shelf: The Ledges	100m	FLoSEE 2010	Harbor Branch Oceanographic Institute	expert with sample	JSL-II-3791	submersible	specimen	22-VII-10-1-002	HBOI_SJ-10-07	0
571105	Harbor Branch Oceanographic Institute	Hypnogorgia pendula	gorgonian coral	species	20-VII-10-3	2010-07-20	27.6111	-84.2187	66	reported	70M Ridge	100m	FLoSEE 2010	Harbor Branch Oceanographic Institute	ID by non-expert from video	JSL-II-3790	submersible	still image	3790_T2_1755.jpg	HBOI_SJ-10-07	0
571131	Harbor Branch Oceanographic Institute	Hypnogorgia pendula	gorgonian coral	species	20-VII-10-3	2010-07-20	27.6128	-84.2191	66	reported	70M Ridge	100m	FLoSEE 2010	Harbor Branch Oceanographic Institute	ID by non-expert from video	JSL-II-3790	submersible	still image	3790_T2_1713.jpg	HBOI_SJ-10-07	0
571344	Harbor Branch Oceanographic Institute	Plexauridae	gorgonian coral	family	22-VII-10-3	2010-07-22	27.6134	-84.219	66	reported	Reed's Ledge	100m	FLoSEE 2010	Harbor Branch Oceanographic Institute	ID by non-expert from video	JSL-II-3792	submersible	still image	3792_T1_1356.jpg	HBOI_SJ-10-07	0
571427	Harbor Branch Oceanographic Institute	Stichopathes	black coral	genus	20-VII-10-3	2010-07-20	27.6141	-84.2195	66	reported	70M Ridge	100m	FLoSEE 2010	Harbor Branch Oceanographic Institute	ID by non-expert from video	JSL-II-3790	submersible	still image	3790_T1_1631.jpg	HBOI_SJ-10-07	0
571546	Harbor Branch Oceanographic Institute	Swiftia	gorgonian coral	genus	20-VII-10-3	2010-07-20	27.6109	-84.2185	66	reported	70M Ridge	100m	FLoSEE 2010	Harbor Branch Oceanographic Institute	ID by non-expert from video	JSL-II-3790	submersible	still image	3790_T2_1757.jpg	HBOI_SJ-10-07	0
571553	Harbor Branch Oceanographic Institute	Swiftia	gorgonian coral	genus	20-VII-10-3	2010-07-20	27.6128	-84.2193	66	reported	70M Ridge	100m	FLoSEE 2010	Harbor Branch Oceanographic Institute	ID by non-expert from video	JSL-II-3790	submersible	still image	3790_T2_1712B.jpg	HBOI_SJ-10-07	0
417222	Harbor Branch Oceanographic Institute	Plexauridae	gorgonian coral	family	20-VII-10-3	2010-07-20	27.6128	-84.2194	67	reported	Sticky Grounds	100m	FLoSEE 2010	Harbor Branch Oceanographic Institute	expert with sample	JSL-II-3790	submersible	specimen	20-VII-10-3-004	HBOI_SJ-10-07	0
571097	Harbor Branch Oceanographic Institute	Hypnogorgia pendula	gorgonian coral	species	20-VII-10-3	2010-07-20	27.6238	-84.2241	67	reported	70M Ridge	100m	FLoSEE 2010	Harbor Branch Oceanographic Institute	ID by non-expert from video	JSL-II-3790	submersible	still image	3790_T1_1656.jpg	HBOI_SJ-10-07	0
571130	Harbor Branch Oceanographic Institute	Hypnogorgia pendula	gorgonian coral	species	20-VII-10-3	2010-07-20	27.6082	-84.2182	67	reported	70M Ridge	100m	FLoSEE 2010	Harbor Branch Oceanographic Institute	ID by non-expert from video	JSL-II-3790	submersible	still image	3790_T3_1848.jpg	HBOI_SJ-10-07	0
571547	Harbor Branch Oceanographic Institute	Swiftia	gorgonian coral	genus	20-VII-10-3	2010-07-20	27.6127	-84.219	67	reported	70M Ridge	100m	FLoSEE 2010	Harbor Branch Oceanographic Institute	ID by non-expert from video	JSL-II-3790	submersible	still image	3790_T2_1715B.jpg	HBOI_SJ-10-07	0
417220	Harbor Branch Oceanographic Institute	Cirrhipathes	black coral	genus	20-VII-10-3	2010-07-20	27.6128	-84.2194	68	reported	Sticky Grounds	100m	FLoSEE 2010	Harbor Branch Oceanographic Institute	expert with sample	JSL-II-3790	submersible	specimen	20-VII-10-3-008	HBOI_SJ-10-07	0
417223	Harbor Branch Oceanographic Institute	Plexauridae	gorgonian coral	family	20-VII-10-3	2010-07-20	27.6128	-84.2194	68	reported	Sticky Grounds	100m	FLoSEE 2010	Harbor Branch Oceanographic Institute	expert with sample	JSL-II-3790	submersible	specimen	20-VII-10-3-005	HBOI_SJ-10-07	0
570939	Harbor Branch Oceanographic Institute	Antipatharia	black coral	order	20-VII-10-3	2010-07-20	27.6077	-84.2185	68	reported	70M Ridge	100m	FLoSEE 2010	Harbor Branch Oceanographic Institute	ID by non-expert from video	JSL-II-3790	submersible	still image	3790_T3_1857.jpg	HBOI_SJ-10-07	0
570952	Harbor Branch Oceanographic Institute	Antipathes	black coral	genus	20-VII-10-3	2010-07-20	27.6121	-84.2189	68	reported	70M Ridge	100m	FLoSEE 2010	Harbor Branch Oceanographic Institute	ID by non-expert from video	JSL-II-3790	submersible	still image	3790_T2_1741.jpg	HBOI_SJ-10-07	0
571040	Harbor Branch Oceanographic Institute	Bebryce	gorgonian coral	genus	31-VII-10-1	2010-07-31	28.3542	-84.8282	68	reported	Snyder Ridge	100m	FLoSEE 2010	Harbor Branch Oceanographic Institute	ID by non-expert from video	JSL-II-3805	submersible	still image	3805_T2_0941A.jpg	HBOI_SJ-10-07	0
571093	Harbor Branch Oceanographic Institute	Hypnogorgia pendula	gorgonian coral	species	20-VII-10-3	2010-07-20	27.6128	-84.2193	68	reported	70M Ridge	100m	FLoSEE 2010	Harbor Branch Oceanographic Institute	ID by non-expert from video	JSL-II-3790	submersible	still image	3790_T2_1712A.jpg	HBOI_SJ-10-07	0
571343	Harbor Branch Oceanographic Institute	Plexauridae	gorgonian coral	family	20-VII-10-3	2010-07-20	27.6128	-84.2194	68	reported	70M Ridge	100m	FLoSEE 2010	Harbor Branch Oceanographic Institute	ID by non-expert from video	JSL-II-3790	submersible	still image	3790_T4_1916.jpg	HBOI_SJ-10-07	0
571445	Harbor Branch Oceanographic Institute	Stichopathes	black coral	genus	20-VII-10-3	2010-07-20	27.6116	-84.219	68	reported	70M Ridge	100m	FLoSEE 2010	Harbor Branch Oceanographic Institute	ID by non-expert from video	JSL-II-3790	submersible	still image	3790_T2_1735.jpg	HBOI_SJ-10-07	0
571470	Harbor Branch Oceanographic Institute	Stichopathes	black coral	genus	31-VII-10-1	2010-07-31	28.3542	-84.8282	68	reported	Snyder Ridge	100m	FLoSEE 2010	Harbor Branch Oceanographic Institute	ID by non-expert from video	JSL-II-3805	submersible	still image	3805_T2_0941B.jpg	HBOI_SJ-10-07	0
571539	Harbor Branch Oceanographic Institute	Swiftia	gorgonian coral	genus	20-VII-10-3	2010-07-20	27.6135	-84.2197	68	reported	70M Ridge	100m	FLoSEE 2010	Harbor Branch Oceanographic Institute	ID by non-expert from video	JSL-II-3790	submersible	still image	3790_T1_1703.jpg	HBOI_SJ-10-07	0
571579	Harbor Branch Oceanographic Institute	Tanacetipathes	black coral	genus	31-VII-10-1	2010-07-31	28.3542	-84.8282	68	reported	Snyder Ridge	100m	FLoSEE 2010	Harbor Branch Oceanographic Institute	ID by non-expert from video	JSL-II-3805	submersible	still image	3805_T2_0941A.jpg	HBOI_SJ-10-07	0
571070	Harbor Branch Oceanographic Institute	Ellisella	gorgonian coral	genus	22-VII-10-1	2010-07-22	27.613	-84.2193	69	reported	Reed's Ledge	100m	FLoSEE 2010	Harbor Branch Oceanographic Institute	ID by non-expert from video	JSL-II-3791	submersible	still image	3791_T2_845C.jpg	HBOI_SJ-10-07	0
571086	Harbor Branch Oceanographic Institute	Alcyonacea	gorgonian coral	order	22-VII-10-1	2010-07-22	27.613	-84.2193	69	reported	Reed's Ledge	100m	FLoSEE 2010	Harbor Branch Oceanographic Institute	ID by non-expert from video	JSL-II-3791	submersible	still image	3791_T2_845G.jpg	HBOI_SJ-10-07	0
571089	Harbor Branch Oceanographic Institute	Alcyonacea	gorgonian coral	order	22-VII-10-1	2010-07-22	27.613	-84.2193	69	reported	Reed's Ledge	100m	FLoSEE 2010	Harbor Branch Oceanographic Institute	ID by non-expert from video	JSL-II-3791	submersible	still image	3791_T2_845M.jpg	HBOI_SJ-10-07	0
571112	Harbor Branch Oceanographic Institute	Hypnogorgia pendula	gorgonian coral	species	20-VII-10-3	2010-07-20	27.6084	-84.2183	69	reported	70M Ridge	100m	FLoSEE 2010	Harbor Branch Oceanographic Institute	ID by non-expert from video	JSL-II-3790	submersible	still image	3790_T3_1845.jpg	HBOI_SJ-10-07	0
571119	Harbor Branch Oceanographic Institute	Hypnogorgia pendula	gorgonian coral	species	22-VII-10-1	2010-07-22	27.613	-84.2193	69	reported	Reed's Ledge	100m	FLoSEE 2010	Harbor Branch Oceanographic Institute	ID by non-expert from video	JSL-II-3791	submersible	still image	3791_T2_845B.jpg	HBOI_SJ-10-07	0
571361	Harbor Branch Oceanographic Institute	Plexauridae	gorgonian coral	family	22-VII-10-1	2010-07-22	27.613	-84.2193	69	reported	Reed's Ledge	100m	FLoSEE 2010	Harbor Branch Oceanographic Institute	ID by non-expert from video	JSL-II-3791	submersible	still image	3791_T2_845G.jpg	HBOI_SJ-10-07	0
571440	Harbor Branch Oceanographic Institute	Stichopathes	black coral	genus	20-VII-10-3	2010-07-20	27.6082	-84.2183	69	reported	70M Ridge	100m	FLoSEE 2010	Harbor Branch Oceanographic Institute	ID by non-expert from video	JSL-II-3790	submersible	still image	3790_T3_1846.jpg	HBOI_SJ-10-07	0
571536	Harbor Branch Oceanographic Institute	Swiftia	gorgonian coral	genus	22-VII-10-1	2010-07-22	27.613	-84.2193	69	reported	Reed's Ledge	100m	FLoSEE 2010	Harbor Branch Oceanographic Institute	ID by non-expert from video	JSL-II-3791	submersible	still image	3791_T2_845M.jpg	HBOI_SJ-10-07	0
571548	Harbor Branch Oceanographic Institute	Swiftia	gorgonian coral	genus	22-VII-10-1	2010-07-22	27.613	-84.2193	69	reported	Reed's Ledge	100m	FLoSEE 2010	Harbor Branch Oceanographic Institute	ID by non-expert from video	JSL-II-3791	submersible	still image	3791_T2_845G.jpg	HBOI_SJ-10-07	0
571592	Harbor Branch Oceanographic Institute	Thesea	gorgonian coral	genus	22-VII-10-1	2010-07-22	27.613	-84.2193	69	reported	Reed's Ledge	100m	FLoSEE 2010	Harbor Branch Oceanographic Institute	ID by non-expert from video	JSL-II-3791	submersible	still image	3791_T2_845C.jpg	HBOI_SJ-10-07	0
417218	Harbor Branch Oceanographic Institute	Swiftia exserta	gorgonian coral	species	20-VII-10-3	2010-07-20	27.6128	-84.2194	70	reported	Sticky Grounds	100m	FLoSEE 2010	Harbor Branch Oceanographic Institute	expert with sample	JSL-II-3790	submersible	specimen	20-VII-10-3-001	HBOI_SJ-10-07	0
417219	Harbor Branch Oceanographic Institute	Antipathes	black coral	genus	20-VII-10-3	2010-07-20	27.6128	-84.2194	70	reported	Sticky Grounds	100m	FLoSEE 2010	Harbor Branch Oceanographic Institute	expert with sample	JSL-II-3790	submersible	specimen	20-VII-10-3-002	HBOI_SJ-10-07	0
570951	Harbor Branch Oceanographic Institute	Antipathes	black coral	genus	22-VII-10-3	2010-07-22	27.6134	-84.2198	70	reported	Reed's Ledge	100m	FLoSEE 2010	Harbor Branch Oceanographic Institute	ID by non-expert from video	JSL-II-3792	submersible	still image	3792_T1_1407.jpg	HBOI_SJ-10-07	0
570966	Harbor Branch Oceanographic Institute	Antipathes	black coral	genus	20-VII-10-3	2010-07-20	27.614	-84.2197	70	reported	70M Ridge	100m	FLoSEE 2010	Harbor Branch Oceanographic Institute	ID by non-expert from video	JSL-II-3790	submersible	still image	3790_T1_1640.jpg	HBOI_SJ-10-07	0
571001	Harbor Branch Oceanographic Institute	Antipathes	black coral	genus	22-VII-10-3	2010-07-22	27.6134	-84.2195	70	reported	Reed's Ledge	100m	FLoSEE 2010	Harbor Branch Oceanographic Institute	ID by non-expert from video	JSL-II-3792	submersible	still image	3792_T2_1429A.jpg	HBOI_SJ-10-07	0
571014	Harbor Branch Oceanographic Institute	Antipathes	black coral	genus	20-VII-10-3	2010-07-20	27.6154	-84.2179	70	reported	70M Ridge	100m	FLoSEE 2010	Harbor Branch Oceanographic Institute	ID by non-expert from video	JSL-II-3790	submersible	still image	3790_T1_1629C.jpg	HBOI_SJ-10-07	0
571113	Harbor Branch Oceanographic Institute	Hypnogorgia pendula	gorgonian coral	species	20-VII-10-3	2010-07-20	27.6154	-84.2179	70	reported	70M Ridge	100m	FLoSEE 2010	Harbor Branch Oceanographic Institute	ID by non-expert from video	JSL-II-3790	submersible	still image	3790_T1_1629A.jpg	HBOI_SJ-10-07	0
571447	Harbor Branch Oceanographic Institute	Stichopathes	black coral	genus	20-VII-10-3	2010-07-20	27.6144	-84.2197	70	reported	70M Ridge	100m	FLoSEE 2010	Harbor Branch Oceanographic Institute	ID by non-expert from video	JSL-II-3790	submersible	still image	3790_T1_1627.jpg	HBOI_SJ-10-07	0
571481	Harbor Branch Oceanographic Institute	Stichopathes	black coral	genus	31-VII-10-1	2010-07-31	28.3533	-84.8276	70	reported	Snyder Ridge	100m	FLoSEE 2010	Harbor Branch Oceanographic Institute	ID by non-expert from video	JSL-II-3805	submersible	still image	3805_T3_1040.jpg	HBOI_SJ-10-07	0
571549	Harbor Branch Oceanographic Institute	Swiftia	gorgonian coral	genus	22-VII-10-3	2010-07-22	27.6134	-84.2195	70	reported	Reed's Ledge	100m	FLoSEE 2010	Harbor Branch Oceanographic Institute	ID by non-expert from video	JSL-II-3792	submersible	still image	3792_T2_1429A.jpg	HBOI_SJ-10-07	0
571551	Harbor Branch Oceanographic Institute	Swiftia	gorgonian coral	genus	20-VII-10-3	2010-07-20	27.614	-84.2198	70	reported	70M Ridge	100m	FLoSEE 2010	Harbor Branch Oceanographic Institute	ID by non-expert from video	JSL-II-3790	submersible	still image	3790_T1_1636A.jpg	HBOI_SJ-10-07	0
571558	Harbor Branch Oceanographic Institute	Swiftia	gorgonian coral	genus	20-VII-10-3	2010-07-20	27.6141	-84.2195	70	reported	70M Ridge	100m	FLoSEE 2010	Harbor Branch Oceanographic Institute	ID by non-expert from video	JSL-II-3790	submersible	still image	3790_T1_1630.jpg	HBOI_SJ-10-07	0
417221	Harbor Branch Oceanographic Institute	Ellisella	gorgonian coral	genus	20-VII-10-3	2010-07-20	27.6128	-84.2194	71	reported	Sticky Grounds	100m	FLoSEE 2010	Harbor Branch Oceanographic Institute	expert with sample	JSL-II-3790	submersible	specimen	20-VII-10-3-012	HBOI_SJ-10-07	0
417227	Harbor Branch Oceanographic Institute	Antipathidae	black coral	family	22-VII-10-3	2010-07-22	27.6128	-84.2194	71	reported	West Florida Shelf: The Ledges	100m	FLoSEE 2010	Harbor Branch Oceanographic Institute	expert with sample	JSL-II-3792	submersible	specimen	22-VII-10-3-006	HBOI_SJ-10-07	0
417229	Harbor Branch Oceanographic Institute	Plexauridae	gorgonian coral	family	22-VII-10-3	2010-07-22	27.6128	-84.2194	71	reported	West Florida Shelf: The Ledges	100m	FLoSEE 2010	Harbor Branch Oceanographic Institute	expert with sample	JSL-II-3792	submersible	specimen	22-VII-10-3-003	HBOI_SJ-10-07	0
417292	Harbor Branch Oceanographic Institute	Plexauridae	gorgonian coral	family	31-VII-10-1	2010-07-31	28.3541	-84.8282	71	reported	New Florida Shelf: Snyder Ridge North	100m	FLoSEE 2010	Harbor Branch Oceanographic Institute	expert with sample	JSL-II-3805	submersible	specimen	31-VII-10-1-002	HBOI_SJ-10-07	0
417293	Harbor Branch Oceanographic Institute	Madracis	stony coral (branching)	genus	31-VII-10-1	2010-07-31	28.3541	-84.8282	71	reported	New Florida Shelf: Snyder Ridge North	100m	FLoSEE 2010	Harbor Branch Oceanographic Institute	expert with sample	JSL-II-3805	submersible	specimen	31-VII-10-1-003	HBOI_SJ-10-07	0
570945	Harbor Branch Oceanographic Institute	Antipathes	black coral	genus	31-VII-10-1	2010-07-31	28.3543	-84.8282	71	reported	Snyder Ridge	100m	FLoSEE 2010	Harbor Branch Oceanographic Institute	ID by non-expert from video	JSL-II-3805	submersible	still image	3805_T1_0905.jpg	HBOI_SJ-10-07	0
570957	Harbor Branch Oceanographic Institute	Antipathes	black coral	genus	22-VII-10-3	2010-07-22	27.6134	-84.2197	71	reported	Reed's Ledge	100m	FLoSEE 2010	Harbor Branch Oceanographic Institute	ID by non-expert from video	JSL-II-3792	submersible	still image	3792_T1_1408.jpg	HBOI_SJ-10-07	0
570973	Harbor Branch Oceanographic Institute	Antipathes	black coral	genus	31-VII-10-1	2010-07-31	28.3542	-84.8281	71	reported	Snyder Ridge	100m	FLoSEE 2010	Harbor Branch Oceanographic Institute	ID by non-expert from video	JSL-II-3805	submersible	still image	3805_T2_0952.jpg	HBOI_SJ-10-07	0
571008	Harbor Branch Oceanographic Institute	Antipathes	black coral	genus	22-VII-10-3	2010-07-22	27.6136	-84.2193	71	reported	Reed's Ledge	100m	FLoSEE 2010	Harbor Branch Oceanographic Institute	ID by non-expert from video	JSL-II-3792	submersible	still image	3792_T2_1415A.jpg	HBOI_SJ-10-07	0
571079	Harbor Branch Oceanographic Institute	Ellisella	gorgonian coral	genus	22-VII-10-3	2010-07-22	27.6125	-84.219	71	reported	Reed's Ledge	100m	FLoSEE 2010	Harbor Branch Oceanographic Institute	ID by non-expert from video	JSL-II-3792	submersible	still image	3792_T1_1346.jpg	HBOI_SJ-10-07	0
571116	Harbor Branch Oceanographic Institute	Hypnogorgia pendula	gorgonian coral	species	22-VII-10-3	2010-07-22	27.613	-84.2194	71	reported	Reed's Ledge	100m	FLoSEE 2010	Harbor Branch Oceanographic Institute	ID by non-expert from video	JSL-II-3792	submersible	still image	3792_T1_1340.jpg	HBOI_SJ-10-07	0
571205	Harbor Branch Oceanographic Institute	Madracis	stony coral (branching)	genus	31-VII-10-1	2010-07-31	28.3544	-84.8284	71	reported	Snyder Ridge	100m	FLoSEE 2010	Harbor Branch Oceanographic Institute	ID by non-expert from video	JSL-II-3805	submersible	still image	3805_T2_0920A.jpg	HBOI_SJ-10-07	0
571540	Harbor Branch Oceanographic Institute	Swiftia	gorgonian coral	genus	22-VII-10-3	2010-07-22	27.6125	-84.219	71	reported	Reed's Ledge	100m	FLoSEE 2010	Harbor Branch Oceanographic Institute	ID by non-expert from video	JSL-II-3792	submersible	still image	3792_T1_1346.jpg	HBOI_SJ-10-07	0
571545	Harbor Branch Oceanographic Institute	Swiftia	gorgonian coral	genus	22-VII-10-3	2010-07-22	27.6134	-84.2194	71	reported	Reed's Ledge	100m	FLoSEE 2010	Harbor Branch Oceanographic Institute	ID by non-expert from video	JSL-II-3792	submersible	still image	3792_T2_1410.jpg	HBOI_SJ-10-07	0
571598	Harbor Branch Oceanographic Institute	Thesea	gorgonian coral	genus	22-VII-10-3	2010-07-22	27.6133	-84.2196	71	reported	Reed's Ledge	100m	FLoSEE 2010	Harbor Branch Oceanographic Institute	ID by non-expert from video	JSL-II-3792	submersible	still image	3792_T2_1432.jpg	HBOI_SJ-10-07	0
571006	Harbor Branch Oceanographic Institute	Antipathes	black coral	genus	22-VII-10-3	2010-07-22	27.6128	-84.2194	72	reported	Reed's Ledge	100m	FLoSEE 2010	Harbor Branch Oceanographic Institute	ID by non-expert from video	JSL-II-3792	submersible	still image	3792_T1_1323.jpg	HBOI_SJ-10-07	0
571211	Harbor Branch Oceanographic Institute	Madracis	stony coral (branching)	genus	31-VII-10-1	2010-07-31	28.3541	-84.8279	72	reported	Snyder Ridge	100m	FLoSEE 2010	Harbor Branch Oceanographic Institute	ID by non-expert from video	JSL-II-3805	submersible	still image	3805_T2_0954.jpg	HBOI_SJ-10-07	0
571234	Harbor Branch Oceanographic Institute	Madracis	stony coral (branching)	genus	31-VII-10-1	2010-07-31	28.3537	-84.8278	72	reported	Snyder Ridge	100m	FLoSEE 2010	Harbor Branch Oceanographic Institute	ID by non-expert from video	JSL-II-3805	submersible	still image	3805_T2_1004A.jpg	HBOI_SJ-10-07	0
571580	Harbor Branch Oceanographic Institute	Tanacetipathes	black coral	genus	31-VII-10-1	2010-07-31	28.3542	-84.8284	72	reported	Snyder Ridge	100m	FLoSEE 2010	Harbor Branch Oceanographic Institute	ID by non-expert from video	JSL-II-3805	submersible	still image	3805_T1_0900A.jpg	HBOI_SJ-10-07	0
571586	Harbor Branch Oceanographic Institute	Tanacetipathes	black coral	genus	31-VII-10-1	2010-07-31	28.3541	-84.828	72	reported	Snyder Ridge	100m	FLoSEE 2010	Harbor Branch Oceanographic Institute	ID by non-expert from video	JSL-II-3805	submersible	still image	3805_T2_0953B.jpg	HBOI_SJ-10-07	0
9194	Smithsonian Institution, National Museum of Natural History	Oxysmilia rotundifolia	stony coral (cup coral)	species	3805	2010-07-31	28.3541	-84.8282	73	reported	West Florida Shelf, Snyder Ridge	100m	FLoSEE 2010	Smithsonian Institution, National Museum of Natural History	morphological ID by taxonomic expert	JSL-II-3805	submersible	specimen	USNM 1150310	NMNH_IZ	0
417228	Harbor Branch Oceanographic Institute	Ellisellidae	gorgonian coral	family	22-VII-10-3	2010-07-22	27.6128	-84.2194	73	reported	West Florida Shelf: The Ledges	100m	FLoSEE 2010	Harbor Branch Oceanographic Institute	expert with sample	JSL-II-3792	submersible	specimen	22-VII-10-3-001	HBOI_SJ-10-07	0
571433	Harbor Branch Oceanographic Institute	Stichopathes	black coral	genus	31-VII-10-1	2010-07-31	28.3538	-84.8281	73	reported	Snyder Ridge	100m	FLoSEE 2010	Harbor Branch Oceanographic Institute	ID by non-expert from video	JSL-II-3805	submersible	still image	3805_T2_0958.jpg	HBOI_SJ-10-07	0
570976	Harbor Branch Oceanographic Institute	Antipathes	black coral	genus	31-VII-10-1	2010-07-31	28.354	-84.8288	74	reported	Snyder Ridge	100m	FLoSEE 2010	Harbor Branch Oceanographic Institute	ID by non-expert from video	JSL-II-3805	submersible	still image	3805_T1_0838C.jpg	HBOI_SJ-10-07	0
571104	Harbor Branch Oceanographic Institute	Hypnogorgia pendula	gorgonian coral	species	31-VII-10-1	2010-07-31	28.3539	-84.8285	74	reported	Snyder Ridge	100m	FLoSEE 2010	Harbor Branch Oceanographic Institute	ID by non-expert from video	JSL-II-3805	submersible	still image	3805_T1_0841.jpg	HBOI_SJ-10-07	0
571462	Harbor Branch Oceanographic Institute	Stichopathes	black coral	genus	31-VII-10-1	2010-07-31	28.354	-84.8288	74	reported	Snyder Ridge	100m	FLoSEE 2010	Harbor Branch Oceanographic Institute	ID by non-expert from video	JSL-II-3805	submersible	still image	3805_T1_0838C.jpg	HBOI_SJ-10-07	0
571491	Harbor Branch Oceanographic Institute	Stichopathes	black coral	genus	31-VII-10-1	2010-07-31	28.3539	-84.8285	74	reported	Snyder Ridge	100m	FLoSEE 2010	Harbor Branch Oceanographic Institute	ID by non-expert from video	JSL-II-3805	submersible	still image	3805_T1_0841.jpg	HBOI_SJ-10-07	0
571565	Harbor Branch Oceanographic Institute	Tanacetipathes	black coral	genus	31-VII-10-1	2010-07-31	28.354	-84.8288	74	reported	Snyder Ridge	100m	FLoSEE 2010	Harbor Branch Oceanographic Institute	ID by non-expert from video	JSL-II-3805	submersible	still image	3805_T1_0838B.jpg	HBOI_SJ-10-07	0
570959	Harbor Branch Oceanographic Institute	Antipathes	black coral	genus	31-VII-10-1	2010-07-31	28.3542	-84.8291	75	reported	Snyder Ridge	100m	FLoSEE 2010	Harbor Branch Oceanographic Institute	ID by non-expert from video	JSL-II-3805	submersible	still image	3805_T1_0830.jpg	HBOI_SJ-10-07	0
5671	Smithsonian Institution, National Museum of Natural History	Deltocyathus calcar	stony coral (cup coral)	species	50	1957-07-15	27	-83.5	76	averaged		>1000m		Smithsonian Institution, National Museum of Natural History	morphological ID by taxonomic expert			specimen	USNM 62116	NMNH_IZ	0
637678	Florida Museum of Natural History	Alcyonacea	gorgonian coral	order		2011-03-13	28.034	-84.5435	77	reported	Gulf of Mexico, N of St. Petersburg			Florida Museum of Natural History, Invertebrate Zoology Collection				specimen	FLMNH-IZ 7703	FLMNH_IZ	0
637679	Florida Museum of Natural History	Alcyonacea	gorgonian coral	order		2011-03-13	28.034	-84.5435	77	reported	Gulf of Mexico, N of St. Petersburg			Florida Museum of Natural History, Invertebrate Zoology Collection				specimen	FLMNH-IZ 7702	FLMNH_IZ	0
422212	NOAA, Office of Ocean Exploration and Research	Stichopathes	black coral	genus		2002-07-24	28.1728	-84.6839	78	reported	Steamboat Lumps	20m	Sustainable Seas Expedition 2002	NOAA, Flower Garden Banks National Marine Sanctuary	ID by non-expert from image	SSE02_166	submersible	video observation	SSE02_173_T2_00021.jpg	NOAA_OP-02-07	0
637713	Florida Museum of Natural History	Porifera	sponge (unspecified)	phylum		2004-11-29	27.7157	-84.371	79	reported	Gulf of Mexico Off of St. Petersburg			Florida Museum of Natural History, Invertebrate Zoology Collection				specimen	FLMNH-IZ 894	FLMNH_IZ	0
637714	Florida Museum of Natural History	Porifera	sponge (unspecified)	phylum		2004-11-18	27.7157	-84.371	79	reported	Gulf of Mexico Off of St. Petersburg			Florida Museum of Natural History, Invertebrate Zoology Collection				specimen	FLMNH-IZ 959	FLMNH_IZ	0
637715	Florida Museum of Natural History	Porifera	sponge (unspecified)	phylum		2004-11-14	27.7157	-84.371	79	reported	Gulf of Mexico Off of St. Petersburg			Florida Museum of Natural History, Invertebrate Zoology Collection				specimen	FLMNH-IZ 897	FLMNH_IZ	0
422208	NOAA, Office of Ocean Exploration and Research	Stichopathes	black coral	genus		2002-07-24	28.1728	-84.684	80	reported	Steamboat Lumps	20m	Sustainable Seas Expedition 2002	NOAA, Flower Garden Banks National Marine Sanctuary	ID by non-expert from image	SSE02_166	submersible	video observation	SSE02_173_T2_00018.jpg	NOAA_OP-02-07	0
422209	NOAA, Office of Ocean Exploration and Research	Bebryce	gorgonian coral	genus		2002-07-24	28.1728	-84.684	80	reported	Steamboat Lumps	20m	Sustainable Seas Expedition 2002	NOAA, Flower Garden Banks National Marine Sanctuary	ID by non-expert from image	SSE02_166	submersible	video observation	SSE02_173_T2_00020.jpg	NOAA_OP-02-07	0
422207	NOAA, Office of Ocean Exploration and Research	Stichopathes	black coral	genus		2002-07-24	28.1717	-84.6855	81	reported	Steamboat Lumps	20m	Sustainable Seas Expedition 2002	NOAA, Flower Garden Banks National Marine Sanctuary	ID by non-expert from image	SSE02_166	submersible	video observation	SSE02_173_T2_00018.jpg	NOAA_OP-02-07	0
638336	Smithsonian Institution, National Museum of Natural History	Clathria	demosponge	genus	114	2009-07-26	28.3493	-84.8697	81	averaged		>1000m		Smithsonian Institution, National Museum of Natural History			trawl	specimen	USNM 1135377	NMNH_IZ	0
422210	NOAA, Office of Ocean Exploration and Research	Stichopathes	black coral	genus		2002-07-24	28.1728	-84.684	82	reported	Steamboat Lumps	20m	Sustainable Seas Expedition 2002	NOAA, Flower Garden Banks National Marine Sanctuary	ID by non-expert from image	SSE02_166	submersible	video observation	SSE02_173_T2_00020.jpg	NOAA_OP-02-07	0
422211	NOAA, Office of Ocean Exploration and Research	Bebryce	gorgonian coral	genus		2002-07-24	28.1728	-84.684	82	reported	Steamboat Lumps	20m	Sustainable Seas Expedition 2002	NOAA, Flower Garden Banks National Marine Sanctuary	ID by non-expert from image	SSE02_166	submersible	video observation	SSE02_173_T2_00021.jpg	NOAA_OP-02-07	0
529910	Smithsonian Institution, National Museum of Natural History	Asteropus	demosponge	genus	5	1980-11-02	26.7617	-84.0022	89	reported	Fort Myers, West Of	>1000m	Southwest Florida Shelf Ecosystem Study (SOFLA-III)	Smithsonian Institution, National Museum of Natural History	morphological ID from sample by taxonomic expert		trawl	specimen	USNM 41640	NMNH_IZ	0
638215	Smithsonian Institution, National Museum of Natural History	Chelonaplysilla	demosponge	genus	5	1982-01-31	26.7617	-84.0022	90	reported	Off Florida	>1000m		Smithsonian Institution, National Museum of Natural History		2/III-05A	trawl	specimen	USNM 33932	NMNH_IZ	0
638380	Smithsonian Institution, National Museum of Natural History	Cliona	demosponge	genus	5	1980-11-02	26.7617	-84.0022	90	reported	Off Florida	>1000m		Smithsonian Institution, National Museum of Natural History	morphological ID from sample by taxonomic expert	1/III-05-OTS	trawl	specimen	USNM 48307	NMNH_IZ	0
638418	Smithsonian Institution, National Museum of Natural History	Desmacella	demosponge	genus	5	1981-07-17	26.7617	-84.0022	90	reported	Off Florida	>1000m		Smithsonian Institution, National Museum of Natural History		2/II-05-OTS	trawl	specimen	USNM 49112	NMNH_IZ	0
638835	Smithsonian Institution, National Museum of Natural History	Haliclona	demosponge	genus	5	1981-07-17	26.7617	-84.0022	90	reported	Off Florida	>1000m		Smithsonian Institution, National Museum of Natural History		2/II-05-OTS	trawl	specimen	USNM 49078	NMNH_IZ	0
638871	Smithsonian Institution, National Museum of Natural History	Hymedesmia	demosponge	genus	5	1980-11-02	26.7617	-84.0022	90	reported	Off Florida	>1000m		Smithsonian Institution, National Museum of Natural History	morphological ID from sample by taxonomic expert	1/III-05-OTS	trawl	specimen	USNM 48377	NMNH_IZ	0
639218	Smithsonian Institution, National Museum of Natural History	Clathria (Microciona)	demosponge	subgenus	5	1980-11-02	26.7617	-84.0022	90	reported	Off Florida	>1000m		Smithsonian Institution, National Museum of Natural History		1/III-05-OTS	trawl	specimen	USNM 49412	NMNH_IZ	0
639219	Smithsonian Institution, National Museum of Natural History	Clathria (Microciona)	demosponge	subgenus	5	1981-07-17	26.7617	-84.0022	90	reported	Off Florida	>1000m		Smithsonian Institution, National Museum of Natural History		2/II-05	trawl	specimen	USNM 34120	NMNH_IZ	0
639220	Smithsonian Institution, National Museum of Natural History	Clathria (Microciona)	demosponge	subgenus	5	1982-01-31	26.7617	-84.0022	90	reported	Off Florida	>1000m		Smithsonian Institution, National Museum of Natural History		2/III-05A	trawl	specimen	USNM 34121	NMNH_IZ	0
639245	Smithsonian Institution, National Museum of Natural History	Mycale (Mycale) laevis	demosponge	species	5	1981-05-01	26.7617	-84.0022	90	reported	Fort Myers, West Of	>1000m		Smithsonian Institution, National Museum of Natural History	morphological ID from sample by taxonomic expert	1/IV-05	trawl	specimen	USNM 41556	NMNH_IZ	0
639246	Smithsonian Institution, National Museum of Natural History	Mycale (Mycale) laevis	demosponge	species	5	1981-05-01	26.7617	-84.0022	90	reported	Off Florida	>1000m		Smithsonian Institution, National Museum of Natural History	morphological ID from sample by taxonomic expert	1/IV-05-OTS	trawl	specimen	USNM 48078	NMNH_IZ	0
639247	Smithsonian Institution, National Museum of Natural History	Mycale (Mycale) laevis	demosponge	species	5	1981-07-17	26.7617	-84.0022	90	reported	Off Florida	>1000m		Smithsonian Institution, National Museum of Natural History	morphological ID from sample by taxonomic expert	2/II-05-OTS	trawl	specimen	USNM 48080	NMNH_IZ	0
639248	Smithsonian Institution, National Museum of Natural History	Mycale (Mycale) laevis	demosponge	species	5	1982-01-31	26.7617	-84.0022	90	reported	Off Florida	>1000m		Smithsonian Institution, National Museum of Natural History	morphological ID from sample by taxonomic expert	2/III-05-OTS	trawl	specimen	USNM 48079	NMNH_IZ	0
639264	Smithsonian Institution, National Museum of Natural History	Mycale	demosponge	genus	5	1981-07-17	26.7617	-84.0022	90	reported	Off Florida	>1000m		Smithsonian Institution, National Museum of Natural History	morphological ID from sample by taxonomic expert	2/II-05-OTS	trawl	specimen	USNM 48097	NMNH_IZ	0
639265	Smithsonian Institution, National Museum of Natural History	Mycale	demosponge	genus	5	1982-01-31	26.7617	-84.0022	90	reported	Off Florida	>1000m		Smithsonian Institution, National Museum of Natural History	morphological ID from sample by taxonomic expert	2/III-05-OTS	trawl	specimen	USNM 48095	NMNH_IZ	0
639274	Smithsonian Institution, National Museum of Natural History	Mycale	demosponge	genus	5	1981-07-17	26.7617	-84.0022	90	reported	Off Florida	>1000m		Smithsonian Institution, National Museum of Natural History		2/II-05	trawl	specimen	USNM 34348	NMNH_IZ	0
639495	Smithsonian Institution, National Museum of Natural History	Antho (Acarnia)	demosponge	subgenus	5	1981-05-01	26.7617	-84.0022	90	reported	Off Florida	>1000m		Smithsonian Institution, National Museum of Natural History	morphological ID from sample by taxonomic expert	1/IV-05-OTS	trawl	specimen	USNM 48162	NMNH_IZ	0
639507	Smithsonian Institution, National Museum of Natural History	Poecillastra	demosponge	genus	5	1981-07-17	26.7617	-84.0022	90	reported	Fort Myers, West Of	>1000m		Smithsonian Institution, National Museum of Natural History	morphological ID from sample by taxonomic expert	2/II-05	trawl	specimen	USNM 41665	NMNH_IZ	0
639531	Smithsonian Institution, National Museum of Natural History	Poecillastra	demosponge	genus	5	1981-07-17	26.7617	-84.0022	90	reported	Fort Myers, West Of	>1000m		Smithsonian Institution, National Museum of Natural History	morphological ID from sample by taxonomic expert	2/II-05	trawl	specimen	USNM 42047	NMNH_IZ	0
639637	Smithsonian Institution, National Museum of Natural History	Haliclona (Gellius)	demosponge	subgenus	5	1981-07-17	26.7617	-84.0022	90	reported	Off Florida	>1000m		Smithsonian Institution, National Museum of Natural History		2/II-05-OTS	trawl	specimen	USNM 49085	NMNH_IZ	0
639851	Smithsonian Institution, National Museum of Natural History	Tethya	demosponge	genus	5	1981-07-17	26.7617	-84.0022	90	reported	Fort Myers, West Of			Smithsonian Institution, National Museum of Natural History	morphological ID from sample by taxonomic expert	2/II-05		specimen	USNM 42071	NMNH_IZ	0
639865	Smithsonian Institution, National Museum of Natural History	Tethya	demosponge	genus	5	1981-05-01	26.7617	-84.0022	90	reported	Off Florida			Smithsonian Institution, National Museum of Natural History		1/IV-05		specimen	USNM 34272	NMNH_IZ	0
639882	Smithsonian Institution, National Museum of Natural History	Clathria (Thalysias) juniperina	demosponge	species	5	1982-01-31	26.7617	-84.0022	90	reported	Off Florida	>1000m		Smithsonian Institution, National Museum of Natural History		2/III-05-OTS	trawl	specimen	USNM 49168	NMNH_IZ	0
639924	Smithsonian Institution, National Museum of Natural History	Timea mixta	demosponge	species	5	1980-11-02	26.7617	-84.0022	90	reported	Off Florida	>1000m		Smithsonian Institution, National Museum of Natural History			trawl	specimen	USNM 34398	NMNH_IZ	0
639933	Smithsonian Institution, National Museum of Natural History	Timea	demosponge	genus	5	1982-01-31	26.7617	-84.0022	90	reported	Off Florida	>1000m		Smithsonian Institution, National Museum of Natural History		2/III-05-OTS-A	trawl	specimen	USNM 39596	NMNH_IZ	0
2896	Smithsonian Institution, National Museum of Natural History	Caryophyllia (Caryophyllia) horologium	stony coral (cup coral)	species	E	1965-08-04	27.6167	-84.35	91	reported	Approx. 86 Mile West Of Egmont Key		Hourglass Cruise	Smithsonian Institution, National Museum of Natural History	morphological ID by taxonomic expert			specimen	USNM 45760	NMNH_IZ	0
2897	Smithsonian Institution, National Museum of Natural History	Caryophyllia (Caryophyllia) horologium	stony coral (cup coral)	species	E	1965-08-04	27.6167	-84.35	91	reported	Approx. 86 Mile West Of Egmont Key		Hourglass Cruise	Smithsonian Institution, National Museum of Natural History	morphological ID by taxonomic expert			specimen	USNM 45762	NMNH_IZ	0
2898	Smithsonian Institution, National Museum of Natural History	Flabellum (Flabellum) floridanum	stony coral (cup coral)	species	E	1965-08-04	27.6167	-84.35	91	reported	Approx. 86 Mile West Of Egmont Key		Hourglass Cruise	Smithsonian Institution, National Museum of Natural History	morphological ID by taxonomic expert			specimen	USNM 45764	NMNH_IZ	0
2899	Smithsonian Institution, National Museum of Natural History	Flabellum (Flabellum) floridanum	stony coral (cup coral)	species	E	1965-08-04	27.6167	-84.35	91	reported	Approx. 86 Mile West Of Egmont Key		Hourglass Cruise	Smithsonian Institution, National Museum of Natural History	morphological ID by taxonomic expert			specimen	USNM 45766	NMNH_IZ	0
637826	Florida Museum of Natural History	Porifera	sponge (unspecified)	phylum		2003-03-29	28.1905	-84.8101	94	reported	Off St. Petersburg			Florida Museum of Natural History, Invertebrate Zoology Collection				specimen	FLMNH-IZ 957	FLMNH_IZ	0
2884	Smithsonian Institution, National Museum of Natural History	Caryophyllia (Caryophyllia) horologium	stony coral (cup coral)	species		1951-12-11	27.3067	-84.2967	102	reported	W Of Sarasota			Smithsonian Institution, National Museum of Natural History	morphological ID by taxonomic expert			specimen	USNM 45351	NMNH_IZ	0
637670	Florida Museum of Natural History	Caryophylliidae	stony coral (unspecified)	family		2012-05-24	28.3502	-84.9449	113	reported	NNW of St. Petersburg, S of Big Bend area			Florida Museum of Natural History, Invertebrate Zoology Collection				specimen	FLMNH-IZ 9468	FLMNH_IZ	0
637673	Florida Museum of Natural History	Dendrophylliidae	stony coral (unspecified)	family		2004-11-28	27.7855	-84.5061	116	reported	Gulf of Mexico Off of St. Petersburg			Florida Museum of Natural History, Invertebrate Zoology Collection				specimen	FLMNH-IZ 3923	FLMNH_IZ	0
637674	Florida Museum of Natural History	Dendrophylliidae	stony coral (unspecified)	family		2004-11-29	27.7855	-84.5061	116	reported	Gulf of Mexico Off of St. Petersburg			Florida Museum of Natural History, Invertebrate Zoology Collection				specimen	FLMNH-IZ 3995	FLMNH_IZ	0
637675	Florida Museum of Natural History	Dendrophylliidae	stony coral (unspecified)	family		2012-05-24	28.3382	-84.9841	116	reported	NNW of St. Petersburg, S of Big Bend area			Florida Museum of Natural History, Invertebrate Zoology Collection				specimen	FLMNH-IZ 9467	FLMNH_IZ	0
3850	Smithsonian Institution, National Museum of Natural History	Balanophyllia (Balanophyllia) floridana	stony coral (cup coral)	species	2746-31-D	1976-06-28	27.07	-84.23	121	reported			Mississippi, Alabama, Florida Survey | MAFLA	Smithsonian Institution, National Museum of Natural History	morphological ID by taxonomic expert			specimen	USNM 49016	NMNH_IZ	0
5496	Smithsonian Institution, National Museum of Natural History	Trochocyathus (Trochocyathus) rawsonii	stony coral (cup coral)	species	2746	1976-06-28	27.0583	-84.2283	121	reported	off Sarasota		Mississippi, Alabama, Florida Survey | MAFLA	Smithsonian Institution, National Museum of Natural History	morphological ID by taxonomic expert			specimen	USNM 61771	NMNH_IZ	0
5688	Smithsonian Institution, National Museum of Natural History	Deltocyathus calcar	stony coral (cup coral)	species	2746-31-J	1976-06-28	27.07	-84.23	121	reported			Mississippi, Alabama, Florida Survey | MAFLA	Smithsonian Institution, National Museum of Natural History	morphological ID by taxonomic expert			specimen	USNM 62134	NMNH_IZ	0
5691	Smithsonian Institution, National Museum of Natural History	Deltocyathus calcar	stony coral (cup coral)	species	2746-31-I	1976-06-28	27.07	-84.23	121	reported			Mississippi, Alabama, Florida Survey | MAFLA	Smithsonian Institution, National Museum of Natural History	morphological ID by taxonomic expert			specimen	USNM 62137	NMNH_IZ	0
5693	Smithsonian Institution, National Museum of Natural History	Deltocyathus calcar	stony coral (cup coral)	species	2746-31-B	1976-06-23	27.07	-84.23	121	reported			Mississippi, Alabama, Florida Survey | MAFLA	Smithsonian Institution, National Museum of Natural History	morphological ID by taxonomic expert			specimen	USNM 62139	NMNH_IZ	0
417212	Harbor Branch Oceanographic Institute	Madrepora oculata	stony coral (branching)	species	20-VII-10-1	2010-07-20	27.7334	-84.5205	121	reported	Sticky Grounds	100m	FLoSEE 2010	Harbor Branch Oceanographic Institute	expert with sample	JSL-II-3789	submersible	specimen	20-VII-10-1-012	HBOI_SJ-10-07	0
421585	Smithsonian Institution, National Museum of Natural History	Schizocyathus fissilis	stony coral (cup coral)	species	2746-31-G-MMS-MAFLA/2746	1976-06-23	27.067	-84.233	121					Smithsonian Institution, National Museum of Natural History				specimen	USNM 61739	NMNH_IZ	0
421586	Smithsonian Institution, National Museum of Natural History	Schizocyathus fissilis	stony coral (cup coral)	species	2746-31-B-MMS-MAFLA/2746	1976-06-23	27.067	-84.233	121					Smithsonian Institution, National Museum of Natural History				specimen	USNM 61742	NMNH_IZ	0
421591	Smithsonian Institution, National Museum of Natural History	Schizocyathus fissilis	stony coral (cup coral)	species	2746-31-D-MMS-MAFLA/2746	1976-06-28	27.067	-84.233	121					Smithsonian Institution, National Museum of Natural History				specimen	USNM 61736	NMNH_IZ	0
421592	Smithsonian Institution, National Museum of Natural History	Schizocyathus fissilis	stony coral (cup coral)	species	2746-31-C-MMS-MAFLA/2746	1976-06-28	27.067	-84.233	121					Smithsonian Institution, National Museum of Natural History				specimen	USNM 61737	NMNH_IZ	0
421593	Smithsonian Institution, National Museum of Natural History	Schizocyathus fissilis	stony coral (cup coral)	species	2746-31-I-MMS-MAFLA/2746	1976-06-28	27.067	-84.233	121					Smithsonian Institution, National Museum of Natural History				specimen	USNM 61746	NMNH_IZ	0
571053	Harbor Branch Oceanographic Institute	Elatopathes	black coral	genus	20-VII-10-1	2010-07-20	27.7323	-84.5192	121	reported	Sticky Grounds	100m	FLoSEE 2010	Harbor Branch Oceanographic Institute	ID by non-expert from video	JSL-II-3789	submersible	still image	3789_T3_1055.jpg	HBOI_SJ-10-07	0
571088	Harbor Branch Oceanographic Institute	Alcyonacea	gorgonian coral	order	20-VII-10-1	2010-07-20	27.7369	-84.5226	121	reported	Sticky Grounds	100m	FLoSEE 2010	Harbor Branch Oceanographic Institute	ID by non-expert from video	JSL-II-3789	submersible	still image	3789_T2_0845B.jpg	HBOI_SJ-10-07	0
571238	Harbor Branch Oceanographic Institute	Madrepora	stony coral (branching)	genus	20-VII-10-1	2010-07-20	27.7369	-84.5226	121	reported	Sticky Grounds	100m	FLoSEE 2010	Harbor Branch Oceanographic Institute	ID by non-expert from video	JSL-II-3789	submersible	still image	3789_T1_0845D.jpg	HBOI_SJ-10-07	0
571248	Harbor Branch Oceanographic Institute	Madrepora	stony coral (branching)	genus	20-VII-10-1	2010-07-20	27.7369	-84.5226	121	reported	Sticky Grounds	100m	FLoSEE 2010	Harbor Branch Oceanographic Institute	ID by non-expert from video	JSL-II-3789	submersible	still image	3789_T2_0845A.jpg	HBOI_SJ-10-07	0
571255	Harbor Branch Oceanographic Institute	Madrepora	stony coral (branching)	genus	20-VII-10-1	2010-07-20	27.7337	-84.5203	121	reported	Sticky Grounds	100m	FLoSEE 2010	Harbor Branch Oceanographic Institute	ID by non-expert from video	JSL-II-3789	submersible	still image	3789_T3_1022.jpg	HBOI_SJ-10-07	0
571261	Harbor Branch Oceanographic Institute	Nicella	gorgonian coral	genus	20-VII-10-1	2010-07-20	27.7369	-84.5226	121	reported	Sticky Grounds	100m	FLoSEE 2010	Harbor Branch Oceanographic Institute	ID by non-expert from video	JSL-II-3789	submersible	still image	3789_T1_0845D.jpg	HBOI_SJ-10-07	0
571269	Harbor Branch Oceanographic Institute	Nicella	gorgonian coral	genus	20-VII-10-1	2010-07-20	27.7369	-84.5226	121	reported	Sticky Grounds	100m	FLoSEE 2010	Harbor Branch Oceanographic Institute	ID by non-expert from video	JSL-II-3789	submersible	still image	3789_T2_0845A.jpg	HBOI_SJ-10-07	0
571271	Harbor Branch Oceanographic Institute	Nicella	gorgonian coral	genus	20-VII-10-1	2010-07-20	27.7369	-84.5226	121	reported	Sticky Grounds	100m	FLoSEE 2010	Harbor Branch Oceanographic Institute	ID by non-expert from video	JSL-II-3789	submersible	still image	3789_T1_0845C.jpg	HBOI_SJ-10-07	0
571285	Harbor Branch Oceanographic Institute	Paramuricea	gorgonian coral	genus	20-VII-10-1	2010-07-20	27.7323	-84.5192	121	reported	Sticky Grounds	100m	FLoSEE 2010	Harbor Branch Oceanographic Institute	ID by non-expert from video	JSL-II-3789	submersible	still image	3789_T3_1055.jpg	HBOI_SJ-10-07	0
571316	Harbor Branch Oceanographic Institute	Paramuricea	gorgonian coral	genus	20-VII-10-1	2010-07-20	27.7369	-84.5226	121	reported	Sticky Grounds	100m	FLoSEE 2010	Harbor Branch Oceanographic Institute	ID by non-expert from video	JSL-II-3789	submersible	still image	3789_T2_0845B.jpg	HBOI_SJ-10-07	0
571331	Harbor Branch Oceanographic Institute	Paramuricea	gorgonian coral	genus	20-VII-10-1	2010-07-20	27.7337	-84.5203	121	reported	Sticky Grounds	100m	FLoSEE 2010	Harbor Branch Oceanographic Institute	ID by non-expert from video	JSL-II-3789	submersible	still image	3789_T3_1022.jpg	HBOI_SJ-10-07	0
417214	Harbor Branch Oceanographic Institute	Antipathidae	black coral	family	20-VII-10-1	2010-07-20	27.7334	-84.5205	122	reported	Sticky Grounds	100m	FLoSEE 2010	Harbor Branch Oceanographic Institute	expert with sample	JSL-II-3789	submersible	specimen	20-VII-10-1-010	HBOI_SJ-10-07	0
570983	Harbor Branch Oceanographic Institute	Antipathes	black coral	genus	20-VII-10-1	2010-07-20	27.7334	-84.5205	122	reported	Sticky Grounds	100m	FLoSEE 2010	Harbor Branch Oceanographic Institute	ID by non-expert from video	JSL-II-3789	submersible	still image	3789_T3_1027C.jpg	HBOI_SJ-10-07	0
571244	Harbor Branch Oceanographic Institute	Madrepora	stony coral (branching)	genus	20-VII-10-1	2010-07-20	27.7334	-84.5205	122	reported	Sticky Grounds	100m	FLoSEE 2010	Harbor Branch Oceanographic Institute	ID by non-expert from video	JSL-II-3789	submersible	still image	3789_T3_1027C.jpg	HBOI_SJ-10-07	0
571284	Harbor Branch Oceanographic Institute	Paramuricea	gorgonian coral	genus	20-VII-10-1	2010-07-20	27.7334	-84.5206	122	reported	Sticky Grounds	100m	FLoSEE 2010	Harbor Branch Oceanographic Institute	ID by non-expert from video	JSL-II-3789	submersible	still image	3789_T3_1026.jpg	HBOI_SJ-10-07	0
571296	Harbor Branch Oceanographic Institute	Paramuricea	gorgonian coral	genus	20-VII-10-1	2010-07-20	27.7339	-84.5203	122	reported	Sticky Grounds	100m	FLoSEE 2010	Harbor Branch Oceanographic Institute	ID by non-expert from video	JSL-II-3789	submersible	still image	3789_T3_1038.jpg	HBOI_SJ-10-07	0
571304	Harbor Branch Oceanographic Institute	Paramuricea	gorgonian coral	genus	20-VII-10-1	2010-07-20	27.7337	-84.5203	122	reported	Sticky Grounds	100m	FLoSEE 2010	Harbor Branch Oceanographic Institute	ID by non-expert from video	JSL-II-3789	submersible	still image	3789_T3_1023.jpg	HBOI_SJ-10-07	0
571324	Harbor Branch Oceanographic Institute	Paramuricea	gorgonian coral	genus	20-VII-10-1	2010-07-20	27.7335	-84.5205	122	reported	Sticky Grounds	100m	FLoSEE 2010	Harbor Branch Oceanographic Institute	ID by non-expert from video	JSL-II-3789	submersible	still image	3789_T3_1030.jpg	HBOI_SJ-10-07	0
2886	Smithsonian Institution, National Museum of Natural History	Caryophyllia (Caryophyllia) horologium	stony coral (cup coral)	species		1951-12-06	28.1867	-84.87	123	assigned		>1000m		Smithsonian Institution, National Museum of Natural History	morphological ID by taxonomic expert			specimen	USNM 45376	NMNH_IZ	0
570950	Harbor Branch Oceanographic Institute	Antipathes	black coral	genus	20-VII-10-1	2010-07-20	27.737	-84.5224	123	reported	Sticky Grounds	100m	FLoSEE 2010	Harbor Branch Oceanographic Institute	ID by non-expert from video	JSL-II-3789	submersible	still image	3789_T1_0839B.jpg	HBOI_SJ-10-07	0
571059	Harbor Branch Oceanographic Institute	Elatopathes	black coral	genus	20-VII-10-1	2010-07-20	27.7371	-84.5223	123	reported	Sticky Grounds	100m	FLoSEE 2010	Harbor Branch Oceanographic Institute	ID by non-expert from video	JSL-II-3789	submersible	still image	3789_T1_0837.jpg	HBOI_SJ-10-07	0
571062	Harbor Branch Oceanographic Institute	Elatopathes	black coral	genus	20-VII-10-1	2010-07-20	27.7372	-84.5223	123	reported	Sticky Grounds	100m	FLoSEE 2010	Harbor Branch Oceanographic Institute	ID by non-expert from video	JSL-II-3789	submersible	still image	3789_T1_0831.jpg	HBOI_SJ-10-07	0
571065	Harbor Branch Oceanographic Institute	Elatopathes	black coral	genus	20-VII-10-1	2010-07-20	27.737	-84.5224	123	reported	Sticky Grounds	100m	FLoSEE 2010	Harbor Branch Oceanographic Institute	ID by non-expert from video	JSL-II-3789	submersible	still image	3789_T1_0839B.jpg	HBOI_SJ-10-07	0
571087	Harbor Branch Oceanographic Institute	Alcyonacea	gorgonian coral	order	20-VII-10-1	2010-07-20	27.737	-84.5224	123	reported	Sticky Grounds	100m	FLoSEE 2010	Harbor Branch Oceanographic Institute	ID by non-expert from video	JSL-II-3789	submersible	still image	3789_T1_0839A.jpg	HBOI_SJ-10-07	0
571240	Harbor Branch Oceanographic Institute	Madrepora	stony coral (branching)	genus	20-VII-10-1	2010-07-20	27.7372	-84.5223	123	reported	Sticky Grounds	100m	FLoSEE 2010	Harbor Branch Oceanographic Institute	ID by non-expert from video	JSL-II-3789	submersible	still image	3789_T1_0831.jpg	HBOI_SJ-10-07	0
571249	Harbor Branch Oceanographic Institute	Madrepora	stony coral (branching)	genus	20-VII-10-1	2010-07-20	27.737	-84.5224	123	reported	Sticky Grounds	100m	FLoSEE 2010	Harbor Branch Oceanographic Institute	ID by non-expert from video	JSL-II-3789	submersible	still image	3789_T1_0839A.jpg	HBOI_SJ-10-07	0
571251	Harbor Branch Oceanographic Institute	Madrepora	stony coral (branching)	genus	20-VII-10-1	2010-07-20	27.7357	-84.5235	123	reported	Sticky Grounds	100m	FLoSEE 2010	Harbor Branch Oceanographic Institute	ID by non-expert from video	JSL-II-3789	submersible	still image	3789_T2_1002.jpg	HBOI_SJ-10-07	0
571279	Harbor Branch Oceanographic Institute	Nicella	gorgonian coral	genus	20-VII-10-1	2010-07-20	27.737	-84.5224	123	reported	Sticky Grounds	100m	FLoSEE 2010	Harbor Branch Oceanographic Institute	ID by non-expert from video	JSL-II-3789	submersible	still image	3789_T1_0839B.jpg	HBOI_SJ-10-07	0
571282	Harbor Branch Oceanographic Institute	Nicella	gorgonian coral	genus	20-VII-10-1	2010-07-20	27.7369	-84.5224	123	reported	Sticky Grounds	100m	FLoSEE 2010	Harbor Branch Oceanographic Institute	ID by non-expert from video	JSL-II-3789	submersible	still image	3789_T1_0834.jpg	HBOI_SJ-10-07	0
571286	Harbor Branch Oceanographic Institute	Paramuricea	gorgonian coral	genus	20-VII-10-1	2010-07-20	27.7371	-84.5224	123	reported	Sticky Grounds	100m	FLoSEE 2010	Harbor Branch Oceanographic Institute	ID by non-expert from video	JSL-II-3789	submersible	still image	3789_T1_0832A.jpg	HBOI_SJ-10-07	0
571302	Harbor Branch Oceanographic Institute	Paramuricea	gorgonian coral	genus	20-VII-10-1	2010-07-20	27.737	-84.5224	123	reported	Sticky Grounds	100m	FLoSEE 2010	Harbor Branch Oceanographic Institute	ID by non-expert from video	JSL-II-3789	submersible	still image	3789_T1_0839C.jpg	HBOI_SJ-10-07	0
571326	Harbor Branch Oceanographic Institute	Paramuricea	gorgonian coral	genus	20-VII-10-1	2010-07-20	27.7357	-84.5235	123	reported	Sticky Grounds	100m	FLoSEE 2010	Harbor Branch Oceanographic Institute	ID by non-expert from video	JSL-II-3789	submersible	still image	3789_T2_1002.jpg	HBOI_SJ-10-07	0
571582	Harbor Branch Oceanographic Institute	Tanacetipathes	black coral	genus	20-VII-10-1	2010-07-20	27.7374	-84.5224	123	reported	Sticky Grounds	100m	FLoSEE 2010	Harbor Branch Oceanographic Institute	ID by non-expert from video	JSL-II-3789	submersible	still image	3789_T2_0934.jpg	HBOI_SJ-10-07	0
417210	Harbor Branch Oceanographic Institute	Madrepora oculata	stony coral (branching)	species	20-VII-10-1	2010-07-20	27.7334	-84.5205	124	reported	Sticky Grounds	100m	FLoSEE 2010	Harbor Branch Oceanographic Institute	expert with sample	JSL-II-3789	submersible	specimen	20-VII-10-1-005	HBOI_SJ-10-07	0
417213	Harbor Branch Oceanographic Institute	Antipathidae	black coral	family	20-VII-10-1	2010-07-20	27.7334	-84.5205	124	reported	Sticky Grounds	100m	FLoSEE 2010	Harbor Branch Oceanographic Institute	expert with sample	JSL-II-3789	submersible	specimen	20-VII-10-1-002	HBOI_SJ-10-07	0
417215	Harbor Branch Oceanographic Institute	Alcyonacea	gorgonian coral	order	20-VII-10-1	2010-07-20	27.7334	-84.5205	124	reported	Sticky Grounds	100m	FLoSEE 2010	Harbor Branch Oceanographic Institute	expert with sample	JSL-II-3789	submersible	specimen	20-VII-10-1-003	HBOI_SJ-10-07	0
417216	Harbor Branch Oceanographic Institute	Plexauridae	gorgonian coral	family	20-VII-10-1	2010-07-20	27.7334	-84.5205	124	reported	Sticky Grounds	100m	FLoSEE 2010	Harbor Branch Oceanographic Institute	expert with sample	JSL-II-3789	submersible	specimen	20-VII-10-1-001	HBOI_SJ-10-07	0
417217	Harbor Branch Oceanographic Institute	Plexauridae	gorgonian coral	family	20-VII-10-1	2010-07-20	27.7334	-84.5205	124	reported	Sticky Grounds	100m	FLoSEE 2010	Harbor Branch Oceanographic Institute	expert with sample	JSL-II-3789	submersible	specimen	20-VII-10-1-006	HBOI_SJ-10-07	0
571056	Harbor Branch Oceanographic Institute	Elatopathes	black coral	genus	20-VII-10-1	2010-07-20	27.737	-84.5226	124	reported	Sticky Grounds	100m	FLoSEE 2010	Harbor Branch Oceanographic Institute	ID by non-expert from video	JSL-II-3789	submersible	still image	3789_T2_0922.jpg	HBOI_SJ-10-07	0
571236	Harbor Branch Oceanographic Institute	Madrepora	stony coral (branching)	genus	20-VII-10-1	2010-07-20	27.737	-84.5226	124	reported	Sticky Grounds	100m	FLoSEE 2010	Harbor Branch Oceanographic Institute	ID by non-expert from video	JSL-II-3789	submersible	still image	3789_T2_0922.jpg	HBOI_SJ-10-07	0
571254	Harbor Branch Oceanographic Institute	Madrepora	stony coral (branching)	genus	20-VII-10-1	2010-07-20	27.7339	-84.5208	124	reported	Sticky Grounds	100m	FLoSEE 2010	Harbor Branch Oceanographic Institute	ID by non-expert from video	JSL-II-3789	submersible	still image	3789_T3_1018B.jpg	HBOI_SJ-10-07	0
571256	Harbor Branch Oceanographic Institute	Madrepora	stony coral (branching)	genus	20-VII-10-1	2010-07-20	27.7343	-84.5217	124	reported	Sticky Grounds	100m	FLoSEE 2010	Harbor Branch Oceanographic Institute	ID by non-expert from video	JSL-II-3789	submersible	still image	3789_T3_1013B.jpg	HBOI_SJ-10-07	0
571278	Harbor Branch Oceanographic Institute	Nicella	gorgonian coral	genus	20-VII-10-1	2010-07-20	27.737	-84.5226	124	reported	Sticky Grounds	100m	FLoSEE 2010	Harbor Branch Oceanographic Institute	ID by non-expert from video	JSL-II-3789	submersible	still image	3789_T2_0922.jpg	HBOI_SJ-10-07	0
571320	Harbor Branch Oceanographic Institute	Paramuricea	gorgonian coral	genus	20-VII-10-1	2010-07-20	27.7369	-84.5226	124	reported	Sticky Grounds	100m	FLoSEE 2010	Harbor Branch Oceanographic Institute	ID by non-expert from video	JSL-II-3789	submersible	still image	3789_T1_0845A.jpg	HBOI_SJ-10-07	0
571367	Harbor Branch Oceanographic Institute	Plexauridae	gorgonian coral	family	20-VII-10-1	2010-07-20	27.7369	-84.5226	124	reported	Sticky Grounds	100m	FLoSEE 2010	Harbor Branch Oceanographic Institute	ID by non-expert from video	JSL-II-3789	submersible	still image	3789_T1_0845E.jpg	HBOI_SJ-10-07	0
571402	Harbor Branch Oceanographic Institute	Porifera	sponge (unspecified)	phylum	20-VII-10-1	2010-07-20	27.737	-84.5226	124	reported	Sticky Grounds	100m	FLoSEE 2010	Harbor Branch Oceanographic Institute	ID by non-expert from video	JSL-II-3789	submersible	still image	3789_T2_0922.jpg	HBOI_SJ-10-07	0
571511	Harbor Branch Oceanographic Institute	Stylaster	lace coral	genus	20-VII-10-1	2010-07-20	27.7369	-84.5226	124	reported	Sticky Grounds	100m	FLoSEE 2010	Harbor Branch Oceanographic Institute	ID by non-expert from video	JSL-II-3789	submersible	still image	3789_T1_0845A.jpg	HBOI_SJ-10-07	0
571561	Harbor Branch Oceanographic Institute	Tanacetipathes	black coral	genus	20-VII-10-1	2010-07-20	27.7371	-84.5224	124	reported	Sticky Grounds	100m	FLoSEE 2010	Harbor Branch Oceanographic Institute	ID by non-expert from video	JSL-II-3789	submersible	still image	3789_T1_0840.jpg	HBOI_SJ-10-07	0
417211	Harbor Branch Oceanographic Institute	Madrepora oculata	stony coral (branching)	species	20-VII-10-1	2010-07-20	27.7334	-84.5205	125	reported	Sticky Grounds	100m	FLoSEE 2010	Harbor Branch Oceanographic Institute	expert with sample	JSL-II-3789	submersible	specimen	20-VII-10-1-009	HBOI_SJ-10-07	0
571054	Harbor Branch Oceanographic Institute	Elatopathes	black coral	genus	20-VII-10-1	2010-07-20	27.7343	-84.5217	125	reported	Sticky Grounds	100m	FLoSEE 2010	Harbor Branch Oceanographic Institute	ID by non-expert from video	JSL-II-3789	submersible	still image	3789_T3_1013A.jpg	HBOI_SJ-10-07	0
571246	Harbor Branch Oceanographic Institute	Madrepora	stony coral (branching)	genus	20-VII-10-1	2010-07-20	27.7359	-84.5228	125	reported	Sticky Grounds	100m	FLoSEE 2010	Harbor Branch Oceanographic Institute	ID by non-expert from video	JSL-II-3789	submersible	still image	3789_T2_0954C.jpg	HBOI_SJ-10-07	0
571262	Harbor Branch Oceanographic Institute	Nicella	gorgonian coral	genus	20-VII-10-1	2010-07-20	27.7343	-84.5217	125	reported	Sticky Grounds	100m	FLoSEE 2010	Harbor Branch Oceanographic Institute	ID by non-expert from video	JSL-II-3789	submersible	still image	3789_T3_1013A.jpg	HBOI_SJ-10-07	0
571289	Harbor Branch Oceanographic Institute	Paramuricea	gorgonian coral	genus	20-VII-10-1	2010-07-20	27.7359	-84.5228	125	reported	Sticky Grounds	100m	FLoSEE 2010	Harbor Branch Oceanographic Institute	ID by non-expert from video	JSL-II-3789	submersible	still image	3789_T2_0954C.jpg	HBOI_SJ-10-07	0
571057	Harbor Branch Oceanographic Institute	Elatopathes	black coral	genus	20-VII-10-1	2010-07-20	27.738	-84.5226	127	reported	Sticky Grounds	100m	FLoSEE 2010	Harbor Branch Oceanographic Institute	ID by non-expert from video	JSL-II-3789	submersible	still image	3789_T1_0810.jpg	HBOI_SJ-10-07	0
571090	Harbor Branch Oceanographic Institute	Alcyonacea	gorgonian coral	order	20-VII-10-1	2010-07-20	27.738	-84.5226	127	reported	Sticky Grounds	100m	FLoSEE 2010	Harbor Branch Oceanographic Institute	ID by non-expert from video	JSL-II-3789	submersible	still image	3789_T1_0811.jpg	HBOI_SJ-10-07	0
637667	Florida Museum of Natural History	Antipatharia	black coral	order		2004-11-14	27.71	-84.5755	130	reported	Gulf of Mexico Off of St. Petersburg			Florida Museum of Natural History, Invertebrate Zoology Collection				specimen	FLMNH-IZ 3731	FLMNH_IZ	0
637668	Florida Museum of Natural History	Antipatharia	black coral	order		2004-11-18	27.71	-84.5755	130	reported	Gulf of Mexico Off of St. Petersburg			Florida Museum of Natural History, Invertebrate Zoology Collection				specimen	FLMNH-IZ 3725	FLMNH_IZ	0
637669	Florida Museum of Natural History	Antipatharia	black coral	order		2004-11-25	27.71	-84.5755	130	reported	Gulf of Mexico Off of St. Petersburg			Florida Museum of Natural History, Invertebrate Zoology Collection				specimen	FLMNH-IZ 4068	FLMNH_IZ	0
637689	Florida Museum of Natural History	Nicella guadalupensis	gorgonian coral	species		2004-11-18	27.71	-84.5755	130	reported	Gulf of Mexico Off of St. Petersburg			Florida Museum of Natural History, Invertebrate Zoology Collection				specimen	FLMNH-IZ 3727	FLMNH_IZ	0
637690	Florida Museum of Natural History	Nicella toeplitzae	gorgonian coral	species		2004-11-22	27.71	-84.5755	130	reported	Gulf of Mexico Off of St. Petersburg			Florida Museum of Natural History, Invertebrate Zoology Collection				specimen	FLMNH-IZ 3729	FLMNH_IZ	0
637692	Florida Museum of Natural History	Nidalia	soft coral	genus		2004-11-19	27.71	-84.5755	130	reported	Gulf of Mexico Off of St. Petersburg			Florida Museum of Natural History, Invertebrate Zoology Collection				specimen	FLMNH-IZ 3724	FLMNH_IZ	0
637704	Florida Museum of Natural History	Pennatulacea	sea pen	order		2004-11-16	27.71	-84.5755	130	reported	Gulf of Mexico Off of St. Petersburg			Florida Museum of Natural History, Invertebrate Zoology Collection				specimen	FLMNH-IZ 3730	FLMNH_IZ	0
637727	Florida Museum of Natural History	Riisea paniculata	gorgonian coral	species		2004-11-19	27.71	-84.5755	130	reported	Gulf of Mexico Off of St. Petersburg			Florida Museum of Natural History, Invertebrate Zoology Collection				specimen	FLMNH-IZ 3728	FLMNH_IZ	0
5702	Smithsonian Institution, National Museum of Natural History	Flabellum (Flabellum) floridanum	stony coral (cup coral)	species	2212-31H	1976-07-01	27.9497	-84.7503	189	reported			Mississippi, Alabama, Florida Survey | MAFLA	Smithsonian Institution, National Museum of Natural History	morphological ID by taxonomic expert			specimen	USNM 62152	NMNH_IZ	0
5750	Smithsonian Institution, National Museum of Natural History	Dasmosmilia lymani	stony coral (cup coral)	species	2212	1976-07-01	27.9497	-84.8003	189	reported			Mississippi, Alabama, Florida Survey | MAFLA	Smithsonian Institution, National Museum of Natural History	morphological ID by taxonomic expert		corer	specimen	USNM 62206	NMNH_IZ	0
3766	Smithsonian Institution, National Museum of Natural History	Flabellum (Flabellum) floridanum	stony coral (cup coral)	species	77-136	1977-08-25	27.93	-84.8	192	reported			Mississippi, Alabama, Florida Survey | MAFLA - DMI	Smithsonian Institution, National Museum of Natural History	morphological ID by taxonomic expert			specimen	USNM 48297	NMNH_IZ	0
155	United States Geological Survey	Fungiacyathus (Bathyactis) crispus	stony coral (cup coral)	species	50	1878	28.5167	-85.8833	218	reported	Slope off Florida panhandle	>1000m	Steamer Blake, 1877		morphological ID by taxonomic expert		dredge	literature	CoWCoG 155	USGS_CoWCoG	0
288	United States Geological Survey	Tethocyathus recurvatus	stony coral (cup coral)	species	50	1878	28.5167	-85.8833	218	reported	Slope off Florida panhandle	>1000m	Steamer Blake, 1877		morphological ID by taxonomic expert		dredge	literature	CoWCoG 288	USGS_CoWCoG	0
317	United States Geological Survey	Paracyathus pulchellus	stony coral (cup coral)	species	50	1878	28.5167	-85.8833	218	reported	Slope off Florida panhandle	>1000m	Steamer Blake, 1877		morphological ID by taxonomic expert		dredge	literature	CoWCoG 317	USGS_CoWCoG	0
412	United States Geological Survey	Fungiacyathus (Bathyactis) marenzelleri	stony coral (cup coral)	species	50	1878	28.5167	-85.8833	218	reported	Slope off Florida panhandle	>1000m	Steamer Blake, 1877		morphological ID by taxonomic expert		dredge	literature	CoWCoG 412	USGS_CoWCoG	0
417	United States Geological Survey	Deltocyathus	stony coral (cup coral)	genus	50	1878	28.5167	-85.8833	218	reported	Slope off Florida panhandle	>1000m	Steamer Blake, 1877		morphological ID by taxonomic expert		dredge	literature	CoWCoG 417	USGS_CoWCoG	0
517	United States Geological Survey	Deltocyathoides stimpsonii	stony coral (cup coral)	species	50	1878	28.5167	-85.8833	218	reported	Slope off Florida panhandle	>1000m	Steamer Blake, 1877		morphological ID by taxonomic expert		dredge	literature	CoWCoG 517	USGS_CoWCoG	0
421587	Smithsonian Institution, National Museum of Natural History	Schizocyathus fissilis	stony coral (cup coral)	species	2746-31J-	1976-06-28	27.067	-84.233	221					Smithsonian Institution, National Museum of Natural History				specimen	USNM 61744	NMNH_IZ	0
637676	Florida Museum of Natural History	Dendrophylliidae	stony coral (unspecified)	family		2004-12-01	27.6274	-84.7445	227	reported	Gulf of Mexico Off of St. Petersburg			Florida Museum of Natural History, Invertebrate Zoology Collection				specimen	FLMNH-IZ 3996	FLMNH_IZ	0
83	United States Geological Survey	Bathypsammia	stony coral (cup coral)	genus		1985	27.2333	-84.75	240	reported	W Florida slope		CH-4-85					literature	CH-G	USGS_CoWCoG	0
7632	Smithsonian Institution, National Museum of Natural History	Deltocyathus calcar	stony coral (cup coral)	species		1981-04-24	27.12	-84.82	243	averaged	Approx. 125 Naut. Mile West Of Venice		Hourglass Cruise	Smithsonian Institution, National Museum of Natural History	morphological ID by taxonomic expert			specimen	USNM 88392	NMNH_IZ	0
10815	Smithsonian Institution, National Museum of Natural History	Acanella arbuscula	gorgonian coral	species	2400	1885-03-14	28.6833	-86.1167	309	reported	Panama City, South Of	>1000m		Smithsonian Institution, National Museum of Natural History	morphological ID by taxonomic expert			specimen	USNM 10445	NMNH_IZ	0
10224	Hall-Spencer et al. (2007)	Chrysogorgia elegans	gorgonian coral	species	Stn.4504	1985-05-14	28.4797	-86.0422	354	averaged			Citation					literature	JHS 3968	Hall-Spencer_etal_2007	0
12521	Smithsonian Institution, National Museum of Natural History	Chrysogorgia elegans	gorgonian coral	species	E01	1985-05-14	28.4797	-86.0422	354	averaged	off Florida	>1000m	IV	Smithsonian Institution, National Museum of Natural History	morphological ID by taxonomic expert		trawl	specimen	USNM 89091	NMNH_IZ	0
2100	Smithsonian Institution, National Museum of Natural History	Deltocyathus calcar	stony coral (cup coral)	species	2399	1885-03-14	28.7333	-86.3	358	reported	Pensacola, South Of	>1000m		Smithsonian Institution, National Museum of Natural History	morphological ID by taxonomic expert			specimen	USNM 10442	NMNH_IZ	0
2887	Smithsonian Institution, National Museum of Natural History	Flabellum (Ulocyathus) moseleyi	stony coral (cup coral)	species	490	1951-09-29	27.73	-85.03	393	reported	SW Of			Smithsonian Institution, National Museum of Natural History	morphological ID by taxonomic expert			specimen	USNM 45645	NMNH_IZ	0
2892	Smithsonian Institution, National Museum of Natural History	Flabellum (Ulocyathus) moseleyi	stony coral (cup coral)	species	489	1951-09-27	27.73	-85.15	465	reported	West Of Tampa			Smithsonian Institution, National Museum of Natural History				specimen	USNM 45702	NMNH_IZ	0
3991	Smithsonian Institution, National Museum of Natural History	Acanella arbuscula	gorgonian coral	species	489	1951-09-27	27.73	-85.15	465	reported	West Of Tampa	>1000m		Smithsonian Institution, National Museum of Natural History	morphological ID by taxonomic expert			specimen	USNM 49943	NMNH_IZ	0
4323	Smithsonian Institution, National Museum of Natural History	Flabellum (Ulocyathus) moseleyi	stony coral (cup coral)	species	489	1951-09-29	27.73	-85.15	465	reported	Cape San Blas, S Of			Smithsonian Institution, National Museum of Natural History	morphological ID by taxonomic expert			specimen	USNM 53384	NMNH_IZ	0
7738	Smithsonian Institution, National Museum of Natural History	Flabellum (Ulocyathus) moseleyi	stony coral (cup coral)	species	10633	1969-06-19	27.88	-85.22	485	reported	SW Of			Smithsonian Institution, National Museum of Natural History	morphological ID by taxonomic expert			specimen	USNM 89321	NMNH_IZ	0
82	United States Geological Survey	Flabellum (Ulocyathus) moseleyi	stony coral (cup coral)	species		1985	27.05	-84.9583	500	reported	W Florida slope	100m	CH-4-85					literature	CH-F	USGS_CoWCoG	0
7737	Smithsonian Institution, National Museum of Natural History	Flabellum (Ulocyathus) moseleyi	stony coral (cup coral)	species	10632	1969-06-18	27.02	-84.92	503	reported	SW Of			Smithsonian Institution, National Museum of Natural History	morphological ID by taxonomic expert			specimen	USNM 89320	NMNH_IZ	0
10222	Hall-Spencer et al. (2007)	Chrysogorgia elegans	gorgonian coral	species	2397	1885-03-14	28.7	-86.6	512	reported	Pensacola, South Of							literature	JHS 3959	Hall-Spencer_etal_2007	0
10814	Smithsonian Institution, National Museum of Natural History	Acanella arbuscula	gorgonian coral	species	2397	1885-03-14	28.7	-86.6	512	reported	Pensacola, South Of	>1000m		Smithsonian Institution, National Museum of Natural History	morphological ID by taxonomic expert			specimen	USNM 10430	NMNH_IZ	0
11251	Smithsonian Institution, National Museum of Natural History	Chrysogorgia elegans	gorgonian coral	species	2397	1885-03-14	28.7	-86.6	512	reported	Pensacola, South Of	>1000m		Smithsonian Institution, National Museum of Natural History	morphological ID by taxonomic expert			specimen	USNM 49741	NMNH_IZ	0
914411	NOAA, National Centers for Coastal Ocean Science	Stichopathes	black coral	genus		2017-08-22	26.7706	-84.8651	518	reported	North Wall	500m	NF-17-08	NOAA, National Centers for Environmental Information	ID by expert from image	Dive_13	ROV	still image	DSC-16706_2223	NOAA_NF-17-08	0
914412	NOAA, National Centers for Coastal Ocean Science	Anthomastus	soft coral	genus		2017-08-22	26.7707	-84.865	520	reported	North Wall	500m	NF-17-08	NOAA, National Centers for Environmental Information	ID by expert from image	Dive_13	ROV	still image	DSC-16708_1663	NOAA_NF-17-08	0
914413	NOAA, National Centers for Coastal Ocean Science	Stichopathes	black coral	genus		2017-08-22	26.7707	-84.865	520	reported	North Wall	500m	NF-17-08	NOAA, National Centers for Environmental Information	ID by expert from image	Dive_13	ROV	still image	DSC-16708_1664	NOAA_NF-17-08	0
914414	NOAA, National Centers for Coastal Ocean Science	Stichopathes	black coral	genus		2017-08-22	26.7708	-84.865	520	reported	North Wall	500m	NF-17-08	NOAA, National Centers for Environmental Information	ID by expert from image	Dive_13	ROV	still image	DSC-16709_1646	NOAA_NF-17-08	0
914415	NOAA, National Centers for Coastal Ocean Science	Bathypathes	black coral	genus		2017-08-22	26.7708	-84.865	520	reported	North Wall	500m	NF-17-08	NOAA, National Centers for Environmental Information	ID by expert from image	Dive_13	ROV	still image	DSC-16709_1647	NOAA_NF-17-08	0
914416	NOAA, National Centers for Coastal Ocean Science	Stichopathes	black coral	genus		2017-08-22	26.7709	-84.8651	520	reported	North Wall	500m	NF-17-08	NOAA, National Centers for Environmental Information	ID by expert from image	Dive_13	ROV	still image	DSC-16711_1648	NOAA_NF-17-08	0
914417	NOAA, National Centers for Coastal Ocean Science	Bathypathes	black coral	genus		2017-08-22	26.771	-84.8651	520	reported	North Wall	500m	NF-17-08	NOAA, National Centers for Environmental Information	ID by expert from image	Dive_13	ROV	still image	DSC-16713_1649	NOAA_NF-17-08	0
914402	NOAA, National Centers for Coastal Ocean Science	Stichopathes	black coral	genus		2017-08-22	26.77	-84.8651	521	reported	North Wall	500m	NF-17-08	NOAA, National Centers for Environmental Information	ID by expert from image	Dive_13	ROV	still image	DSC-16693_2402	NOAA_NF-17-08	0
914403	NOAA, National Centers for Coastal Ocean Science	Stichopathes	black coral	genus		2017-08-22	26.7701	-84.8651	521	reported	North Wall	500m	NF-17-08	NOAA, National Centers for Environmental Information	ID by expert from image	Dive_13	ROV	still image	DSC-16694_2403	NOAA_NF-17-08	0
914404	NOAA, National Centers for Coastal Ocean Science	Stichopathes	black coral	genus		2017-08-22	26.7701	-84.8651	521	reported	North Wall	500m	NF-17-08	NOAA, National Centers for Environmental Information	ID by expert from image	Dive_13	ROV	still image	DSC-16695_2422	NOAA_NF-17-08	0
914405	NOAA, National Centers for Coastal Ocean Science	Bathypathes	black coral	genus		2017-08-22	26.7701	-84.8651	521	reported	North Wall	500m	NF-17-08	NOAA, National Centers for Environmental Information	ID by expert from image	Dive_13	ROV	still image	DSC-16695_2423	NOAA_NF-17-08	0
914406	NOAA, National Centers for Coastal Ocean Science	Antipatharia	black coral	order		2017-08-22	26.7702	-84.8651	521	reported	North Wall	500m	NF-17-08	NOAA, National Centers for Environmental Information	ID by expert from image	Dive_13	ROV	still image	DSC-16696_2231	NOAA_NF-17-08	0
914410	NOAA, National Centers for Coastal Ocean Science	Stichopathes	black coral	genus		2017-08-22	26.7705	-84.865	521	reported	North Wall	500m	NF-17-08	NOAA, National Centers for Environmental Information	ID by expert from image	Dive_13	ROV	still image	DSC-16704_2222	NOAA_NF-17-08	0
914396	NOAA, National Centers for Coastal Ocean Science	Stichopathes	black coral	genus		2017-08-22	26.7694	-84.8651	522	reported	North Wall	500m	NF-17-08	NOAA, National Centers for Environmental Information	ID by expert from image	Dive_13	ROV	still image	DSC-16683_1617	NOAA_NF-17-08	0
914397	NOAA, National Centers for Coastal Ocean Science	Stichopathes	black coral	genus		2017-08-22	26.7695	-84.8651	522	reported	North Wall	500m	NF-17-08	NOAA, National Centers for Environmental Information	ID by expert from image	Dive_13	ROV	still image	DSC-16684_1618	NOAA_NF-17-08	0
914398	NOAA, National Centers for Coastal Ocean Science	Bathypathes	black coral	genus		2017-08-22	26.7695	-84.8651	522	reported	North Wall	500m	NF-17-08	NOAA, National Centers for Environmental Information	ID by expert from image	Dive_13	ROV	still image	DSC-16684_1619	NOAA_NF-17-08	0
914407	NOAA, National Centers for Coastal Ocean Science	Stichopathes	black coral	genus		2017-08-22	26.7702	-84.8651	522	reported	North Wall	500m	NF-17-08	NOAA, National Centers for Environmental Information	ID by expert from image	Dive_13	ROV	still image	DSC-16698_2229	NOAA_NF-17-08	0
914408	NOAA, National Centers for Coastal Ocean Science	Stichopathes	black coral	genus		2017-08-22	26.7702	-84.8651	522	reported	North Wall	500m	NF-17-08	NOAA, National Centers for Environmental Information	ID by expert from image	Dive_13	ROV	still image	DSC-16699_1661	NOAA_NF-17-08	0
914409	NOAA, National Centers for Coastal Ocean Science	Stichopathes	black coral	genus		2017-08-22	26.7705	-84.8651	522	reported	North Wall	500m	NF-17-08	NOAA, National Centers for Environmental Information	ID by expert from image	Dive_13	ROV	still image	DSC-16703_1697	NOAA_NF-17-08	0
914418	NOAA, National Centers for Coastal Ocean Science	Stichopathes	black coral	genus		2017-08-22	26.771	-84.8652	522	reported	North Wall	500m	NF-17-08	NOAA, National Centers for Environmental Information	ID by expert from image	Dive_13	ROV	still image	DSC-16714_1655	NOAA_NF-17-08	0
914419	NOAA, National Centers for Coastal Ocean Science	Bathypathes	black coral	genus		2017-08-22	26.771	-84.8652	522	reported	North Wall	500m	NF-17-08	NOAA, National Centers for Environmental Information	ID by expert from image	Dive_13	ROV	still image	DSC-16714_1656	NOAA_NF-17-08	0
914399	NOAA, National Centers for Coastal Ocean Science	Stichopathes	black coral	genus		2017-08-22	26.7695	-84.8652	523	reported	North Wall	500m	NF-17-08	NOAA, National Centers for Environmental Information	ID by expert from image	Dive_13	ROV	still image	DSC-16686_1620	NOAA_NF-17-08	0
914422	NOAA, National Centers for Coastal Ocean Science	Stichopathes	black coral	genus		2017-08-22	26.7712	-84.8654	523	reported	North Wall	500m	NF-17-08	NOAA, National Centers for Environmental Information	ID by expert from image	Dive_13	ROV	still image	DSC-16719_2226	NOAA_NF-17-08	0
914400	NOAA, National Centers for Coastal Ocean Science	Muriceides	gorgonian coral	genus		2017-08-22	26.7696	-84.8652	524	reported	North Wall	500m	NF-17-08	NOAA, National Centers for Environmental Information	ID by expert from image	Dive_13	ROV	still image	DSC-16687_1621	NOAA_NF-17-08	0
914401	NOAA, National Centers for Coastal Ocean Science	Stichopathes	black coral	genus		2017-08-22	26.7696	-84.8652	524	reported	North Wall	500m	NF-17-08	NOAA, National Centers for Environmental Information	ID by expert from image	Dive_13	ROV	still image	DSC-16687_1622	NOAA_NF-17-08	0
914420	NOAA, National Centers for Coastal Ocean Science	Anthomastus	soft coral	genus		2017-08-22	26.7712	-84.8654	524	reported	North Wall	500m	NF-17-08	NOAA, National Centers for Environmental Information	ID by expert from image	Dive_13	ROV	still image	DSC-16718_2224	NOAA_NF-17-08	0
914421	NOAA, National Centers for Coastal Ocean Science	Bathypathes	black coral	genus		2017-08-22	26.7712	-84.8654	524	reported	North Wall	500m	NF-17-08	NOAA, National Centers for Environmental Information	ID by expert from image	Dive_13	ROV	still image	DSC-16718_2225	NOAA_NF-17-08	0
914395	NOAA, National Centers for Coastal Ocean Science	Desmophyllum pertusum	stony coral (branching)	species		2017-08-22	26.7691	-84.8654	525	reported	North Wall	500m	NF-17-08	NOAA, National Centers for Environmental Information	ID by expert from image	Dive_13	ROV	still image	DSC-16674_1616	NOAA_NF-17-08	0
914423	NOAA, National Centers for Coastal Ocean Science	Stichopathes	black coral	genus		2017-08-22	26.7715	-84.8656	527	reported	North Wall	500m	NF-17-08	NOAA, National Centers for Environmental Information	ID by expert from image	Dive_13	ROV	still image	DSC-16728_2227	NOAA_NF-17-08	0
914424	NOAA, National Centers for Coastal Ocean Science	Stichopathes	black coral	genus		2017-08-22	26.7716	-84.8658	529	reported	North Wall	500m	NF-17-08	NOAA, National Centers for Environmental Information	ID by expert from image	Dive_13	ROV	still image	DSC-16733_2228	NOAA_NF-17-08	0
914425	NOAA, National Centers for Coastal Ocean Science	Stichopathes	black coral	genus		2017-08-22	26.7718	-84.8659	530	reported	North Wall	500m	NF-17-08	NOAA, National Centers for Environmental Information	ID by expert from image	Dive_13	ROV	still image	DSC-16737_2389	NOAA_NF-17-08	0
914426	NOAA, National Centers for Coastal Ocean Science	Bathypathes pseudoalternata	black coral	species		2017-08-22	26.7718	-84.8659	530	reported	North Wall	500m	NF-17-08	NOAA, National Centers for Environmental Information	Morphological ID by taxonomic expert from image	Dive_13	ROV	still image	DSC-16737_2390	NOAA_NF-17-08	0
914427	NOAA, National Centers for Coastal Ocean Science	Muriceides	gorgonian coral	genus		2017-08-22	26.7718	-84.8659	530	reported	North Wall	500m	NF-17-08	NOAA, National Centers for Environmental Information	ID by expert from image	Dive_13	ROV	still image	DSC-16737_2391	NOAA_NF-17-08	0
914440	NOAA, National Centers for Coastal Ocean Science	Stichopathes	black coral	genus		2017-08-22	26.7726	-84.8668	530	reported	North Wall	500m	NF-17-08	NOAA, National Centers for Environmental Information	ID by expert from image	Dive_13	ROV	still image	DSC-16769_1593	NOAA_NF-17-08	0
914441	NOAA, National Centers for Coastal Ocean Science	Bathypathes	black coral	genus		2017-08-22	26.7726	-84.8669	533	reported	North Wall	500m	NF-17-08	NOAA, National Centers for Environmental Information	ID by expert from image	Dive_13	ROV	still image	DSC-16770_2416	NOAA_NF-17-08	0
914442	NOAA, National Centers for Coastal Ocean Science	Muriceides	gorgonian coral	genus		2017-08-22	26.7726	-84.8669	538	reported	North Wall	500m	NF-17-08	NOAA, National Centers for Environmental Information	ID by expert from image	Dive_13	ROV	still image	DSC-16773_2417	NOAA_NF-17-08	0
914443	NOAA, National Centers for Coastal Ocean Science	Bathypathes	black coral	genus		2017-08-22	26.7726	-84.8669	538	reported	North Wall	500m	NF-17-08	NOAA, National Centers for Environmental Information	ID by expert from image	Dive_13	ROV	still image	DSC-16773_2418	NOAA_NF-17-08	0
914444	NOAA, National Centers for Coastal Ocean Science	Anthomastus	soft coral	genus		2017-08-22	26.7726	-84.8669	538	reported	North Wall	500m	NF-17-08	NOAA, National Centers for Environmental Information	ID by expert from image	Dive_13	ROV	still image	DSC-16773_2419	NOAA_NF-17-08	0
914448	NOAA, National Centers for Coastal Ocean Science	Muriceides	gorgonian coral	genus		2017-08-22	26.7726	-84.8668	538	reported	North Wall	500m	NF-17-08	NOAA, National Centers for Environmental Information	ID by expert from image	Dive_13	ROV	still image	DSC-16782_1524	NOAA_NF-17-08	0
914449	NOAA, National Centers for Coastal Ocean Science	Stichopathes	black coral	genus		2017-08-22	26.7726	-84.8668	538	reported	North Wall	500m	NF-17-08	NOAA, National Centers for Environmental Information	ID by expert from image	Dive_13	ROV	still image	DSC-16782_1525	NOAA_NF-17-08	0
914428	NOAA, National Centers for Coastal Ocean Science	Stichopathes	black coral	genus		2017-08-22	26.7724	-84.8667	539	reported	North Wall	500m	NF-17-08	NOAA, National Centers for Environmental Information	ID by expert from image	Dive_13	ROV	still image	DSC-16757_2230	NOAA_NF-17-08	0
914432	NOAA, National Centers for Coastal Ocean Science	Desmophyllum pertusum	stony coral (branching)	species		2017-08-22	26.7724	-84.8667	540	reported	North Wall	500m	NF-17-08	NOAA, National Centers for Environmental Information	ID by expert from image	Dive_13	ROV	still image	DSC-16759_2408	NOAA_NF-17-08	0
914433	NOAA, National Centers for Coastal Ocean Science	Stichopathes	black coral	genus		2017-08-22	26.7724	-84.8667	540	reported	North Wall	500m	NF-17-08	NOAA, National Centers for Environmental Information	ID by expert from image	Dive_13	ROV	still image	DSC-16759_2409	NOAA_NF-17-08	0
914434	NOAA, National Centers for Coastal Ocean Science	Stichopathes	black coral	genus		2017-08-22	26.7725	-84.8667	540	reported	North Wall	500m	NF-17-08	NOAA, National Centers for Environmental Information	ID by expert from image	Dive_13	ROV	still image	DSC-16763_2410	NOAA_NF-17-08	0
914394	NOAA, National Centers for Coastal Ocean Science	Porifera	sponge (unspecified)	phylum		2017-08-22	26.7631	-84.8655	541	reported	North Wall	500m	NF-17-08	NOAA, National Centers for Environmental Information	ID by expert from image	Dive_13	ROV	still image	DSC-16545_1615	NOAA_NF-17-08	0
914429	NOAA, National Centers for Coastal Ocean Science	Anthomastus	soft coral	genus		2017-08-22	26.7724	-84.8667	542	reported	North Wall	500m	NF-17-08	NOAA, National Centers for Environmental Information	ID by expert from image	Dive_13	ROV	still image	DSC-16758_2218	NOAA_NF-17-08	0
914430	NOAA, National Centers for Coastal Ocean Science	Demospongiae	demosponge	class		2017-08-22	26.7724	-84.8667	542	reported	North Wall	500m	NF-17-08	NOAA, National Centers for Environmental Information	ID by expert from image	Dive_13	ROV	still image	DSC-16758_2219	NOAA_NF-17-08	0
914431	NOAA, National Centers for Coastal Ocean Science	Stichopathes	black coral	genus		2017-08-22	26.7724	-84.8667	542	reported	North Wall	500m	NF-17-08	NOAA, National Centers for Environmental Information	ID by expert from image	Dive_13	ROV	still image	DSC-16758_2220	NOAA_NF-17-08	0
914435	NOAA, National Centers for Coastal Ocean Science	Porifera	sponge (unspecified)	phylum		2017-08-22	26.7726	-84.8668	542	reported	North Wall	500m	NF-17-08	NOAA, National Centers for Environmental Information	ID by expert from image	Dive_13	ROV	still image	DSC-16765_2411	NOAA_NF-17-08	0
914436	NOAA, National Centers for Coastal Ocean Science	Bathypathes	black coral	genus		2017-08-22	26.7726	-84.8668	542	reported	North Wall	500m	NF-17-08	NOAA, National Centers for Environmental Information	ID by expert from image	Dive_13	ROV	still image	DSC-16765_2412	NOAA_NF-17-08	0
914437	NOAA, National Centers for Coastal Ocean Science	Stichopathes	black coral	genus		2017-08-22	26.7726	-84.8668	542	reported	North Wall	500m	NF-17-08	NOAA, National Centers for Environmental Information	ID by expert from image	Dive_13	ROV	still image	DSC-16765_2413	NOAA_NF-17-08	0
914438	NOAA, National Centers for Coastal Ocean Science	Stichopathes	black coral	genus		2017-08-22	26.7726	-84.8669	542	reported	North Wall	500m	NF-17-08	NOAA, National Centers for Environmental Information	ID by expert from image	Dive_13	ROV	still image	DSC-16766_2075	NOAA_NF-17-08	0
914439	NOAA, National Centers for Coastal Ocean Science	Bathypathes	black coral	genus		2017-08-22	26.7726	-84.8669	542	reported	North Wall	500m	NF-17-08	NOAA, National Centers for Environmental Information	ID by expert from image	Dive_13	ROV	still image	DSC-16766_2076	NOAA_NF-17-08	0
914451	NOAA, National Centers for Coastal Ocean Science	Stichopathes	black coral	genus		2017-08-22	26.773	-84.8669	543	reported	North Wall	500m	NF-17-08	NOAA, National Centers for Environmental Information	ID by expert from image	Dive_09	ROV	still image	DSC-16791_2586	NOAA_NF-17-08	0
914450	NOAA, National Centers for Coastal Ocean Science	Stichopathes	black coral	genus		2017-08-22	26.773	-84.8669	544	reported	North Wall	500m	NF-17-08	NOAA, National Centers for Environmental Information	ID by expert from image	Dive_09	ROV	still image	DSC-16790_3053	NOAA_NF-17-08	0
914492	NOAA, National Centers for Coastal Ocean Science	Stichopathes	black coral	genus		2017-08-22	26.7761	-84.8674	544	reported	North Wall	500m	NF-17-08	NOAA, National Centers for Environmental Information	ID by expert from image	Dive_13	ROV	still image	DSC-16868_1416	NOAA_NF-17-08	0
914493	NOAA, National Centers for Coastal Ocean Science	Stichopathes	black coral	genus		2017-08-22	26.7761	-84.8675	544	reported	North Wall	500m	NF-17-08	NOAA, National Centers for Environmental Information	ID by expert from image	Dive_13	ROV	still image	DSC-16869_1475	NOAA_NF-17-08	0
914494	NOAA, National Centers for Coastal Ocean Science	Stichopathes	black coral	genus		2017-08-22	26.7761	-84.8675	544	reported	North Wall	500m	NF-17-08	NOAA, National Centers for Environmental Information	ID by expert from image	Dive_13	ROV	still image	DSC-16870_1473	NOAA_NF-17-08	0
914495	NOAA, National Centers for Coastal Ocean Science	Bathypathes	black coral	genus		2017-08-22	26.7761	-84.8675	544	reported	North Wall	500m	NF-17-08	NOAA, National Centers for Environmental Information	ID by expert from image	Dive_13	ROV	still image	DSC-16870_1474	NOAA_NF-17-08	0
914460	NOAA, National Centers for Coastal Ocean Science	Stylasteridae	lace coral	family		2017-08-22	26.774	-84.8671	545	reported	North Wall	500m	NF-17-08	NOAA, National Centers for Environmental Information	ID by expert from image	Dive_13	ROV	still image	DSC-16821_1519	NOAA_NF-17-08	0
914461	NOAA, National Centers for Coastal Ocean Science	Bathypathes	black coral	genus		2017-08-22	26.774	-84.8671	545	reported	North Wall	500m	NF-17-08	NOAA, National Centers for Environmental Information	ID by expert from image	Dive_13	ROV	still image	DSC-16821_1520	NOAA_NF-17-08	0
914462	NOAA, National Centers for Coastal Ocean Science	Stichopathes	black coral	genus		2017-08-22	26.774	-84.8671	545	reported	North Wall	500m	NF-17-08	NOAA, National Centers for Environmental Information	ID by expert from image	Dive_13	ROV	still image	DSC-16821_1521	NOAA_NF-17-08	0
914463	NOAA, National Centers for Coastal Ocean Science	Stichopathes	black coral	genus		2017-08-22	26.774	-84.8672	545	reported	North Wall	500m	NF-17-08	NOAA, National Centers for Environmental Information	ID by expert from image	Dive_13	ROV	still image	DSC-16823_1504	NOAA_NF-17-08	0
914475	NOAA, National Centers for Coastal Ocean Science	Stichopathes	black coral	genus		2017-08-22	26.775	-84.8673	545	reported	North Wall	500m	NF-17-08	NOAA, National Centers for Environmental Information	ID by expert from image	Dive_13	ROV	still image	DSC-16847_1505	NOAA_NF-17-08	0
914476	NOAA, National Centers for Coastal Ocean Science	Stichopathes	black coral	genus		2017-08-22	26.7751	-84.8673	545	reported	North Wall	500m	NF-17-08	NOAA, National Centers for Environmental Information	ID by expert from image	Dive_13	ROV	still image	DSC-16848_1536	NOAA_NF-17-08	0
914491	NOAA, National Centers for Coastal Ocean Science	Stichopathes	black coral	genus		2017-08-22	26.7761	-84.8674	545	reported	North Wall	500m	NF-17-08	NOAA, National Centers for Environmental Information	ID by expert from image	Dive_13	ROV	still image	DSC-16867_1417	NOAA_NF-17-08	0
914452	NOAA, National Centers for Coastal Ocean Science	Stylasteridae	lace coral	family		2017-08-22	26.7732	-84.8669	546	reported	North Wall	500m	NF-17-08	NOAA, National Centers for Environmental Information	ID by expert from image	Dive_09	ROV	still image	DSC-16795_3057	NOAA_NF-17-08	0
914453	NOAA, National Centers for Coastal Ocean Science	Bathypathes	black coral	genus		2017-08-22	26.7732	-84.8669	546	reported	North Wall	500m	NF-17-08	NOAA, National Centers for Environmental Information	ID by expert from image	Dive_09	ROV	still image	DSC-16795_3058	NOAA_NF-17-08	0
914457	NOAA, National Centers for Coastal Ocean Science	Bathypathes	black coral	genus		2017-08-22	26.7741	-84.8671	546	reported	North Wall	500m	NF-17-08	NOAA, National Centers for Environmental Information	ID by expert from image	Dive_09	ROV	still image	DSC-16814_3061	NOAA_NF-17-08	0
914458	NOAA, National Centers for Coastal Ocean Science	Stichopathes	black coral	genus		2017-08-22	26.7741	-84.8671	546	reported	North Wall	500m	NF-17-08	NOAA, National Centers for Environmental Information	ID by expert from image	Dive_09	ROV	still image	DSC-16814_3062	NOAA_NF-17-08	0
914459	NOAA, National Centers for Coastal Ocean Science	Bathypathes	black coral	genus		2017-08-22	26.7741	-84.8671	546	reported	North Wall	500m	NF-17-08	NOAA, National Centers for Environmental Information	ID by expert from image	Dive_09	ROV	still image	DSC-16815_3097	NOAA_NF-17-08	0
914474	NOAA, National Centers for Coastal Ocean Science	Stichopathes	black coral	genus		2017-08-22	26.775	-84.8672	546	reported	North Wall	500m	NF-17-08	NOAA, National Centers for Environmental Information	ID by expert from image	Dive_13	ROV	still image	DSC-16846_1506	NOAA_NF-17-08	0
914489	NOAA, National Centers for Coastal Ocean Science	Bathypathes	black coral	genus		2017-08-22	26.7758	-84.8674	546	reported	North Wall	500m	NF-17-08	NOAA, National Centers for Environmental Information	ID by expert from image	Dive_13	ROV	still image	DSC-16863_1476	NOAA_NF-17-08	0
914490	NOAA, National Centers for Coastal Ocean Science	Stichopathes	black coral	genus		2017-08-22	26.7758	-84.8674	546	reported	North Wall	500m	NF-17-08	NOAA, National Centers for Environmental Information	ID by expert from image	Dive_13	ROV	still image	DSC-16863_1477	NOAA_NF-17-08	0
914496	NOAA, National Centers for Coastal Ocean Science	Stichopathes	black coral	genus		2017-08-22	26.7774	-84.8677	546	reported	North Wall	500m	NF-17-08	NOAA, National Centers for Environmental Information	ID by expert from image	Dive_13	ROV	still image	DSC-16891_1459	NOAA_NF-17-08	0
914500	NOAA, National Centers for Coastal Ocean Science	Stichopathes	black coral	genus		2017-08-22	26.7784	-84.8683	546	reported	North Wall	500m	NF-17-08	NOAA, National Centers for Environmental Information	ID by expert from image	Dive_13	ROV	still image	DSC-16912_1465	NOAA_NF-17-08	0
914501	NOAA, National Centers for Coastal Ocean Science	Bathypathes	black coral	genus		2017-08-22	26.7784	-84.8683	546	reported	North Wall	500m	NF-17-08	NOAA, National Centers for Environmental Information	ID by expert from image	Dive_13	ROV	still image	DSC-16912_1466	NOAA_NF-17-08	0
914507	NOAA, National Centers for Coastal Ocean Science	Leiopathes glaberrima	black coral	species		2017-08-22	26.7787	-84.8686	546	reported	North Wall	500m	NF-17-08	NOAA, National Centers for Environmental Information	ID by expert from image	Dive_13	ROV	still image	DSC-16919_1543	NOAA_NF-17-08	0
914508	NOAA, National Centers for Coastal Ocean Science	Bathypathes	black coral	genus		2017-08-22	26.7787	-84.8686	546	reported	North Wall	500m	NF-17-08	NOAA, National Centers for Environmental Information	ID by expert from image	Dive_13	ROV	still image	DSC-16919_1544	NOAA_NF-17-08	0
914509	NOAA, National Centers for Coastal Ocean Science	Stichopathes	black coral	genus		2017-08-22	26.7787	-84.8686	546	reported	North Wall	500m	NF-17-08	NOAA, National Centers for Environmental Information	ID by expert from image	Dive_13	ROV	still image	DSC-16919_1545	NOAA_NF-17-08	0
914510	NOAA, National Centers for Coastal Ocean Science	Stylasteridae	lace coral	family		2017-08-22	26.7787	-84.8687	546	reported	North Wall	500m	NF-17-08	NOAA, National Centers for Environmental Information	ID by expert from image	Dive_13	ROV	still image	DSC-16920_1540	NOAA_NF-17-08	0
914511	NOAA, National Centers for Coastal Ocean Science	Bathypathes	black coral	genus		2017-08-22	26.7787	-84.8687	546	reported	North Wall	500m	NF-17-08	NOAA, National Centers for Environmental Information	ID by expert from image	Dive_13	ROV	still image	DSC-16920_1541	NOAA_NF-17-08	0
914512	NOAA, National Centers for Coastal Ocean Science	Stichopathes	black coral	genus		2017-08-22	26.7787	-84.8687	546	reported	North Wall	500m	NF-17-08	NOAA, National Centers for Environmental Information	ID by expert from image	Dive_13	ROV	still image	DSC-16920_1542	NOAA_NF-17-08	0
914446	NOAA, National Centers for Coastal Ocean Science	Stichopathes	black coral	genus		2017-08-22	26.7727	-84.8668	547	reported	North Wall	500m	NF-17-08	NOAA, National Centers for Environmental Information	ID by expert from image	Dive_13	ROV	still image	DSC-16779_1527	NOAA_NF-17-08	0
914454	NOAA, National Centers for Coastal Ocean Science	Bathypathes	black coral	genus		2017-08-22	26.7737	-84.8671	547	reported	North Wall	500m	NF-17-08	NOAA, National Centers for Environmental Information	ID by expert from image	Dive_09	ROV	still image	DSC-16809_2514	NOAA_NF-17-08	0
914455	NOAA, National Centers for Coastal Ocean Science	Stichopathes	black coral	genus		2017-08-22	26.7737	-84.8671	547	reported	North Wall	500m	NF-17-08	NOAA, National Centers for Environmental Information	ID by expert from image	Dive_09	ROV	still image	DSC-16809_2515	NOAA_NF-17-08	0
914456	NOAA, National Centers for Coastal Ocean Science	Bathypathes	black coral	genus		2017-08-22	26.7739	-84.8671	547	reported	North Wall	500m	NF-17-08	NOAA, National Centers for Environmental Information	ID by expert from image	Dive_09	ROV	still image	DSC-16811_3059	NOAA_NF-17-08	0
914466	NOAA, National Centers for Coastal Ocean Science	Stichopathes	black coral	genus		2017-08-22	26.7747	-84.8672	547	reported	North Wall	500m	NF-17-08	NOAA, National Centers for Environmental Information	ID by expert from image	Dive_13	ROV	still image	DSC-16837_1528	NOAA_NF-17-08	0
914467	NOAA, National Centers for Coastal Ocean Science	Bathypathes	black coral	genus		2017-08-22	26.7747	-84.8672	547	reported	North Wall	500m	NF-17-08	NOAA, National Centers for Environmental Information	ID by expert from image	Dive_13	ROV	still image	DSC-16837_1529	NOAA_NF-17-08	0
914470	NOAA, National Centers for Coastal Ocean Science	Stichopathes	black coral	genus		2017-08-22	26.7749	-84.8673	547	reported	North Wall	500m	NF-17-08	NOAA, National Centers for Environmental Information	ID by expert from image	Dive_13	ROV	still image	DSC-16842_1510	NOAA_NF-17-08	0
914497	NOAA, National Centers for Coastal Ocean Science	Stichopathes	black coral	genus		2017-08-22	26.7783	-84.8682	547	reported	North Wall	500m	NF-17-08	NOAA, National Centers for Environmental Information	ID by expert from image	Dive_13	ROV	still image	DSC-16910_1468	NOAA_NF-17-08	0
914498	NOAA, National Centers for Coastal Ocean Science	Stichopathes	black coral	genus		2017-08-22	26.7783	-84.8683	547	reported	North Wall	500m	NF-17-08	NOAA, National Centers for Environmental Information	ID by expert from image	Dive_13	ROV	still image	DSC-16911_1479	NOAA_NF-17-08	0
914499	NOAA, National Centers for Coastal Ocean Science	Bathypathes	black coral	genus		2017-08-22	26.7783	-84.8683	547	reported	North Wall	500m	NF-17-08	NOAA, National Centers for Environmental Information	ID by expert from image	Dive_13	ROV	still image	DSC-16911_1480	NOAA_NF-17-08	0
914502	NOAA, National Centers for Coastal Ocean Science	Stichopathes	black coral	genus		2017-08-22	26.7784	-84.8684	547	reported	North Wall	500m	NF-17-08	NOAA, National Centers for Environmental Information	ID by expert from image	Dive_13	ROV	still image	DSC-16913_1464	NOAA_NF-17-08	0
914503	NOAA, National Centers for Coastal Ocean Science	Stichopathes	black coral	genus		2017-08-22	26.7785	-84.8684	547	reported	North Wall	500m	NF-17-08	NOAA, National Centers for Environmental Information	ID by expert from image	Dive_13	ROV	still image	DSC-16914_1463	NOAA_NF-17-08	0
914504	NOAA, National Centers for Coastal Ocean Science	Stichopathes	black coral	genus		2017-08-22	26.7785	-84.8685	547	reported	North Wall	500m	NF-17-08	NOAA, National Centers for Environmental Information	ID by expert from image	Dive_13	ROV	still image	DSC-16915_1462	NOAA_NF-17-08	0
914505	NOAA, National Centers for Coastal Ocean Science	Stichopathes	black coral	genus		2017-08-22	26.7786	-84.8686	547	reported	North Wall	500m	NF-17-08	NOAA, National Centers for Environmental Information	ID by expert from image	Dive_13	ROV	still image	DSC-16918_1460	NOAA_NF-17-08	0
914506	NOAA, National Centers for Coastal Ocean Science	Bathypathes	black coral	genus		2017-08-22	26.7786	-84.8686	547	reported	North Wall	500m	NF-17-08	NOAA, National Centers for Environmental Information	ID by expert from image	Dive_13	ROV	still image	DSC-16918_1461	NOAA_NF-17-08	0
914445	NOAA, National Centers for Coastal Ocean Science	Stichopathes	black coral	genus		2017-08-22	26.7726	-84.8669	548	reported	North Wall	500m	NF-17-08	NOAA, National Centers for Environmental Information	ID by expert from image	Dive_13	ROV	still image	DSC-16776_2420	NOAA_NF-17-08	0
914447	NOAA, National Centers for Coastal Ocean Science	Stichopathes	black coral	genus		2017-08-22	26.7727	-84.8668	548	reported	North Wall	500m	NF-17-08	NOAA, National Centers for Environmental Information	ID by expert from image	Dive_13	ROV	still image	DSC-16780_1526	NOAA_NF-17-08	0
914464	NOAA, National Centers for Coastal Ocean Science	Stichopathes	black coral	genus		2017-08-22	26.7744	-84.8672	548	reported	North Wall	500m	NF-17-08	NOAA, National Centers for Environmental Information	ID by expert from image	Dive_13	ROV	still image	DSC-16831_1516	NOAA_NF-17-08	0
914465	NOAA, National Centers for Coastal Ocean Science	Bathypathes	black coral	genus		2017-08-22	26.7744	-84.8672	548	reported	North Wall	500m	NF-17-08	NOAA, National Centers for Environmental Information	ID by expert from image	Dive_13	ROV	still image	DSC-16831_1517	NOAA_NF-17-08	0
914469	NOAA, National Centers for Coastal Ocean Science	Bathypathes	black coral	genus		2017-08-22	26.7747	-84.8673	548	reported	North Wall	500m	NF-17-08	NOAA, National Centers for Environmental Information	ID by expert from image	Dive_13	ROV	still image	DSC-16839_1511	NOAA_NF-17-08	0
914478	NOAA, National Centers for Coastal Ocean Science	Stichopathes	black coral	genus		2017-08-22	26.7751	-84.8672	548	reported	North Wall	500m	NF-17-08	NOAA, National Centers for Environmental Information	ID by expert from image	Dive_13	ROV	still image	DSC-16850_1518	NOAA_NF-17-08	0
914479	NOAA, National Centers for Coastal Ocean Science	Bathypathes	black coral	genus		2017-08-22	26.7752	-84.8672	548	reported	North Wall	500m	NF-17-08	NOAA, National Centers for Environmental Information	ID by expert from image	Dive_13	ROV	still image	DSC-16851_1550	NOAA_NF-17-08	0
914480	NOAA, National Centers for Coastal Ocean Science	Anthomastus	soft coral	genus		2017-08-22	26.7752	-84.8672	548	reported	North Wall	500m	NF-17-08	NOAA, National Centers for Environmental Information	ID by expert from image	Dive_13	ROV	still image	DSC-16851_1551	NOAA_NF-17-08	0
914481	NOAA, National Centers for Coastal Ocean Science	Stichopathes	black coral	genus		2017-08-22	26.7752	-84.8672	548	reported	North Wall	500m	NF-17-08	NOAA, National Centers for Environmental Information	ID by expert from image	Dive_13	ROV	still image	DSC-16851_1552	NOAA_NF-17-08	0
914482	NOAA, National Centers for Coastal Ocean Science	Stichopathes	black coral	genus		2017-08-22	26.7752	-84.8673	548	reported	North Wall	500m	NF-17-08	NOAA, National Centers for Environmental Information	ID by expert from image	Dive_13	ROV	still image	DSC-16852_1549	NOAA_NF-17-08	0
914487	NOAA, National Centers for Coastal Ocean Science	Stichopathes	black coral	genus		2017-08-22	26.7756	-84.8673	548	reported	North Wall	500m	NF-17-08	NOAA, National Centers for Environmental Information	ID by expert from image	Dive_13	ROV	still image	DSC-16859_1546	NOAA_NF-17-08	0
914488	NOAA, National Centers for Coastal Ocean Science	Stichopathes	black coral	genus		2017-08-22	26.7756	-84.8673	548	reported	North Wall	500m	NF-17-08	NOAA, National Centers for Environmental Information	ID by expert from image	Dive_13	ROV	still image	DSC-16860_1478	NOAA_NF-17-08	0
914518	NOAA, National Centers for Coastal Ocean Science	Stichopathes	black coral	genus		2017-08-22	26.7789	-84.869	548	reported	North Wall	500m	NF-17-08	NOAA, National Centers for Environmental Information	ID by expert from image	Dive_13	ROV	still image	DSC-16926_1553	NOAA_NF-17-08	0
914519	NOAA, National Centers for Coastal Ocean Science	Bathypathes	black coral	genus		2017-08-22	26.7789	-84.869	548	reported	North Wall	500m	NF-17-08	NOAA, National Centers for Environmental Information	ID by expert from image	Dive_13	ROV	still image	DSC-16926_1554	NOAA_NF-17-08	0
914520	NOAA, National Centers for Coastal Ocean Science	Stichopathes	black coral	genus		2017-08-22	26.779	-84.869	548	reported	North Wall	500m	NF-17-08	NOAA, National Centers for Environmental Information	ID by expert from image	Dive_13	ROV	still image	DSC-16927_1531	NOAA_NF-17-08	0
914521	NOAA, National Centers for Coastal Ocean Science	Stichopathes	black coral	genus		2017-08-22	26.779	-84.869	548	reported	North Wall	500m	NF-17-08	NOAA, National Centers for Environmental Information	ID by expert from image	Dive_13	ROV	still image	DSC-16928_1499	NOAA_NF-17-08	0
914522	NOAA, National Centers for Coastal Ocean Science	Bathypathes	black coral	genus		2017-08-22	26.779	-84.869	548	reported	North Wall	500m	NF-17-08	NOAA, National Centers for Environmental Information	ID by expert from image	Dive_13	ROV	still image	DSC-16928_1500	NOAA_NF-17-08	0
914468	NOAA, National Centers for Coastal Ocean Science	Bathypathes	black coral	genus		2017-08-22	26.7747	-84.8672	549	reported	North Wall	500m	NF-17-08	NOAA, National Centers for Environmental Information	ID by expert from image	Dive_13	ROV	still image	DSC-16838_2377	NOAA_NF-17-08	0
914471	NOAA, National Centers for Coastal Ocean Science	Leiopathes glaberrima	black coral	species		2017-08-22	26.7749	-84.8673	549	reported	North Wall	500m	NF-17-08	NOAA, National Centers for Environmental Information	ID by expert from image	Dive_13	ROV	still image	DSC-16843_1507	NOAA_NF-17-08	0
914472	NOAA, National Centers for Coastal Ocean Science	Stichopathes	black coral	genus		2017-08-22	26.7749	-84.8673	549	reported	North Wall	500m	NF-17-08	NOAA, National Centers for Environmental Information	ID by expert from image	Dive_13	ROV	still image	DSC-16843_1508	NOAA_NF-17-08	0
914473	NOAA, National Centers for Coastal Ocean Science	Bathypathes	black coral	genus		2017-08-22	26.7749	-84.8673	549	reported	North Wall	500m	NF-17-08	NOAA, National Centers for Environmental Information	ID by expert from image	Dive_13	ROV	still image	DSC-16843_1509	NOAA_NF-17-08	0
914477	NOAA, National Centers for Coastal Ocean Science	Stichopathes	black coral	genus		2017-08-22	26.7751	-84.8673	549	reported	North Wall	500m	NF-17-08	NOAA, National Centers for Environmental Information	ID by expert from image	Dive_13	ROV	still image	DSC-16849_1539	NOAA_NF-17-08	0
914483	NOAA, National Centers for Coastal Ocean Science	Bathypathes	black coral	genus		2017-08-22	26.7753	-84.8673	549	reported	North Wall	500m	NF-17-08	NOAA, National Centers for Environmental Information	ID by expert from image	Dive_13	ROV	still image	DSC-16855_1547	NOAA_NF-17-08	0
914484	NOAA, National Centers for Coastal Ocean Science	Demospongiae	demosponge	class		2017-08-22	26.7753	-84.8673	549	reported	North Wall	500m	NF-17-08	NOAA, National Centers for Environmental Information	ID by expert from image	Dive_13	ROV	still image	DSC-16855_1548	NOAA_NF-17-08	0
914485	NOAA, National Centers for Coastal Ocean Science	Stichopathes	black coral	genus		2017-08-22	26.7754	-84.8673	549	reported	North Wall	500m	NF-17-08	NOAA, National Centers for Environmental Information	ID by expert from image	Dive_13	ROV	still image	DSC-16856_1467	NOAA_NF-17-08	0
914486	NOAA, National Centers for Coastal Ocean Science	Bathypathes	black coral	genus		2017-08-22	26.7754	-84.8673	549	reported	North Wall	500m	NF-17-08	NOAA, National Centers for Environmental Information	ID by expert from image	Dive_13	ROV	still image	DSC-16857_1482	NOAA_NF-17-08	0
914513	NOAA, National Centers for Coastal Ocean Science	Stichopathes	black coral	genus		2017-08-22	26.7788	-84.8688	550	reported	North Wall	500m	NF-17-08	NOAA, National Centers for Environmental Information	ID by expert from image	Dive_13	ROV	still image	DSC-16922_1469	NOAA_NF-17-08	0
914514	NOAA, National Centers for Coastal Ocean Science	Stichopathes	black coral	genus		2017-08-22	26.7788	-84.8689	550	reported	North Wall	500m	NF-17-08	NOAA, National Centers for Environmental Information	ID by expert from image	Dive_13	ROV	still image	DSC-16923_1530	NOAA_NF-17-08	0
914515	NOAA, National Centers for Coastal Ocean Science	Stichopathes	black coral	genus		2017-08-22	26.7789	-84.8689	550	reported	North Wall	500m	NF-17-08	NOAA, National Centers for Environmental Information	ID by expert from image	Dive_13	ROV	still image	DSC-16924_1537	NOAA_NF-17-08	0
914516	NOAA, National Centers for Coastal Ocean Science	Bathypathes	black coral	genus		2017-08-22	26.7789	-84.8689	550	reported	North Wall	500m	NF-17-08	NOAA, National Centers for Environmental Information	ID by expert from image	Dive_13	ROV	still image	DSC-16924_1538	NOAA_NF-17-08	0
914517	NOAA, National Centers for Coastal Ocean Science	Stichopathes	black coral	genus		2017-08-22	26.7789	-84.8689	550	reported	North Wall	500m	NF-17-08	NOAA, National Centers for Environmental Information	ID by expert from image	Dive_13	ROV	still image	DSC-16925_1365	NOAA_NF-17-08	0
914523	NOAA, National Centers for Coastal Ocean Science	Bathypathes	black coral	genus		2017-08-22	26.7791	-84.869	550	reported	North Wall	500m	NF-17-08	NOAA, National Centers for Environmental Information	ID by expert from image	Dive_13	ROV	still image	DSC-16929_1481	NOAA_NF-17-08	0
914524	NOAA, National Centers for Coastal Ocean Science	Bathypathes	black coral	genus		2017-08-22	26.7791	-84.8692	550	reported	North Wall	500m	NF-17-08	NOAA, National Centers for Environmental Information	ID by expert from image	Dive_13	ROV	still image	DSC-16932_1320	NOAA_NF-17-08	0
914525	NOAA, National Centers for Coastal Ocean Science	Anthomastus	soft coral	genus		2017-08-22	26.7792	-84.8692	550	reported	North Wall	500m	NF-17-08	NOAA, National Centers for Environmental Information	ID by expert from image	Dive_13	ROV	still image	DSC-16933_1321	NOAA_NF-17-08	0
914526	NOAA, National Centers for Coastal Ocean Science	Bathypathes	black coral	genus		2017-08-22	26.7792	-84.8692	550	reported	North Wall	500m	NF-17-08	NOAA, National Centers for Environmental Information	ID by expert from image	Dive_13	ROV	still image	DSC-16933_1322	NOAA_NF-17-08	0
914527	NOAA, National Centers for Coastal Ocean Science	Stichopathes	black coral	genus		2017-08-22	26.7792	-84.8692	550	reported	North Wall	500m	NF-17-08	NOAA, National Centers for Environmental Information	ID by expert from image	Dive_13	ROV	still image	DSC-16933_1323	NOAA_NF-17-08	0
914528	NOAA, National Centers for Coastal Ocean Science	Bathypathes	black coral	genus		2017-08-22	26.7792	-84.8693	551	reported	North Wall	500m	NF-17-08	NOAA, National Centers for Environmental Information	ID by expert from image	Dive_13	ROV	still image	DSC-16936_1495	NOAA_NF-17-08	0
914529	NOAA, National Centers for Coastal Ocean Science	Stichopathes	black coral	genus		2017-08-22	26.7792	-84.8693	551	reported	North Wall	500m	NF-17-08	NOAA, National Centers for Environmental Information	ID by expert from image	Dive_13	ROV	still image	DSC-16936_1496	NOAA_NF-17-08	0
914530	NOAA, National Centers for Coastal Ocean Science	Demospongiae	demosponge	class		2017-08-22	26.7792	-84.8694	553	reported	North Wall	500m	NF-17-08	NOAA, National Centers for Environmental Information	ID by expert from image	Dive_13	ROV	still image	DSC-16937_1513	NOAA_NF-17-08	0
914531	NOAA, National Centers for Coastal Ocean Science	Bathypathes	black coral	genus		2017-08-22	26.7792	-84.8694	553	reported	North Wall	500m	NF-17-08	NOAA, National Centers for Environmental Information	ID by expert from image	Dive_13	ROV	still image	DSC-16937_1514	NOAA_NF-17-08	0
914532	NOAA, National Centers for Coastal Ocean Science	Stichopathes	black coral	genus		2017-08-22	26.7792	-84.8694	553	reported	North Wall	500m	NF-17-08	NOAA, National Centers for Environmental Information	ID by expert from image	Dive_13	ROV	still image	DSC-16937_1515	NOAA_NF-17-08	0
914533	NOAA, National Centers for Coastal Ocean Science	Stichopathes	black coral	genus		2017-08-22	26.7793	-84.8694	554	reported	North Wall	500m	NF-17-08	NOAA, National Centers for Environmental Information	ID by expert from image	Dive_13	ROV	still image	DSC-16938_1347	NOAA_NF-17-08	0
914534	NOAA, National Centers for Coastal Ocean Science	Bathypathes	black coral	genus		2017-08-22	26.7793	-84.8694	554	reported	North Wall	500m	NF-17-08	NOAA, National Centers for Environmental Information	ID by expert from image	Dive_13	ROV	still image	DSC-16938_1348	NOAA_NF-17-08	0
914535	NOAA, National Centers for Coastal Ocean Science	Demospongiae	demosponge	class		2017-08-22	26.7793	-84.8696	559	reported	North Wall	500m	NF-17-08	NOAA, National Centers for Environmental Information	ID by expert from image	Dive_13	ROV	still image	DSC-16941_1442	NOAA_NF-17-08	0
914536	NOAA, National Centers for Coastal Ocean Science	Stichopathes	black coral	genus		2017-08-22	26.7793	-84.8696	559	reported	North Wall	500m	NF-17-08	NOAA, National Centers for Environmental Information	ID by expert from image	Dive_13	ROV	still image	DSC-16941_1443	NOAA_NF-17-08	0
914537	NOAA, National Centers for Coastal Ocean Science	Bathypathes	black coral	genus		2017-08-22	26.7793	-84.8696	559	reported	North Wall	500m	NF-17-08	NOAA, National Centers for Environmental Information	ID by expert from image	Dive_13	ROV	still image	DSC-16941_1444	NOAA_NF-17-08	0
914539	NOAA, National Centers for Coastal Ocean Science	Anthomastus	soft coral	genus		2017-08-22	26.7795	-84.8697	559	reported	North Wall	500m	NF-17-08	NOAA, National Centers for Environmental Information	ID by expert from image	Dive_13	ROV	still image	DSC-16944_1452	NOAA_NF-17-08	0
914540	NOAA, National Centers for Coastal Ocean Science	Stichopathes	black coral	genus		2017-08-22	26.7795	-84.8697	559	reported	North Wall	500m	NF-17-08	NOAA, National Centers for Environmental Information	ID by expert from image	Dive_13	ROV	still image	DSC-16944_1453	NOAA_NF-17-08	0
914541	NOAA, National Centers for Coastal Ocean Science	Bathypathes	black coral	genus		2017-08-22	26.7795	-84.8697	559	reported	North Wall	500m	NF-17-08	NOAA, National Centers for Environmental Information	ID by expert from image	Dive_13	ROV	still image	DSC-16944_1454	NOAA_NF-17-08	0
914538	NOAA, National Centers for Coastal Ocean Science	Stichopathes	black coral	genus		2017-08-22	26.7794	-84.8696	560	reported	North Wall	500m	NF-17-08	NOAA, National Centers for Environmental Information	ID by expert from image	Dive_13	ROV	still image	DSC-16943_1445	NOAA_NF-17-08	0
914542	NOAA, National Centers for Coastal Ocean Science	Stichopathes	black coral	genus		2017-08-22	26.7795	-84.8698	562	reported	North Wall	500m	NF-17-08	NOAA, National Centers for Environmental Information	ID by expert from image	Dive_13	ROV	still image	DSC-16945_1432	NOAA_NF-17-08	0
914543	NOAA, National Centers for Coastal Ocean Science	Bathypathes	black coral	genus		2017-08-22	26.7795	-84.8698	562	reported	North Wall	500m	NF-17-08	NOAA, National Centers for Environmental Information	ID by expert from image	Dive_13	ROV	still image	DSC-16945_1433	NOAA_NF-17-08	0
914544	NOAA, National Centers for Coastal Ocean Science	Stichopathes	black coral	genus		2017-08-22	26.7796	-84.8699	565	reported	North Wall	500m	NF-17-08	NOAA, National Centers for Environmental Information	ID by expert from image	Dive_13	ROV	still image	DSC-16949_1431	NOAA_NF-17-08	0
914545	NOAA, National Centers for Coastal Ocean Science	Bathypathes	black coral	genus		2017-08-22	26.7797	-84.87	567	reported	North Wall	500m	NF-17-08	NOAA, National Centers for Environmental Information	ID by expert from image	Dive_13	ROV	still image	DSC-16952_1562	NOAA_NF-17-08	0
914546	NOAA, National Centers for Coastal Ocean Science	Stichopathes	black coral	genus		2017-08-22	26.7798	-84.8701	567	reported	North Wall	500m	NF-17-08	NOAA, National Centers for Environmental Information	ID by expert from image	Dive_13	ROV	still image	DSC-16954_1564	NOAA_NF-17-08	0
914547	NOAA, National Centers for Coastal Ocean Science	Bathypathes	black coral	genus		2017-08-22	26.7798	-84.8701	567	reported	North Wall	500m	NF-17-08	NOAA, National Centers for Environmental Information	ID by expert from image	Dive_13	ROV	still image	DSC-16954_1565	NOAA_NF-17-08	0
914548	NOAA, National Centers for Coastal Ocean Science	Stichopathes	black coral	genus		2017-08-22	26.7799	-84.8702	570	reported	North Wall	500m	NF-17-08	NOAA, National Centers for Environmental Information	ID by expert from image	Dive_13	ROV	still image	DSC-16958_1566	NOAA_NF-17-08	0
914549	NOAA, National Centers for Coastal Ocean Science	Bathypathes	black coral	genus		2017-08-22	26.7799	-84.8702	570	reported	North Wall	500m	NF-17-08	NOAA, National Centers for Environmental Information	ID by expert from image	Dive_13	ROV	still image	DSC-16958_1567	NOAA_NF-17-08	0
914553	NOAA, National Centers for Coastal Ocean Science	Stichopathes	black coral	genus		2017-08-22	26.7801	-84.8704	572	reported	North Wall	500m	NF-17-08	NOAA, National Centers for Environmental Information	ID by expert from image	Dive_13	ROV	still image	DSC-16963_1570	NOAA_NF-17-08	0
914550	NOAA, National Centers for Coastal Ocean Science	Leiopathes glaberrima	black coral	species		2017-08-22	26.78	-84.8703	573	reported	North Wall	500m	NF-17-08	NOAA, National Centers for Environmental Information	ID by expert from image	Dive_13	ROV	still image	DSC-16961_1568	NOAA_NF-17-08	0
914551	NOAA, National Centers for Coastal Ocean Science	Stichopathes	black coral	genus		2017-08-22	26.78	-84.8703	573	reported	North Wall	500m	NF-17-08	NOAA, National Centers for Environmental Information	ID by expert from image	Dive_13	ROV	still image	DSC-16961_1569	NOAA_NF-17-08	0
914552	NOAA, National Centers for Coastal Ocean Science	Stichopathes	black coral	genus		2017-08-22	26.78	-84.8704	573	reported	North Wall	500m	NF-17-08	NOAA, National Centers for Environmental Information	ID by expert from image	Dive_13	ROV	still image	DSC-16962_1106	NOAA_NF-17-08	0
914565	NOAA, National Centers for Coastal Ocean Science	Stichopathes	black coral	genus		2017-08-22	26.7804	-84.871	573	reported	North Wall	500m	NF-17-08	NOAA, National Centers for Environmental Information	ID by expert from image	Dive_13	ROV	still image	DSC-16977_1584	NOAA_NF-17-08	0
914566	NOAA, National Centers for Coastal Ocean Science	Bathypathes	black coral	genus		2017-08-22	26.7804	-84.871	573	reported	North Wall	500m	NF-17-08	NOAA, National Centers for Environmental Information	ID by expert from image	Dive_13	ROV	still image	DSC-16977_1585	NOAA_NF-17-08	0
914554	NOAA, National Centers for Coastal Ocean Science	Stichopathes	black coral	genus		2017-08-22	26.7802	-84.8705	577	reported	North Wall	500m	NF-17-08	NOAA, National Centers for Environmental Information	ID by expert from image	Dive_13	ROV	still image	DSC-16967_1571	NOAA_NF-17-08	0
914555	NOAA, National Centers for Coastal Ocean Science	Stichopathes	black coral	genus		2017-08-22	26.7802	-84.8706	577	reported	North Wall	500m	NF-17-08	NOAA, National Centers for Environmental Information	ID by expert from image	Dive_13	ROV	still image	DSC-16968_1572	NOAA_NF-17-08	0
914556	NOAA, National Centers for Coastal Ocean Science	Bathypathes	black coral	genus		2017-08-22	26.7802	-84.8706	577	reported	North Wall	500m	NF-17-08	NOAA, National Centers for Environmental Information	ID by expert from image	Dive_13	ROV	still image	DSC-16968_1573	NOAA_NF-17-08	0
914557	NOAA, National Centers for Coastal Ocean Science	Stichopathes	black coral	genus		2017-08-22	26.7803	-84.8707	578	reported	North Wall	500m	NF-17-08	NOAA, National Centers for Environmental Information	ID by expert from image	Dive_13	ROV	still image	DSC-16971_2374	NOAA_NF-17-08	0
914558	NOAA, National Centers for Coastal Ocean Science	Bathypathes	black coral	genus		2017-08-22	26.7803	-84.8707	578	reported	North Wall	500m	NF-17-08	NOAA, National Centers for Environmental Information	ID by expert from image	Dive_13	ROV	still image	DSC-16971_2375	NOAA_NF-17-08	0
914561	NOAA, National Centers for Coastal Ocean Science	Stichopathes	black coral	genus		2017-08-22	26.7803	-84.8708	578	reported	North Wall	500m	NF-17-08	NOAA, National Centers for Environmental Information	ID by expert from image	Dive_13	ROV	still image	DSC-16973_1580	NOAA_NF-17-08	0
914562	NOAA, National Centers for Coastal Ocean Science	Bathypathes	black coral	genus		2017-08-22	26.7803	-84.8708	578	reported	North Wall	500m	NF-17-08	NOAA, National Centers for Environmental Information	ID by expert from image	Dive_13	ROV	still image	DSC-16973_1581	NOAA_NF-17-08	0
914563	NOAA, National Centers for Coastal Ocean Science	Bathypathes	black coral	genus		2017-08-22	26.7804	-84.8709	578	reported	North Wall	500m	NF-17-08	NOAA, National Centers for Environmental Information	ID by expert from image	Dive_13	ROV	still image	DSC-16976_1555	NOAA_NF-17-08	0
914564	NOAA, National Centers for Coastal Ocean Science	Stichopathes	black coral	genus		2017-08-22	26.7804	-84.8709	578	reported	North Wall	500m	NF-17-08	NOAA, National Centers for Environmental Information	ID by expert from image	Dive_13	ROV	still image	DSC-16976_1556	NOAA_NF-17-08	0
914559	NOAA, National Centers for Coastal Ocean Science	Stichopathes	black coral	genus		2017-08-22	26.7803	-84.8708	579	reported	North Wall	500m	NF-17-08	NOAA, National Centers for Environmental Information	ID by expert from image	Dive_13	ROV	still image	DSC-16972_1591	NOAA_NF-17-08	0
914560	NOAA, National Centers for Coastal Ocean Science	Bathypathes	black coral	genus		2017-08-22	26.7803	-84.8708	579	reported	North Wall	500m	NF-17-08	NOAA, National Centers for Environmental Information	ID by expert from image	Dive_13	ROV	still image	DSC-16972_1592	NOAA_NF-17-08	0
914567	NOAA, National Centers for Coastal Ocean Science	Stichopathes	black coral	genus		2017-08-22	26.7805	-84.871	579	reported	North Wall	500m	NF-17-08	NOAA, National Centers for Environmental Information	ID by expert from image	Dive_13	ROV	still image	DSC-16978_1532	NOAA_NF-17-08	0
914568	NOAA, National Centers for Coastal Ocean Science	Stichopathes	black coral	genus		2017-08-22	26.7805	-84.871	579	reported	North Wall	500m	NF-17-08	NOAA, National Centers for Environmental Information	ID by expert from image	Dive_13	ROV	still image	DSC-16979_2404	NOAA_NF-17-08	0
914575	NOAA, National Centers for Coastal Ocean Science	Stichopathes	black coral	genus		2017-08-22	26.7806	-84.8713	583	reported	North Wall	500m	NF-17-08	NOAA, National Centers for Environmental Information	ID by expert from image	Dive_13	ROV	still image	DSC-16984_1120	NOAA_NF-17-08	0
914576	NOAA, National Centers for Coastal Ocean Science	Stylasteridae	lace coral	family		2017-08-22	26.7806	-84.8713	583	reported	North Wall	500m	NF-17-08	NOAA, National Centers for Environmental Information	ID by expert from image	Dive_13	ROV	still image	DSC-16985_1117	NOAA_NF-17-08	0
914577	NOAA, National Centers for Coastal Ocean Science	Stichopathes	black coral	genus		2017-08-22	26.7806	-84.8713	583	reported	North Wall	500m	NF-17-08	NOAA, National Centers for Environmental Information	ID by expert from image	Dive_13	ROV	still image	DSC-16985_1118	NOAA_NF-17-08	0
914578	NOAA, National Centers for Coastal Ocean Science	Bathypathes	black coral	genus		2017-08-22	26.7806	-84.8713	583	reported	North Wall	500m	NF-17-08	NOAA, National Centers for Environmental Information	ID by expert from image	Dive_13	ROV	still image	DSC-16985_1119	NOAA_NF-17-08	0
914579	NOAA, National Centers for Coastal Ocean Science	Stichopathes	black coral	genus		2017-08-22	26.7807	-84.8713	583	reported	North Wall	500m	NF-17-08	NOAA, National Centers for Environmental Information	ID by expert from image	Dive_13	ROV	still image	DSC-16986_1115	NOAA_NF-17-08	0
914569	NOAA, National Centers for Coastal Ocean Science	Stichopathes	black coral	genus		2017-08-22	26.7805	-84.8712	584	reported	North Wall	500m	NF-17-08	NOAA, National Centers for Environmental Information	ID by expert from image	Dive_13	ROV	still image	DSC-16981_2363	NOAA_NF-17-08	0
914570	NOAA, National Centers for Coastal Ocean Science	Bathypathes	black coral	genus		2017-08-22	26.7805	-84.8712	584	reported	North Wall	500m	NF-17-08	NOAA, National Centers for Environmental Information	ID by expert from image	Dive_13	ROV	still image	DSC-16981_2364	NOAA_NF-17-08	0
914571	NOAA, National Centers for Coastal Ocean Science	Bathypathes pseudoalternata	black coral	species		2017-08-22	26.7806	-84.8712	584	reported	North Wall	500m	NF-17-08	NOAA, National Centers for Environmental Information	Morphological ID by taxonomic expert from image	Dive_13	ROV	still image	DSC-16982_2365	NOAA_NF-17-08	0
914572	NOAA, National Centers for Coastal Ocean Science	Stichopathes	black coral	genus		2017-08-22	26.7806	-84.8712	584	reported	North Wall	500m	NF-17-08	NOAA, National Centers for Environmental Information	ID by expert from image	Dive_13	ROV	still image	DSC-16982_2366	NOAA_NF-17-08	0
914573	NOAA, National Centers for Coastal Ocean Science	Bathypathes	black coral	genus		2017-08-22	26.7806	-84.8712	584	reported	North Wall	500m	NF-17-08	NOAA, National Centers for Environmental Information	ID by expert from image	Dive_13	ROV	still image	DSC-16983_2367	NOAA_NF-17-08	0
914574	NOAA, National Centers for Coastal Ocean Science	Stichopathes	black coral	genus		2017-08-22	26.7806	-84.8712	584	reported	North Wall	500m	NF-17-08	NOAA, National Centers for Environmental Information	ID by expert from image	Dive_13	ROV	still image	DSC-16983_2368	NOAA_NF-17-08	0
914580	NOAA, National Centers for Coastal Ocean Science	Stichopathes	black coral	genus		2017-08-22	26.7808	-84.8715	587	reported	North Wall	500m	NF-17-08	NOAA, National Centers for Environmental Information	ID by expert from image	Dive_13	ROV	still image	DSC-16988_1111	NOAA_NF-17-08	0
914581	NOAA, National Centers for Coastal Ocean Science	Bathypathes	black coral	genus		2017-08-22	26.7808	-84.8715	587	reported	North Wall	500m	NF-17-08	NOAA, National Centers for Environmental Information	ID by expert from image	Dive_13	ROV	still image	DSC-16988_1112	NOAA_NF-17-08	0
914582	NOAA, National Centers for Coastal Ocean Science	Stichopathes	black coral	genus		2017-08-22	26.7808	-84.8716	591	reported	North Wall	500m	NF-17-08	NOAA, National Centers for Environmental Information	ID by expert from image	Dive_13	ROV	still image	DSC-16989_1110	NOAA_NF-17-08	0
914583	NOAA, National Centers for Coastal Ocean Science	Stichopathes	black coral	genus		2017-08-22	26.7808	-84.8716	591	reported	North Wall	500m	NF-17-08	NOAA, National Centers for Environmental Information	ID by expert from image	Dive_13	ROV	still image	DSC-16990_1108	NOAA_NF-17-08	0
914584	NOAA, National Centers for Coastal Ocean Science	Bathypathes	black coral	genus		2017-08-22	26.7808	-84.8716	591	reported	North Wall	500m	NF-17-08	NOAA, National Centers for Environmental Information	ID by expert from image	Dive_13	ROV	still image	DSC-16990_1109	NOAA_NF-17-08	0
914585	NOAA, National Centers for Coastal Ocean Science	Bathypathes	black coral	genus		2017-08-22	26.7809	-84.8718	595	reported	North Wall	500m	NF-17-08	NOAA, National Centers for Environmental Information	ID by expert from image	Dive_13	ROV	still image	DSC-16993_2369	NOAA_NF-17-08	0
914586	NOAA, National Centers for Coastal Ocean Science	Stichopathes	black coral	genus		2017-08-22	26.7809	-84.8718	595	reported	North Wall	500m	NF-17-08	NOAA, National Centers for Environmental Information	ID by expert from image	Dive_13	ROV	still image	DSC-16993_2370	NOAA_NF-17-08	0
914587	NOAA, National Centers for Coastal Ocean Science	Stichopathes	black coral	genus		2017-08-22	26.7809	-84.8719	598	reported	North Wall	500m	NF-17-08	NOAA, National Centers for Environmental Information	ID by expert from image	Dive_13	ROV	still image	DSC-16994_2371	NOAA_NF-17-08	0
914588	NOAA, National Centers for Coastal Ocean Science	Bathypathes	black coral	genus		2017-08-22	26.7809	-84.872	601	reported	North Wall	500m	NF-17-08	NOAA, National Centers for Environmental Information	ID by expert from image	Dive_13	ROV	still image	DSC-16996_1113	NOAA_NF-17-08	0
914589	NOAA, National Centers for Coastal Ocean Science	Stichopathes	black coral	genus		2017-08-22	26.7809	-84.872	601	reported	North Wall	500m	NF-17-08	NOAA, National Centers for Environmental Information	ID by expert from image	Dive_13	ROV	still image	DSC-16996_1114	NOAA_NF-17-08	0
914590	NOAA, National Centers for Coastal Ocean Science	Stichopathes	black coral	genus		2017-08-22	26.7809	-84.8721	601	reported	North Wall	500m	NF-17-08	NOAA, National Centers for Environmental Information	ID by expert from image	Dive_13	ROV	still image	DSC-16997_2372	NOAA_NF-17-08	0
914591	NOAA, National Centers for Coastal Ocean Science	Bathypathes	black coral	genus		2017-08-22	26.7809	-84.8721	601	reported	North Wall	500m	NF-17-08	NOAA, National Centers for Environmental Information	ID by expert from image	Dive_13	ROV	still image	DSC-16997_2373	NOAA_NF-17-08	0
914592	NOAA, National Centers for Coastal Ocean Science	Stichopathes	black coral	genus		2017-08-22	26.7809	-84.8723	607	reported	North Wall	500m	NF-17-08	NOAA, National Centers for Environmental Information	ID by expert from image	Dive_13	ROV	still image	DSC-17001_2376	NOAA_NF-17-08	0
914593	NOAA, National Centers for Coastal Ocean Science	Stichopathes	black coral	genus		2017-08-22	26.7809	-84.8724	609	reported	North Wall	500m	NF-17-08	NOAA, National Centers for Environmental Information	ID by expert from image	Dive_13	ROV	still image	DSC-17002_2358	NOAA_NF-17-08	0
914594	NOAA, National Centers for Coastal Ocean Science	Stichopathes	black coral	genus		2017-08-22	26.7809	-84.8724	609	reported	North Wall	500m	NF-17-08	NOAA, National Centers for Environmental Information	ID by expert from image	Dive_13	ROV	still image	DSC-17003_2378	NOAA_NF-17-08	0
914595	NOAA, National Centers for Coastal Ocean Science	Stichopathes	black coral	genus		2017-08-22	26.7809	-84.8725	609	reported	North Wall	500m	NF-17-08	NOAA, National Centers for Environmental Information	ID by expert from image	Dive_13	ROV	still image	DSC-17004_2379	NOAA_NF-17-08	0
2241	Smithsonian Institution, National Museum of Natural History	Balticina	sea pen	genus	2396	1885-03-13	28.5667	-86.8	613	reported	Pensacola, South Of	>1000m		Smithsonian Institution, National Museum of Natural History	morphological ID by taxonomic expert		trawl	specimen	USNM 12073	NMNH_IZ	0
6780	Smithsonian Institution, National Museum of Natural History	Deltocyathus italicus	stony coral (cup coral)	species	E2B	1985-05-17	28.3161	-86.3156	613	averaged	off Florida	>1000m	Northern Gulf of Mexico Continental Slope Study | NGOMCS - IV	Smithsonian Institution, National Museum of Natural History			trawl	specimen	USNM 76407	NMNH_IZ	0
6792	Smithsonian Institution, National Museum of Natural History	Flabellum (Ulocyathus) moseleyi	stony coral (cup coral)	species	E2B	1985-05-17	28.3161	-86.3156	613	averaged	off Florida	>1000m	Northern Gulf of Mexico Continental Slope Study | NGOMCS - IV	Smithsonian Institution, National Museum of Natural History			trawl	specimen	USNM 76422	NMNH_IZ	0
6798	Smithsonian Institution, National Museum of Natural History	Deltocyathus italicus	stony coral (cup coral)	species	E2B	1985-05-17	28.3161	-86.3156	613	averaged	off Florida	>1000m	Northern Gulf of Mexico Continental Slope Study | NGOMCS - IV	Smithsonian Institution, National Museum of Natural History	morphological ID by taxonomic expert		trawl	specimen	USNM 76430	NMNH_IZ	0
7693	Smithsonian Institution, National Museum of Natural History	Chrysogorgia elegans	gorgonian coral	species	E2B	1985-05-17	28.3161	-86.3156	613	averaged	off Florida	>1000m	Northern Gulf of Mexico Continental Slope Study | NGOMCS - IV	Smithsonian Institution, National Museum of Natural History	morphological ID by taxonomic expert		trawl	specimen	USNM 89096	NMNH_IZ	0
7705	Smithsonian Institution, National Museum of Natural History	Acanella	gorgonian coral	genus	E2B	1985-05-17	28.3161	-86.3156	613	averaged	off Florida	>1000m	Northern Gulf of Mexico Continental Slope Study | NGOMCS - IV	Smithsonian Institution, National Museum of Natural History			trawl	specimen	USNM 89118	NMNH_IZ	0
10227	Hall-Spencer et al. (2007)	Chrysogorgia elegans	gorgonian coral	species	Stn.4511	1985-05-17	28.3161	-86.3156	613	averaged			Citation					literature	JHS 3983	Hall-Spencer_etal_2007	0
914596	NOAA, National Centers for Coastal Ocean Science	Stichopathes	black coral	genus		2017-08-22	26.781	-84.8726	614	reported	North Wall	500m	NF-17-08	NOAA, National Centers for Environmental Information	ID by expert from image	Dive_13	ROV	still image	DSC-17007_2380	NOAA_NF-17-08	0
6806	Smithsonian Institution, National Museum of Natural History	Flabellum (Ulocyathus) moseleyi	stony coral (cup coral)	species	E02	1985-05-17	28.2783	-86.2014	616	averaged	off Florida	>1000m	Northern Gulf of Mexico Continental Slope Study | NGOMCS - IV	Smithsonian Institution, National Museum of Natural History	morphological ID by taxonomic expert		trawl	specimen	USNM 76438	NMNH_IZ	0
7692	Smithsonian Institution, National Museum of Natural History	Chrysogorgia elegans	gorgonian coral	species	E02	1985-05-17	28.2783	-86.2014	616	averaged	off Florida	>1000m	Northern Gulf of Mexico Continental Slope Study | NGOMCS - IV	Smithsonian Institution, National Museum of Natural History	morphological ID by taxonomic expert		trawl	specimen	USNM 89095	NMNH_IZ	0
7700	Smithsonian Institution, National Museum of Natural History	Acanella arbuscula	gorgonian coral	species	E02	1985-05-17	28.2783	-86.2014	616	averaged	off Florida	>1000m	Northern Gulf of Mexico Continental Slope Study | NGOMCS - IV	Smithsonian Institution, National Museum of Natural History			trawl	specimen	USNM 89107	NMNH_IZ	0
10226	Hall-Spencer et al. (2007)	Chrysogorgia elegans	gorgonian coral	species	Stn.4510	1985-05-17	28.2783	-86.2014	616	averaged			Citation					literature	JHS 3980	Hall-Spencer_etal_2007	0
914638	NOAA, National Centers for Coastal Ocean Science	Stichopathes	black coral	genus		2017-08-22	26.782	-84.8751	617	reported	North Wall	500m	NF-17-08	NOAA, National Centers for Environmental Information	ID by expert from image	Dive_13	ROV	still image	DSC-17105_2694	NOAA_NF-17-08	0
6779	Smithsonian Institution, National Museum of Natural History	Deltocyathus italicus	stony coral (cup coral)	species	E2C	1985-05-17	28.2258	-86.1108	618	averaged	off Florida	>1000m	Northern Gulf of Mexico Continental Slope Study | NGOMCS - IV	Smithsonian Institution, National Museum of Natural History			trawl	specimen	USNM 76406	NMNH_IZ	0
6783	Smithsonian Institution, National Museum of Natural History	Flabellum (Ulocyathus) moseleyi	stony coral (cup coral)	species	E2C	1985-05-17	28.2258	-86.1108	618	averaged	off Florida	>1000m	Northern Gulf of Mexico Continental Slope Study | NGOMCS - IV	Smithsonian Institution, National Museum of Natural History	morphological ID by taxonomic expert		trawl	specimen	USNM 76410	NMNH_IZ	0
7691	Smithsonian Institution, National Museum of Natural History	Chrysogorgia elegans	gorgonian coral	species	E2C - Stn.4500	1985-05-17	28.2258	-86.1108	618	averaged	off Florida	>1000m	Northern Gulf of Mexico Continental Slope Study | NGOMCS - IV	Smithsonian Institution, National Museum of Natural History	morphological ID by taxonomic expert		trawl	specimen	USNM 89094	NMNH_IZ	0
7704	Smithsonian Institution, National Museum of Natural History	Acanella	gorgonian coral	genus	E2C	1985-05-17	28.2258	-86.1108	618	averaged	off Florida	>1000m	Northern Gulf of Mexico Continental Slope Study | NGOMCS - IV	Smithsonian Institution, National Museum of Natural History			trawl	specimen	USNM 89117	NMNH_IZ	0
421595	Smithsonian Institution, National Museum of Natural History	Schizocyathus fissilis	stony coral (cup coral)	species	E2C-2-MMS-NGOMCS/4458	1985-05-16	28.2472	-86.1631	618		off Florida			Smithsonian Institution, National Museum of Natural History			corer	specimen	USNM 76842	NMNH_IZ	0
914598	NOAA, National Centers for Coastal Ocean Science	Stichopathes	black coral	genus		2017-08-22	26.7809	-84.8729	618	reported	North Wall	500m	NF-17-08	NOAA, National Centers for Environmental Information	ID by expert from image	Dive_13	ROV	still image	DSC-17013_2382	NOAA_NF-17-08	0
914599	NOAA, National Centers for Coastal Ocean Science	Stichopathes	black coral	genus		2017-08-22	26.7809	-84.873	618	reported	North Wall	500m	NF-17-08	NOAA, National Centers for Environmental Information	ID by expert from image	Dive_13	ROV	still image	DSC-17014_1122	NOAA_NF-17-08	0
914600	NOAA, National Centers for Coastal Ocean Science	Stichopathes	black coral	genus		2017-08-22	26.7809	-84.873	618	reported	North Wall	500m	NF-17-08	NOAA, National Centers for Environmental Information	ID by expert from image	Dive_13	ROV	still image	DSC-17015_1121	NOAA_NF-17-08	0
914635	NOAA, National Centers for Coastal Ocean Science	Pennatulacea	sea pen	order		2017-08-22	26.7818	-84.8746	618	reported	North Wall	500m	NF-17-08	NOAA, National Centers for Environmental Information	ID by expert from image	Dive_13	ROV	still image	DSC-17080_2585	NOAA_NF-17-08	0
914636	NOAA, National Centers for Coastal Ocean Science	Pennatulacea	sea pen	order		2017-08-22	26.7818	-84.8745	618	reported	North Wall	500m	NF-17-08	NOAA, National Centers for Environmental Information	ID by expert from image	Dive_13	ROV	still image	DSC-17081_2718	NOAA_NF-17-08	0
914601	NOAA, National Centers for Coastal Ocean Science	Bathypathes	black coral	genus		2017-08-22	26.7809	-84.8732	619	reported	North Wall	500m	NF-17-08	NOAA, National Centers for Environmental Information	ID by expert from image	Dive_13	ROV	still image	DSC-17018_2383	NOAA_NF-17-08	0
914602	NOAA, National Centers for Coastal Ocean Science	Stichopathes	black coral	genus		2017-08-22	26.7809	-84.8732	619	reported	North Wall	500m	NF-17-08	NOAA, National Centers for Environmental Information	ID by expert from image	Dive_13	ROV	still image	DSC-17018_2384	NOAA_NF-17-08	0
914603	NOAA, National Centers for Coastal Ocean Science	Stichopathes	black coral	genus		2017-08-22	26.781	-84.8732	619	reported	North Wall	500m	NF-17-08	NOAA, National Centers for Environmental Information	ID by expert from image	Dive_13	ROV	still image	DSC-17020_2385	NOAA_NF-17-08	0
914604	NOAA, National Centers for Coastal Ocean Science	Bathypathes	black coral	genus		2017-08-22	26.781	-84.8732	619	reported	North Wall	500m	NF-17-08	NOAA, National Centers for Environmental Information	ID by expert from image	Dive_13	ROV	still image	DSC-17020_2386	NOAA_NF-17-08	0
914637	NOAA, National Centers for Coastal Ocean Science	Stichopathes	black coral	genus		2017-08-22	26.7819	-84.8751	619	reported	North Wall	500m	NF-17-08	NOAA, National Centers for Environmental Information	ID by expert from image	Dive_13	ROV	still image	DSC-17104_2545	NOAA_NF-17-08	0
7378	Smithsonian Institution, National Museum of Natural History	Flabellum (Ulocyathus) moseleyi	stony coral (cup coral)	species	102	1987-04-21	27.7972	-85.3617	620	averaged	Off West Coast		Molsys III	Smithsonian Institution, National Museum of Natural History				specimen	USNM 82932	NMNH_IZ	0
914605	NOAA, National Centers for Coastal Ocean Science	Stichopathes	black coral	genus		2017-08-22	26.7811	-84.8732	620	reported	North Wall	500m	NF-17-08	NOAA, National Centers for Environmental Information	ID by expert from image	Dive_13	ROV	still image	DSC-17021_2387	NOAA_NF-17-08	0
914629	NOAA, National Centers for Coastal Ocean Science	Stichopathes	black coral	genus		2017-08-22	26.7818	-84.8745	620	reported	North Wall	500m	NF-17-08	NOAA, National Centers for Environmental Information	ID by expert from image	Dive_13	ROV	still image	DSC-17052_2579	NOAA_NF-17-08	0
914606	NOAA, National Centers for Coastal Ocean Science	Stichopathes	black coral	genus		2017-08-22	26.7812	-84.8732	621	reported	North Wall	500m	NF-17-08	NOAA, National Centers for Environmental Information	ID by expert from image	Dive_13	ROV	still image	DSC-17023_2590	NOAA_NF-17-08	0
914607	NOAA, National Centers for Coastal Ocean Science	Stichopathes	black coral	genus		2017-08-22	26.7812	-84.8733	621	reported	North Wall	500m	NF-17-08	NOAA, National Centers for Environmental Information	ID by expert from image	Dive_13	ROV	still image	DSC-17024_2591	NOAA_NF-17-08	0
914608	NOAA, National Centers for Coastal Ocean Science	Stichopathes	black coral	genus		2017-08-22	26.7814	-84.8733	621	reported	North Wall	500m	NF-17-08	NOAA, National Centers for Environmental Information	ID by expert from image	Dive_13	ROV	still image	DSC-17027_2593	NOAA_NF-17-08	0
914639	NOAA, National Centers for Coastal Ocean Science	Stichopathes	black coral	genus		2017-08-22	26.7821	-84.8751	621	reported	North Wall	500m	NF-17-08	NOAA, National Centers for Environmental Information	ID by expert from image	Dive_13	ROV	still image	DSC-17106_2804	NOAA_NF-17-08	0
6865	Smithsonian Institution, National Museum of Natural History	Deltocyathus italicus	stony coral (cup coral)	species	E02	1984-04-16	28.2933	-86.2467	622	averaged	off Florida	>1000m	Northern Gulf of Mexico Continental Slope Study | NGOMCS - II	Smithsonian Institution, National Museum of Natural History			trawl	specimen	USNM 76833	NMNH_IZ	0
6868	Smithsonian Institution, National Museum of Natural History	Flabellum (Ulocyathus) moseleyi	stony coral (cup coral)	species	E02	1984-04-16	28.2933	-86.2467	622	averaged	off Florida	>1000m	Northern Gulf of Mexico Continental Slope Study | NGOMCS - II	Smithsonian Institution, National Museum of Natural History			trawl	specimen	USNM 76836	NMNH_IZ	0
7687	Smithsonian Institution, National Museum of Natural History	Chrysogorgia elegans	gorgonian coral	species	E02	1984-04-16	28.2933	-86.2467	622	averaged	off Florida	>1000m	Northern Gulf of Mexico Continental Slope Study | NGOMCS - II	Smithsonian Institution, National Museum of Natural History	morphological ID by taxonomic expert		trawl	specimen	USNM 89089	NMNH_IZ	0
7697	Smithsonian Institution, National Museum of Natural History	Acanella arbuscula	gorgonian coral	species	E02	1984-04-16	28.2933	-86.2467	622	averaged	off Florida	>1000m	Northern Gulf of Mexico Continental Slope Study | NGOMCS - II	Smithsonian Institution, National Museum of Natural History			trawl	specimen	USNM 89103	NMNH_IZ	0
421596	Smithsonian Institution, National Museum of Natural History	Schizocyathus fissilis	stony coral (cup coral)	species	E02-2-MMS-NGOMCS/4452	1985-05-18	28.2797	-86.2461	622		off Florida			Smithsonian Institution, National Museum of Natural History			corer	specimen	USNM 76839	NMNH_IZ	0
6790	Smithsonian Institution, National Museum of Natural History	Deltocyathus italicus	stony coral (cup coral)	species	E2A	1985-05-13	28.5836	-86.7622	625	reported	off Florida	>1000m	Northern Gulf of Mexico Continental Slope Study | NGOMCS - IV	Smithsonian Institution, National Museum of Natural History	morphological ID by taxonomic expert		trawl	specimen	USNM 76420	NMNH_IZ	0
7688	Smithsonian Institution, National Museum of Natural History	Chrysogorgia elegans	gorgonian coral	species	E2A - Stn.4502	1985-05-13	28.5836	-86.7622	625	reported	off Florida	>1000m	Northern Gulf of Mexico Continental Slope Study | NGOMCS - IV	Smithsonian Institution, National Museum of Natural History	morphological ID by taxonomic expert		trawl	specimen	USNM 89090	NMNH_IZ	0
7698	Smithsonian Institution, National Museum of Natural History	Acanella arbuscula	gorgonian coral	species	E2A	1985-05-13	28.5836	-86.7622	625	reported	off Florida	>1000m	Northern Gulf of Mexico Continental Slope Study | NGOMCS - IV	Smithsonian Institution, National Museum of Natural History			trawl	specimen	USNM 89105	NMNH_IZ	0
914597	NOAA, National Centers for Coastal Ocean Science	Stichopathes	black coral	genus		2017-08-22	26.7809	-84.8728	625	reported	North Wall	500m	NF-17-08	NOAA, National Centers for Environmental Information	ID by expert from image	Dive_13	ROV	still image	DSC-17011_2381	NOAA_NF-17-08	0
914609	NOAA, National Centers for Coastal Ocean Science	Bathypathes	black coral	genus		2017-08-22	26.7815	-84.8733	625	reported	North Wall	500m	NF-17-08	NOAA, National Centers for Environmental Information	ID by expert from image	Dive_13	ROV	still image	DSC-17028_2589	NOAA_NF-17-08	0
914626	NOAA, National Centers for Coastal Ocean Science	Stichopathes	black coral	genus		2017-08-22	26.7818	-84.8744	626	reported	North Wall	500m	NF-17-08	NOAA, National Centers for Environmental Information	ID by expert from image	Dive_13	ROV	still image	DSC-17050_2578	NOAA_NF-17-08	0
914627	NOAA, National Centers for Coastal Ocean Science	Bathypathes	black coral	genus		2017-08-22	26.7818	-84.8745	626	reported	North Wall	500m	NF-17-08	NOAA, National Centers for Environmental Information	ID by expert from image	Dive_13	ROV	still image	DSC-17051_2587	NOAA_NF-17-08	0
914628	NOAA, National Centers for Coastal Ocean Science	Anthomastus	soft coral	genus		2017-08-22	26.7818	-84.8745	626	reported	North Wall	500m	NF-17-08	NOAA, National Centers for Environmental Information	ID by expert from image	Dive_13	ROV	still image	DSC-17051_2588	NOAA_NF-17-08	0
914630	NOAA, National Centers for Coastal Ocean Science	Bathypathes	black coral	genus		2017-08-22	26.7818	-84.8745	626	reported	North Wall	500m	NF-17-08	NOAA, National Centers for Environmental Information	ID by expert from image	Dive_13	ROV	still image	DSC-17056_2572	NOAA_NF-17-08	0
914631	NOAA, National Centers for Coastal Ocean Science	Stichopathes	black coral	genus		2017-08-22	26.7819	-84.8745	626	reported	North Wall	500m	NF-17-08	NOAA, National Centers for Environmental Information	ID by expert from image	Dive_13	ROV	still image	DSC-17057_2581	NOAA_NF-17-08	0
914632	NOAA, National Centers for Coastal Ocean Science	Bathypathes	black coral	genus		2017-08-22	26.7819	-84.8745	626	reported	North Wall	500m	NF-17-08	NOAA, National Centers for Environmental Information	ID by expert from image	Dive_13	ROV	still image	DSC-17057_2582	NOAA_NF-17-08	0
914633	NOAA, National Centers for Coastal Ocean Science	Stichopathes	black coral	genus		2017-08-22	26.7818	-84.8745	626	reported	North Wall	500m	NF-17-08	NOAA, National Centers for Environmental Information	ID by expert from image	Dive_13	ROV	still image	DSC-17059_2583	NOAA_NF-17-08	0
914634	NOAA, National Centers for Coastal Ocean Science	Stichopathes	black coral	genus		2017-08-22	26.7818	-84.8745	626	reported	North Wall	500m	NF-17-08	NOAA, National Centers for Environmental Information	ID by expert from image	Dive_13	ROV	still image	DSC-17061_2584	NOAA_NF-17-08	0
914624	NOAA, National Centers for Coastal Ocean Science	Stichopathes	black coral	genus		2017-08-22	26.7818	-84.8744	627	reported	North Wall	500m	NF-17-08	NOAA, National Centers for Environmental Information	ID by expert from image	Dive_13	ROV	still image	DSC-17049_2576	NOAA_NF-17-08	0
914625	NOAA, National Centers for Coastal Ocean Science	Bathypathes	black coral	genus		2017-08-22	26.7818	-84.8744	627	reported	North Wall	500m	NF-17-08	NOAA, National Centers for Environmental Information	ID by expert from image	Dive_13	ROV	still image	DSC-17049_2577	NOAA_NF-17-08	0
6799	Smithsonian Institution, National Museum of Natural History	Deltocyathus italicus	stony coral (cup coral)	species	E2D	1985-05-16	28.1272	-85.86	628	averaged	off Florida	>1000m	Northern Gulf of Mexico Continental Slope Study | NGOMCS - IV	Smithsonian Institution, National Museum of Natural History	morphological ID by taxonomic expert		trawl	specimen	USNM 76431	NMNH_IZ	0
6805	Smithsonian Institution, National Museum of Natural History	Deltocyathus italicus	stony coral (cup coral)	species	E2D	1985-05-16	28.1272	-85.86	628	averaged	off Florida	>1000m	Northern Gulf of Mexico Continental Slope Study | NGOMCS - IV	Smithsonian Institution, National Museum of Natural History			trawl	specimen	USNM 76437	NMNH_IZ	0
7690	Smithsonian Institution, National Museum of Natural History	Chrysogorgia elegans	gorgonian coral	species	E2D - Stn.4508	1985-05-16	28.1272	-85.86	628	averaged	off Florida	>1000m	Northern Gulf of Mexico Continental Slope Study | NGOMCS - IV	Smithsonian Institution, National Museum of Natural History	morphological ID by taxonomic expert		trawl	specimen	USNM 89093	NMNH_IZ	0
7699	Smithsonian Institution, National Museum of Natural History	Acanella arbuscula	gorgonian coral	species	E2D	1985-05-16	28.1272	-85.86	628	averaged	off Florida	>1000m	Northern Gulf of Mexico Continental Slope Study | NGOMCS - IV	Smithsonian Institution, National Museum of Natural History			trawl	specimen	USNM 89106	NMNH_IZ	0
914623	NOAA, National Centers for Coastal Ocean Science	Stichopathes	black coral	genus		2017-08-22	26.7818	-84.8743	628	reported	North Wall	500m	NF-17-08	NOAA, National Centers for Environmental Information	ID by expert from image	Dive_13	ROV	still image	DSC-17048_2575	NOAA_NF-17-08	0
6782	Smithsonian Institution, National Museum of Natural History	Flabellum (Ulocyathus) moseleyi	stony coral (cup coral)	species	E2E	1985-05-16	28.0178	-85.6606	629	reported	off Florida	>1000m	Northern Gulf of Mexico Continental Slope Study | NGOMCS - IV	Smithsonian Institution, National Museum of Natural History	morphological ID by taxonomic expert		trawl	specimen	USNM 76409	NMNH_IZ	0
6800	Smithsonian Institution, National Museum of Natural History	Deltocyathus italicus	stony coral (cup coral)	species	E2E	1985-05-16	28.0178	-85.6606	629	reported	off Florida	>1000m	Northern Gulf of Mexico Continental Slope Study | NGOMCS - IV	Smithsonian Institution, National Museum of Natural History	morphological ID by taxonomic expert		trawl	specimen	USNM 76432	NMNH_IZ	0
6807	Smithsonian Institution, National Museum of Natural History	Flabellum (Ulocyathus) moseleyi	stony coral (cup coral)	species	E2E	1985-05-16	28.0178	-85.6606	629	reported	off Florida	>1000m	Northern Gulf of Mexico Continental Slope Study | NGOMCS - IV	Smithsonian Institution, National Museum of Natural History	morphological ID by taxonomic expert		trawl	specimen	USNM 76439	NMNH_IZ	0
7689	Smithsonian Institution, National Museum of Natural History	Chrysogorgia elegans	gorgonian coral	species	E2E	1985-05-16	28.0178	-85.6606	629	reported	off Florida	>1000m	Northern Gulf of Mexico Continental Slope Study | NGOMCS - IV	Smithsonian Institution, National Museum of Natural History	morphological ID by taxonomic expert		trawl	specimen	USNM 89092	NMNH_IZ	0
7703	Smithsonian Institution, National Museum of Natural History	Acanella	gorgonian coral	genus	E2E	1985-05-16	28.0178	-85.6606	629	reported	off Florida	>1000m	Northern Gulf of Mexico Continental Slope Study | NGOMCS - IV	Smithsonian Institution, National Museum of Natural History			trawl	specimen	USNM 89116	NMNH_IZ	0
10225	Hall-Spencer et al. (2007)	Chrysogorgia elegans	gorgonian coral	species	Stn.4507	1985-05-16	28.0178	-85.6606	629	reported			Citation					literature	JHS 3971	Hall-Spencer_etal_2007	0
914610	NOAA, National Centers for Coastal Ocean Science	Bathypathes	black coral	genus		2017-08-22	26.7816	-84.8735	629	reported	North Wall	500m	NF-17-08	NOAA, National Centers for Environmental Information	ID by expert from image	Dive_13	ROV	still image	DSC-17032_2596	NOAA_NF-17-08	0
914611	NOAA, National Centers for Coastal Ocean Science	Stichopathes	black coral	genus		2017-08-22	26.7816	-84.8735	629	reported	North Wall	500m	NF-17-08	NOAA, National Centers for Environmental Information	ID by expert from image	Dive_13	ROV	still image	DSC-17032_2597	NOAA_NF-17-08	0
914612	NOAA, National Centers for Coastal Ocean Science	Stichopathes	black coral	genus		2017-08-22	26.7816	-84.8735	629	reported	North Wall	500m	NF-17-08	NOAA, National Centers for Environmental Information	ID by expert from image	Dive_13	ROV	still image	DSC-17033_2598	NOAA_NF-17-08	0
914613	NOAA, National Centers for Coastal Ocean Science	Stichopathes	black coral	genus		2017-08-22	26.7816	-84.8736	629	reported	North Wall	500m	NF-17-08	NOAA, National Centers for Environmental Information	ID by expert from image	Dive_13	ROV	still image	DSC-17034_2599	NOAA_NF-17-08	0
914614	NOAA, National Centers for Coastal Ocean Science	Bathypathes	black coral	genus		2017-08-22	26.7816	-84.8736	629	reported	North Wall	500m	NF-17-08	NOAA, National Centers for Environmental Information	ID by expert from image	Dive_13	ROV	still image	DSC-17034_2600	NOAA_NF-17-08	0
639270	Smithsonian Institution, National Museum of Natural History	Mycale	demosponge	genus	E02-31	1984-04-16	28.2767	-86.2533	630	reported	off Florida			Smithsonian Institution, National Museum of Natural History	morphological ID from sample by expert	MMS-NGOMCS/2380	corer	specimen	USNM 50568	NMNH_IZ	0
914615	NOAA, National Centers for Coastal Ocean Science	Demospongiae	demosponge	class		2017-08-22	26.7817	-84.8736	630	reported	North Wall	500m	NF-17-08	NOAA, National Centers for Environmental Information	ID by expert from image	Dive_13	ROV	still image	DSC-17035_2601	NOAA_NF-17-08	0
914616	NOAA, National Centers for Coastal Ocean Science	Stichopathes	black coral	genus		2017-08-22	26.7817	-84.8736	630	reported	North Wall	500m	NF-17-08	NOAA, National Centers for Environmental Information	ID by expert from image	Dive_13	ROV	still image	DSC-17035_2602	NOAA_NF-17-08	0
914617	NOAA, National Centers for Coastal Ocean Science	Stichopathes	black coral	genus		2017-08-22	26.7817	-84.8737	632	reported	North Wall	500m	NF-17-08	NOAA, National Centers for Environmental Information	ID by expert from image	Dive_13	ROV	still image	DSC-17037_2580	NOAA_NF-17-08	0
914618	NOAA, National Centers for Coastal Ocean Science	Stichopathes	black coral	genus		2017-08-22	26.7817	-84.8737	632	reported	North Wall	500m	NF-17-08	NOAA, National Centers for Environmental Information	ID by expert from image	Dive_13	ROV	still image	DSC-17038_2594	NOAA_NF-17-08	0
914619	NOAA, National Centers for Coastal Ocean Science	Bathypathes	black coral	genus		2017-08-22	26.7817	-84.8737	632	reported	North Wall	500m	NF-17-08	NOAA, National Centers for Environmental Information	ID by expert from image	Dive_13	ROV	still image	DSC-17038_2595	NOAA_NF-17-08	0
914640	NOAA, National Centers for Coastal Ocean Science	Stichopathes	black coral	genus		2017-08-22	26.7822	-84.8757	632	reported	North Wall	500m	NF-17-08	NOAA, National Centers for Environmental Information	ID by expert from image	Dive_13	ROV	still image	DSC-17137_2805	NOAA_NF-17-08	0
914622	NOAA, National Centers for Coastal Ocean Science	Stichopathes	black coral	genus		2017-08-22	26.7818	-84.8741	633	reported	North Wall	500m	NF-17-08	NOAA, National Centers for Environmental Information	ID by expert from image	Dive_13	ROV	still image	DSC-17043_2574	NOAA_NF-17-08	0
914641	NOAA, National Centers for Coastal Ocean Science	Stichopathes	black coral	genus		2017-08-22	26.7822	-84.8757	633	reported	North Wall	500m	NF-17-08	NOAA, National Centers for Environmental Information	ID by expert from image	Dive_13	ROV	still image	DSC-17138_2806	NOAA_NF-17-08	0
914642	NOAA, National Centers for Coastal Ocean Science	Stichopathes	black coral	genus		2017-08-22	26.7822	-84.8757	633	reported	North Wall	500m	NF-17-08	NOAA, National Centers for Environmental Information	ID by expert from image	Dive_13	ROV	still image	DSC-17139_2807	NOAA_NF-17-08	0
914643	NOAA, National Centers for Coastal Ocean Science	Stichopathes	black coral	genus		2017-08-22	26.7822	-84.8757	633	reported	North Wall	500m	NF-17-08	NOAA, National Centers for Environmental Information	ID by expert from image	Dive_13	ROV	still image	DSC-17140_2808	NOAA_NF-17-08	0
914644	NOAA, National Centers for Coastal Ocean Science	Stichopathes	black coral	genus		2017-08-22	26.7822	-84.8758	633	reported	North Wall	500m	NF-17-08	NOAA, National Centers for Environmental Information	ID by expert from image	Dive_13	ROV	still image	DSC-17141_2809	NOAA_NF-17-08	0
914645	NOAA, National Centers for Coastal Ocean Science	Stichopathes	black coral	genus		2017-08-22	26.7823	-84.8758	633	reported	North Wall	500m	NF-17-08	NOAA, National Centers for Environmental Information	ID by expert from image	Dive_13	ROV	still image	DSC-17142_2819	NOAA_NF-17-08	0
914620	NOAA, National Centers for Coastal Ocean Science	Stichopathes	black coral	genus		2017-08-22	26.7817	-84.8738	635	reported	North Wall	500m	NF-17-08	NOAA, National Centers for Environmental Information	ID by expert from image	Dive_13	ROV	still image	DSC-17039_2592	NOAA_NF-17-08	0
914621	NOAA, National Centers for Coastal Ocean Science	Stichopathes	black coral	genus		2017-08-22	26.7817	-84.8739	637	reported	North Wall	500m	NF-17-08	NOAA, National Centers for Environmental Information	ID by expert from image	Dive_13	ROV	still image	DSC-17041_2573	NOAA_NF-17-08	0
914646	NOAA, National Centers for Coastal Ocean Science	Stylasteridae	lace coral	family		2017-08-22	26.7827	-84.8769	642	reported	North Wall	500m	NF-17-08	NOAA, National Centers for Environmental Information	ID by expert from image	Dive_13	ROV	still image	DSC-17174_2811	NOAA_NF-17-08	0
914647	NOAA, National Centers for Coastal Ocean Science	Stichopathes	black coral	genus		2017-08-22	26.7827	-84.8769	642	reported	North Wall	500m	NF-17-08	NOAA, National Centers for Environmental Information	ID by expert from image	Dive_13	ROV	still image	DSC-17174_2812	NOAA_NF-17-08	0
914648	NOAA, National Centers for Coastal Ocean Science	Stylasteridae	lace coral	family		2017-08-22	26.7827	-84.8769	645	reported	North Wall	500m	NF-17-08	NOAA, National Centers for Environmental Information	ID by expert from image	Dive_13	ROV	still image	DSC-17175_2802	NOAA_NF-17-08	0
914649	NOAA, National Centers for Coastal Ocean Science	Stichopathes	black coral	genus		2017-08-22	26.7827	-84.8769	645	reported	North Wall	500m	NF-17-08	NOAA, National Centers for Environmental Information	ID by expert from image	Dive_13	ROV	still image	DSC-17175_2803	NOAA_NF-17-08	0
914650	NOAA, National Centers for Coastal Ocean Science	Desmophyllum pertusum	stony coral (branching)	species		2017-08-22	26.7829	-84.8769	650	reported	North Wall	500m	NF-17-08	NOAA, National Centers for Environmental Information	ID by expert from image	Dive_13	ROV	still image	DSC-17177_2814	NOAA_NF-17-08	0
914651	NOAA, National Centers for Coastal Ocean Science	Stichopathes	black coral	genus		2017-08-22	26.7829	-84.8769	650	reported	North Wall	500m	NF-17-08	NOAA, National Centers for Environmental Information	ID by expert from image	Dive_13	ROV	still image	DSC-17177_2815	NOAA_NF-17-08	0
914652	NOAA, National Centers for Coastal Ocean Science	Plumarella	gorgonian coral	genus		2017-08-22	26.7829	-84.8769	650	reported	North Wall	500m	NF-17-08	NOAA, National Centers for Environmental Information	ID by expert from image	Dive_13	ROV	still image	DSC-17177_2816	NOAA_NF-17-08	0
914658	NOAA, National Centers for Coastal Ocean Science	Stichopathes	black coral	genus		2017-08-22	26.7848	-84.8779	665	reported	North Wall	500m	NF-17-08	NOAA, National Centers for Environmental Information	ID by expert from image	Dive_13	ROV	still image	DSC-17217_2779	NOAA_NF-17-08	0
914678	NOAA, National Centers for Coastal Ocean Science	Aphrocallistes	glass sponge	genus		2017-08-22	26.7854	-84.8785	665	reported	North Wall	500m	NF-17-08	NOAA, National Centers for Environmental Information	ID by expert from image	Dive_13	ROV	still image	DSC-17242_2800	NOAA_NF-17-08	0
914653	NOAA, National Centers for Coastal Ocean Science	Stichopathes	black coral	genus		2017-08-22	26.7839	-84.8773	667	reported	North Wall	500m	NF-17-08	NOAA, National Centers for Environmental Information	ID by expert from image	Dive_13	ROV	still image	DSC-17198_2817	NOAA_NF-17-08	0
914665	NOAA, National Centers for Coastal Ocean Science	Stichopathes	black coral	genus		2017-08-22	26.7853	-84.8782	667	reported	North Wall	500m	NF-17-08	NOAA, National Centers for Environmental Information	ID by expert from image	Dive_13	ROV	still image	DSC-17229_2786	NOAA_NF-17-08	0
914673	NOAA, National Centers for Coastal Ocean Science	Stylasteridae	lace coral	family		2017-08-22	26.7855	-84.8784	667	reported	North Wall	500m	NF-17-08	NOAA, National Centers for Environmental Information	ID by expert from image	Dive_13	ROV	still image	DSC-17236_2794	NOAA_NF-17-08	0
914674	NOAA, National Centers for Coastal Ocean Science	Chrysogorgia	gorgonian coral	genus		2017-08-22	26.7855	-84.8784	667	reported	North Wall	500m	NF-17-08	NOAA, National Centers for Environmental Information	ID by expert from image	Dive_13	ROV	still image	DSC-17236_2795	NOAA_NF-17-08	0
914675	NOAA, National Centers for Coastal Ocean Science	Stichopathes	black coral	genus		2017-08-22	26.7855	-84.8784	667	reported	North Wall	500m	NF-17-08	NOAA, National Centers for Environmental Information	ID by expert from image	Dive_13	ROV	still image	DSC-17236_2796	NOAA_NF-17-08	0
914676	NOAA, National Centers for Coastal Ocean Science	Keratoisididae	gorgonian coral	family		2017-08-22	26.7855	-84.8784	667	reported	North Wall	500m	NF-17-08	NOAA, National Centers for Environmental Information	ID by expert from image	Dive_13	ROV	still image	DSC-17239_2798	NOAA_NF-17-08	0
914677	NOAA, National Centers for Coastal Ocean Science	Stichopathes	black coral	genus		2017-08-22	26.7855	-84.8784	667	reported	North Wall	500m	NF-17-08	NOAA, National Centers for Environmental Information	ID by expert from image	Dive_13	ROV	still image	DSC-17239_2799	NOAA_NF-17-08	0
914654	NOAA, National Centers for Coastal Ocean Science	Porifera	sponge (unspecified)	phylum		2017-08-22	26.7844	-84.8777	668	reported	North Wall	500m	NF-17-08	NOAA, National Centers for Environmental Information	ID by expert from image	Dive_13	ROV	still image	DSC-17210_2790	NOAA_NF-17-08	0
914655	NOAA, National Centers for Coastal Ocean Science	Stichopathes	black coral	genus		2017-08-22	26.7844	-84.8777	668	reported	North Wall	500m	NF-17-08	NOAA, National Centers for Environmental Information	ID by expert from image	Dive_13	ROV	still image	DSC-17210_2791	NOAA_NF-17-08	0
914657	NOAA, National Centers for Coastal Ocean Science	Stichopathes	black coral	genus		2017-08-22	26.7846	-84.8778	668	reported	North Wall	500m	NF-17-08	NOAA, National Centers for Environmental Information	ID by expert from image	Dive_13	ROV	still image	DSC-17214_2810	NOAA_NF-17-08	0
914659	NOAA, National Centers for Coastal Ocean Science	Stylasteridae	lace coral	family		2017-08-22	26.7848	-84.8779	668	reported	North Wall	500m	NF-17-08	NOAA, National Centers for Environmental Information	ID by expert from image	Dive_13	ROV	still image	DSC-17218_2780	NOAA_NF-17-08	0
914660	NOAA, National Centers for Coastal Ocean Science	Desmophyllum pertusum	stony coral (branching)	species		2017-08-22	26.7848	-84.8779	668	reported	North Wall	500m	NF-17-08	NOAA, National Centers for Environmental Information	ID by expert from image	Dive_13	ROV	still image	DSC-17218_2781	NOAA_NF-17-08	0
914661	NOAA, National Centers for Coastal Ocean Science	Stichopathes	black coral	genus		2017-08-22	26.7851	-84.8781	668	reported	North Wall	500m	NF-17-08	NOAA, National Centers for Environmental Information	ID by expert from image	Dive_13	ROV	still image	DSC-17225_2782	NOAA_NF-17-08	0
914662	NOAA, National Centers for Coastal Ocean Science	Bathypathes	black coral	genus		2017-08-22	26.7852	-84.8781	668	reported	North Wall	500m	NF-17-08	NOAA, National Centers for Environmental Information	ID by expert from image	Dive_13	ROV	still image	DSC-17226_2783	NOAA_NF-17-08	0
914663	NOAA, National Centers for Coastal Ocean Science	Porifera	sponge (unspecified)	phylum		2017-08-22	26.7852	-84.8781	668	reported	North Wall	500m	NF-17-08	NOAA, National Centers for Environmental Information	ID by expert from image	Dive_13	ROV	still image	DSC-17226_2784	NOAA_NF-17-08	0
914664	NOAA, National Centers for Coastal Ocean Science	Keratoisididae	gorgonian coral	family		2017-08-22	26.7852	-84.8781	668	reported	North Wall	500m	NF-17-08	NOAA, National Centers for Environmental Information	ID by expert from image	Dive_13	ROV	still image	DSC-17226_2785	NOAA_NF-17-08	0
914666	NOAA, National Centers for Coastal Ocean Science	Stichopathes	black coral	genus		2017-08-22	26.7854	-84.8783	668	reported	North Wall	500m	NF-17-08	NOAA, National Centers for Environmental Information	ID by expert from image	Dive_13	ROV	still image	DSC-17231_2801	NOAA_NF-17-08	0
914667	NOAA, National Centers for Coastal Ocean Science	Stichopathes	black coral	genus		2017-08-22	26.7854	-84.8783	668	reported	North Wall	500m	NF-17-08	NOAA, National Centers for Environmental Information	ID by expert from image	Dive_13	ROV	still image	DSC-17232_2788	NOAA_NF-17-08	0
914668	NOAA, National Centers for Coastal Ocean Science	Porifera	sponge (unspecified)	phylum		2017-08-22	26.7854	-84.8783	668	reported	North Wall	500m	NF-17-08	NOAA, National Centers for Environmental Information	ID by expert from image	Dive_13	ROV	still image	DSC-17232_2789	NOAA_NF-17-08	0
914669	NOAA, National Centers for Coastal Ocean Science	Stichopathes	black coral	genus		2017-08-22	26.7854	-84.8784	668	reported	North Wall	500m	NF-17-08	NOAA, National Centers for Environmental Information	ID by expert from image	Dive_13	ROV	still image	DSC-17233_2777	NOAA_NF-17-08	0
914670	NOAA, National Centers for Coastal Ocean Science	Porifera	sponge (unspecified)	phylum		2017-08-22	26.7854	-84.8784	668	reported	North Wall	500m	NF-17-08	NOAA, National Centers for Environmental Information	ID by expert from image	Dive_13	ROV	still image	DSC-17233_2778	NOAA_NF-17-08	0
914671	NOAA, National Centers for Coastal Ocean Science	Stichopathes	black coral	genus		2017-08-22	26.7855	-84.8784	668	reported	North Wall	500m	NF-17-08	NOAA, National Centers for Environmental Information	ID by expert from image	Dive_13	ROV	still image	DSC-17234_2792	NOAA_NF-17-08	0
914672	NOAA, National Centers for Coastal Ocean Science	Keratoisididae	gorgonian coral	family		2017-08-22	26.7855	-84.8784	668	reported	North Wall	500m	NF-17-08	NOAA, National Centers for Environmental Information	ID by expert from image	Dive_13	ROV	still image	DSC-17234_2793	NOAA_NF-17-08	0
914656	NOAA, National Centers for Coastal Ocean Science	Stichopathes	black coral	genus		2017-08-22	26.7845	-84.8777	669	reported	North Wall	500m	NF-17-08	NOAA, National Centers for Environmental Information	ID by expert from image	Dive_13	ROV	still image	DSC-17211_2813	NOAA_NF-17-08	0
914695	NOAA, National Centers for Coastal Ocean Science	Stichopathes	black coral	genus		2017-08-22	26.786	-84.8789	671	reported	North Wall	500m	NF-17-08	NOAA, National Centers for Environmental Information	ID by expert from image	Dive_13	ROV	still image	DSC-17263_2851	NOAA_NF-17-08	0
914679	NOAA, National Centers for Coastal Ocean Science	Stichopathes	black coral	genus		2017-08-22	26.7856	-84.8786	672	reported	North Wall	500m	NF-17-08	NOAA, National Centers for Environmental Information	ID by expert from image	Dive_13	ROV	still image	DSC-17246_2828	NOAA_NF-17-08	0
914696	NOAA, National Centers for Coastal Ocean Science	Stichopathes	black coral	genus		2017-08-22	26.7861	-84.8789	672	reported	North Wall	500m	NF-17-08	NOAA, National Centers for Environmental Information	ID by expert from image	Dive_13	ROV	still image	DSC-17265_2853	NOAA_NF-17-08	0
914697	NOAA, National Centers for Coastal Ocean Science	Stylasteridae	lace coral	family		2017-08-22	26.7861	-84.8789	672	reported	North Wall	500m	NF-17-08	NOAA, National Centers for Environmental Information	ID by expert from image	Dive_13	ROV	still image	DSC-17265_2854	NOAA_NF-17-08	0
914698	NOAA, National Centers for Coastal Ocean Science	Desmophyllum pertusum	stony coral (branching)	species		2017-08-22	26.7861	-84.8789	672	reported	North Wall	500m	NF-17-08	NOAA, National Centers for Environmental Information	ID by expert from image	Dive_13	ROV	still image	DSC-17265_2855	NOAA_NF-17-08	0
914680	NOAA, National Centers for Coastal Ocean Science	Stichopathes	black coral	genus		2017-08-22	26.7857	-84.8786	673	reported	North Wall	500m	NF-17-08	NOAA, National Centers for Environmental Information	ID by expert from image	Dive_13	ROV	still image	DSC-17247_2787	NOAA_NF-17-08	0
914681	NOAA, National Centers for Coastal Ocean Science	Stichopathes	black coral	genus		2017-08-22	26.7857	-84.8786	674	reported	North Wall	500m	NF-17-08	NOAA, National Centers for Environmental Information	ID by expert from image	Dive_13	ROV	still image	DSC-17248_2818	NOAA_NF-17-08	0
914682	NOAA, National Centers for Coastal Ocean Science	Stichopathes	black coral	genus		2017-08-22	26.7858	-84.8787	674	reported	North Wall	500m	NF-17-08	NOAA, National Centers for Environmental Information	ID by expert from image	Dive_13	ROV	still image	DSC-17249_2839	NOAA_NF-17-08	0
914690	NOAA, National Centers for Coastal Ocean Science	Stichopathes	black coral	genus		2017-08-22	26.7859	-84.8787	676	reported	North Wall	500m	NF-17-08	NOAA, National Centers for Environmental Information	ID by expert from image	Dive_13	ROV	still image	DSC-17256_2847	NOAA_NF-17-08	0
914691	NOAA, National Centers for Coastal Ocean Science	Stichopathes	black coral	genus		2017-08-22	26.7859	-84.8787	676	reported	North Wall	500m	NF-17-08	NOAA, National Centers for Environmental Information	ID by expert from image	Dive_13	ROV	still image	DSC-17257_2837	NOAA_NF-17-08	0
914692	NOAA, National Centers for Coastal Ocean Science	Plumarella	gorgonian coral	genus		2017-08-22	26.7859	-84.8787	676	reported	North Wall	500m	NF-17-08	NOAA, National Centers for Environmental Information	ID by expert from image	Dive_13	ROV	still image	DSC-17257_2838	NOAA_NF-17-08	0
914683	NOAA, National Centers for Coastal Ocean Science	Stichopathes	black coral	genus		2017-08-22	26.7858	-84.8787	677	reported	North Wall	500m	NF-17-08	NOAA, National Centers for Environmental Information	ID by expert from image	Dive_13	ROV	still image	DSC-17250_2840	NOAA_NF-17-08	0
914684	NOAA, National Centers for Coastal Ocean Science	Stichopathes	black coral	genus		2017-08-22	26.7858	-84.8788	677	reported	North Wall	500m	NF-17-08	NOAA, National Centers for Environmental Information	ID by expert from image	Dive_13	ROV	still image	DSC-17251_2841	NOAA_NF-17-08	0
914685	NOAA, National Centers for Coastal Ocean Science	Stylasteridae	lace coral	family		2017-08-22	26.7859	-84.8788	677	reported	North Wall	500m	NF-17-08	NOAA, National Centers for Environmental Information	ID by expert from image	Dive_13	ROV	still image	DSC-17252_2842	NOAA_NF-17-08	0
914686	NOAA, National Centers for Coastal Ocean Science	Stichopathes	black coral	genus		2017-08-22	26.7859	-84.8788	677	reported	North Wall	500m	NF-17-08	NOAA, National Centers for Environmental Information	ID by expert from image	Dive_13	ROV	still image	DSC-17252_2843	NOAA_NF-17-08	0
914687	NOAA, National Centers for Coastal Ocean Science	Stichopathes	black coral	genus		2017-08-22	26.786	-84.8788	677	reported	North Wall	500m	NF-17-08	NOAA, National Centers for Environmental Information	ID by expert from image	Dive_13	ROV	still image	DSC-17253_2844	NOAA_NF-17-08	0
914688	NOAA, National Centers for Coastal Ocean Science	Porifera	sponge (unspecified)	phylum		2017-08-22	26.7859	-84.8788	677	reported	North Wall	500m	NF-17-08	NOAA, National Centers for Environmental Information	ID by expert from image	Dive_13	ROV	still image	DSC-17255_2861	NOAA_NF-17-08	0
914689	NOAA, National Centers for Coastal Ocean Science	Stichopathes	black coral	genus		2017-08-22	26.7859	-84.8788	677	reported	North Wall	500m	NF-17-08	NOAA, National Centers for Environmental Information	ID by expert from image	Dive_13	ROV	still image	DSC-17255_2862	NOAA_NF-17-08	0
914693	NOAA, National Centers for Coastal Ocean Science	Chondrocladia	demosponge	genus		2017-08-22	26.7859	-84.8787	677	reported	North Wall	500m	NF-17-08	NOAA, National Centers for Environmental Information	ID by expert from image	Dive_13	ROV	still image	DSC-17258_2849	NOAA_NF-17-08	0
914694	NOAA, National Centers for Coastal Ocean Science	Stichopathes	black coral	genus		2017-08-22	26.7859	-84.8787	677	reported	North Wall	500m	NF-17-08	NOAA, National Centers for Environmental Information	ID by expert from image	Dive_13	ROV	still image	DSC-17258_2850	NOAA_NF-17-08	0
914699	NOAA, National Centers for Coastal Ocean Science	Stichopathes	black coral	genus		2017-08-22	26.7862	-84.8789	677	reported	North Wall	500m	NF-17-08	NOAA, National Centers for Environmental Information	ID by expert from image	Dive_13	ROV	still image	DSC-17266_2856	NOAA_NF-17-08	0
914700	NOAA, National Centers for Coastal Ocean Science	Porifera	sponge (unspecified)	phylum		2017-08-22	26.7862	-84.8789	677	reported	North Wall	500m	NF-17-08	NOAA, National Centers for Environmental Information	ID by expert from image	Dive_13	ROV	still image	DSC-17266_2857	NOAA_NF-17-08	0
914701	NOAA, National Centers for Coastal Ocean Science	Stylasteridae	lace coral	family		2017-08-22	26.7862	-84.8789	677	reported	North Wall	500m	NF-17-08	NOAA, National Centers for Environmental Information	ID by expert from image	Dive_13	ROV	still image	DSC-17266_2858	NOAA_NF-17-08	0
914702	NOAA, National Centers for Coastal Ocean Science	Stichopathes	black coral	genus		2017-08-22	26.7862	-84.879	677	reported	North Wall	500m	NF-17-08	NOAA, National Centers for Environmental Information	ID by expert from image	Dive_13	ROV	still image	DSC-17267_2830	NOAA_NF-17-08	0
914703	NOAA, National Centers for Coastal Ocean Science	Stylasteridae	lace coral	family		2017-08-22	26.7862	-84.879	677	reported	North Wall	500m	NF-17-08	NOAA, National Centers for Environmental Information	ID by expert from image	Dive_13	ROV	still image	DSC-17267_2831	NOAA_NF-17-08	0
914704	NOAA, National Centers for Coastal Ocean Science	Stichopathes	black coral	genus		2017-08-22	26.7862	-84.879	679	reported	North Wall	500m	NF-17-08	NOAA, National Centers for Environmental Information	ID by expert from image	Dive_13	ROV	still image	DSC-17268_2848	NOAA_NF-17-08	0
914742	NOAA, National Centers for Coastal Ocean Science	Stichopathes	black coral	genus		2017-08-22	26.7889	-84.8807	679	reported	North Wall	500m	NF-17-08	NOAA, National Centers for Environmental Information	ID by expert from image	Dive_14	ROV	still image	DSC-17527_2834	NOAA_NF-17-08	0
914743	NOAA, National Centers for Coastal Ocean Science	Demospongiae	demosponge	class		2017-08-22	26.7889	-84.8807	679	reported	North Wall	500m	NF-17-08	NOAA, National Centers for Environmental Information	ID by expert from image	Dive_14	ROV	still image	DSC-17528_2835	NOAA_NF-17-08	0
914744	NOAA, National Centers for Coastal Ocean Science	Demospongiae	demosponge	class		2017-08-22	26.7889	-84.8807	679	reported	North Wall	500m	NF-17-08	NOAA, National Centers for Environmental Information	ID by expert from image	Dive_14	ROV	still image	DSC-17530_2774	NOAA_NF-17-08	0
914745	NOAA, National Centers for Coastal Ocean Science	Bathypathes	black coral	genus		2017-08-22	26.7889	-84.8807	679	reported	North Wall	500m	NF-17-08	NOAA, National Centers for Environmental Information	ID by expert from image	Dive_14	ROV	still image	DSC-17532_2715	NOAA_NF-17-08	0
914740	NOAA, National Centers for Coastal Ocean Science	Demospongiae	demosponge	class		2017-08-22	26.7875	-84.8796	683	reported	North Wall	500m	NF-17-08	NOAA, National Centers for Environmental Information	ID by expert from image	Dive_14	ROV	still image	DSC-17370_2820	NOAA_NF-17-08	0
914741	NOAA, National Centers for Coastal Ocean Science	Stichopathes	black coral	genus		2017-08-22	26.7875	-84.8796	683	reported	North Wall	500m	NF-17-08	NOAA, National Centers for Environmental Information	ID by expert from image | sample collected	Dive_14	ROV	specimen	DSC-17370_2821	NOAA_NF-17-08	0
914708	NOAA, National Centers for Coastal Ocean Science	Stichopathes	black coral	genus		2017-08-22	26.7865	-84.8791	685	reported	North Wall	500m	NF-17-08	NOAA, National Centers for Environmental Information	ID by expert from image	Dive_13	ROV	still image	DSC-17275_3233	NOAA_NF-17-08	0
914709	NOAA, National Centers for Coastal Ocean Science	Desmophyllum pertusum	stony coral (branching)	species		2017-08-22	26.7865	-84.8791	685	reported	North Wall	500m	NF-17-08	NOAA, National Centers for Environmental Information	ID by expert from image	Dive_13	ROV	still image	DSC-17275_835	NOAA_NF-17-08	0
914710	NOAA, National Centers for Coastal Ocean Science	Paramuricea	gorgonian coral	genus		2017-08-22	26.7865	-84.8791	685	reported	North Wall	500m	NF-17-08	NOAA, National Centers for Environmental Information	ID by expert from image	Dive_13	ROV	still image	DSC-17275_836	NOAA_NF-17-08	0
914711	NOAA, National Centers for Coastal Ocean Science	Stylasteridae	lace coral	family		2017-08-22	26.7865	-84.8791	685	reported	North Wall	500m	NF-17-08	NOAA, National Centers for Environmental Information	ID by expert from image	Dive_13	ROV	still image	DSC-17275_837	NOAA_NF-17-08	0
914705	NOAA, National Centers for Coastal Ocean Science	Stichopathes	black coral	genus		2017-08-22	26.7863	-84.879	686	reported	North Wall	500m	NF-17-08	NOAA, National Centers for Environmental Information	ID by expert from image	Dive_13	ROV	still image	DSC-17269_2846	NOAA_NF-17-08	0
914732	NOAA, National Centers for Coastal Ocean Science	Chondrocladia	demosponge	genus		2017-08-22	26.7872	-84.8795	687	reported	North Wall	500m	NF-17-08	NOAA, National Centers for Environmental Information	ID by expert from image	Dive_14	ROV	still image	DSC-17326_2824	NOAA_NF-17-08	0
914735	NOAA, National Centers for Coastal Ocean Science	Stichopathes	black coral	genus		2017-08-22	26.7874	-84.8796	687	reported	North Wall	500m	NF-17-08	NOAA, National Centers for Environmental Information	ID by expert from image	Dive_14	ROV	still image	DSC-17352_2825	NOAA_NF-17-08	0
914739	NOAA, National Centers for Coastal Ocean Science	Stichopathes	black coral	genus		2017-08-22	26.7875	-84.8796	687	reported	North Wall	500m	NF-17-08	NOAA, National Centers for Environmental Information	ID by expert from image	Dive_14	ROV	still image	DSC-17368_2829	NOAA_NF-17-08	0
914712	NOAA, National Centers for Coastal Ocean Science	Desmophyllum pertusum	stony coral (branching)	species		2017-08-22	26.7873	-84.8797	688	reported	North Wall	500m	NF-17-08	NOAA, National Centers for Environmental Information	ID by expert from image	Dive_13	ROV	still image	DSC-17296_796	NOAA_NF-17-08	0
914713	NOAA, National Centers for Coastal Ocean Science	Stichopathes	black coral	genus		2017-08-22	26.7873	-84.8797	688	reported	North Wall	500m	NF-17-08	NOAA, National Centers for Environmental Information	ID by expert from image	Dive_13	ROV	still image	DSC-17296_797	NOAA_NF-17-08	0
914733	NOAA, National Centers for Coastal Ocean Science	Stichopathes	black coral	genus		2017-08-22	26.7872	-84.8795	688	reported	North Wall	500m	NF-17-08	NOAA, National Centers for Environmental Information	ID by expert from image	Dive_14	ROV	still image	DSC-17330_931	NOAA_NF-17-08	0
914737	NOAA, National Centers for Coastal Ocean Science	Stichopathes	black coral	genus		2017-08-22	26.7874	-84.8797	688	reported	North Wall	500m	NF-17-08	NOAA, National Centers for Environmental Information	ID by expert from image	Dive_14	ROV	still image	DSC-17359_2827	NOAA_NF-17-08	0
914706	NOAA, National Centers for Coastal Ocean Science	Plumarella	gorgonian coral	genus		2017-08-22	26.7864	-84.879	689	reported	North Wall	500m	NF-17-08	NOAA, National Centers for Environmental Information	ID by expert from image	Dive_13	ROV	still image	DSC-17271_838	NOAA_NF-17-08	0
914707	NOAA, National Centers for Coastal Ocean Science	Stichopathes	black coral	genus		2017-08-22	26.7864	-84.879	689	reported	North Wall	500m	NF-17-08	NOAA, National Centers for Environmental Information	ID by expert from image	Dive_13	ROV	still image	DSC-17271_839	NOAA_NF-17-08	0
914714	NOAA, National Centers for Coastal Ocean Science	Plumarella	gorgonian coral	genus		2017-08-22	26.7873	-84.8797	689	reported	North Wall	500m	NF-17-08	NOAA, National Centers for Environmental Information	ID by expert from image	Dive_13	ROV	still image	DSC-17297_747	NOAA_NF-17-08	0
914715	NOAA, National Centers for Coastal Ocean Science	Stichopathes	black coral	genus		2017-08-22	26.7873	-84.8797	689	reported	North Wall	500m	NF-17-08	NOAA, National Centers for Environmental Information	ID by expert from image	Dive_13	ROV	still image	DSC-17297_748	NOAA_NF-17-08	0
914716	NOAA, National Centers for Coastal Ocean Science	Muriceides	gorgonian coral	genus		2017-08-22	26.7873	-84.8797	689	reported	North Wall	500m	NF-17-08	NOAA, National Centers for Environmental Information	ID by expert from image	Dive_13	ROV	still image	DSC-17297_749	NOAA_NF-17-08	0
914717	NOAA, National Centers for Coastal Ocean Science	Porifera	sponge (unspecified)	phylum		2017-08-22	26.7873	-84.8797	689	reported	North Wall	500m	NF-17-08	NOAA, National Centers for Environmental Information	ID by expert from image	Dive_13	ROV	still image	DSC-17297_750	NOAA_NF-17-08	0
914720	NOAA, National Centers for Coastal Ocean Science	Stichopathes	black coral	genus		2017-08-22	26.7872	-84.8795	689	reported	North Wall	500m	NF-17-08	NOAA, National Centers for Environmental Information	ID by expert from image	Dive_13	ROV	still image	DSC-17318_740	NOAA_NF-17-08	0
914734	NOAA, National Centers for Coastal Ocean Science	Aphrocallistes	glass sponge	genus		2017-08-22	26.7873	-84.8795	689	reported	North Wall	500m	NF-17-08	NOAA, National Centers for Environmental Information	ID by expert from image	Dive_14	ROV	still image	DSC-17338_934	NOAA_NF-17-08	0
914738	NOAA, National Centers for Coastal Ocean Science	Stichopathes	black coral	genus		2017-08-22	26.7874	-84.8797	689	reported	North Wall	500m	NF-17-08	NOAA, National Centers for Environmental Information	ID by expert from image	Dive_14	ROV	still image	DSC-17360_2836	NOAA_NF-17-08	0
914718	NOAA, National Centers for Coastal Ocean Science	Paramuricea	gorgonian coral	genus		2017-08-22	26.7873	-84.8796	690	reported	North Wall	500m	NF-17-08	NOAA, National Centers for Environmental Information	ID by expert from image	Dive_13	ROV	still image	DSC-17302_813	NOAA_NF-17-08	0
914728	NOAA, National Centers for Coastal Ocean Science	Stichopathes	black coral	genus		2017-08-22	26.7872	-84.8795	690	reported	North Wall	500m	NF-17-08	NOAA, National Centers for Environmental Information	ID by expert from image	Dive_13	ROV	still image	DSC-17323_921	NOAA_NF-17-08	0
914729	NOAA, National Centers for Coastal Ocean Science	Bathypathes	black coral	genus		2017-08-22	26.7872	-84.8795	690	reported	North Wall	500m	NF-17-08	NOAA, National Centers for Environmental Information	ID by expert from image	Dive_13	ROV	still image	DSC-17323_922	NOAA_NF-17-08	0
914719	NOAA, National Centers for Coastal Ocean Science	Stylasteridae	lace coral	family		2017-08-22	26.7872	-84.8796	691	reported	North Wall	500m	NF-17-08	NOAA, National Centers for Environmental Information	ID by expert from image	Dive_13	ROV	still image	DSC-17311_762	NOAA_NF-17-08	0
914730	NOAA, National Centers for Coastal Ocean Science	Stichopathes	black coral	genus		2017-08-22	26.7872	-84.8795	691	reported	North Wall	500m	NF-17-08	NOAA, National Centers for Environmental Information	ID by expert from image	Dive_14	ROV	still image	DSC-17324_919	NOAA_NF-17-08	0
914731	NOAA, National Centers for Coastal Ocean Science	Porifera	sponge (unspecified)	phylum		2017-08-22	26.7872	-84.8795	691	reported	North Wall	500m	NF-17-08	NOAA, National Centers for Environmental Information	ID by expert from image	Dive_14	ROV	still image	DSC-17324_920	NOAA_NF-17-08	0
914725	NOAA, National Centers for Coastal Ocean Science	Stichopathes	black coral	genus		2017-08-22	26.7872	-84.8795	692	reported	North Wall	500m	NF-17-08	NOAA, National Centers for Environmental Information	ID by expert from image	Dive_13	ROV	still image	DSC-17321_923	NOAA_NF-17-08	0
914726	NOAA, National Centers for Coastal Ocean Science	Hexactinellida	glass sponge	class		2017-08-22	26.7872	-84.8795	692	reported	North Wall	500m	NF-17-08	NOAA, National Centers for Environmental Information	ID by expert from image	Dive_13	ROV	still image	DSC-17321_924	NOAA_NF-17-08	0
914727	NOAA, National Centers for Coastal Ocean Science	Acanthogorgiidae	gorgonian coral	family		2017-08-22	26.7872	-84.8795	692	reported	North Wall	500m	NF-17-08	NOAA, National Centers for Environmental Information	ID by expert from image	Dive_13	ROV	still image	DSC-17321_925	NOAA_NF-17-08	0
914736	NOAA, National Centers for Coastal Ocean Science	Stichopathes	black coral	genus		2017-08-22	26.7874	-84.8797	693	reported	North Wall	500m	NF-17-08	NOAA, National Centers for Environmental Information	ID by expert from image	Dive_14	ROV	still image	DSC-17356_2826	NOAA_NF-17-08	0
914723	NOAA, National Centers for Coastal Ocean Science	Stichopathes	black coral	genus		2017-08-22	26.7872	-84.8795	695	reported	North Wall	500m	NF-17-08	NOAA, National Centers for Environmental Information	ID by expert from image	Dive_13	ROV	still image	DSC-17320_929	NOAA_NF-17-08	0
914724	NOAA, National Centers for Coastal Ocean Science	Bathypathes	black coral	genus		2017-08-22	26.7872	-84.8795	695	reported	North Wall	500m	NF-17-08	NOAA, National Centers for Environmental Information	ID by expert from image	Dive_13	ROV	still image	DSC-17320_930	NOAA_NF-17-08	0
914721	NOAA, National Centers for Coastal Ocean Science	Demospongiae	demosponge	class		2017-08-22	26.7872	-84.8795	698	reported	North Wall	500m	NF-17-08	NOAA, National Centers for Environmental Information	ID by expert from image	Dive_13	ROV	still image	DSC-17319_2822	NOAA_NF-17-08	0
914722	NOAA, National Centers for Coastal Ocean Science	Stichopathes	black coral	genus		2017-08-22	26.7872	-84.8795	698	reported	North Wall	500m	NF-17-08	NOAA, National Centers for Environmental Information	ID by expert from image	Dive_13	ROV	still image	DSC-17319_2823	NOAA_NF-17-08	0
3770	Smithsonian Institution, National Museum of Natural History	Caryophyllia (Caryophyllia) ambrosia caribbeana	stony coral (cup coral)	subspecies	10173	1968-09-10	28.12	-85.93	732	reported	Off NW Florida	>1000m		Smithsonian Institution, National Museum of Natural History	morphological ID by taxonomic expert		trawl	specimen	USNM 48909	NMNH_IZ	0
1178315	Smithsonian Institution, National Museum of Natural History	Acanella aurelia	gorgonian coral	species	NSF-III-72	2006-07-07	27.7539	-85.4854	736	averaged				Smithsonian Institution, National Museum of Natural History			trawl	specimen	USNM 1416575	NMNH_IZ	0
8327	Smithsonian Institution, National Museum of Natural History	Caryophyllia (Caryophyllia) ambrosia caribbeana	stony coral (cup coral)	subspecies	S42-Trawl	2000-06-10	28.249	-86.4109	785	averaged		>1000m	Deepwater Program: Northern Gulf of Mexico Contine | DGOMB - I	Smithsonian Institution, National Museum of Natural History	morphological ID by taxonomic expert		trawl	specimen	USNM 1010252	NMNH_IZ	0
8726	Smithsonian Institution, National Museum of Natural History	Acanella	gorgonian coral	genus	S42-Trawl	2000-06-10	28.249	-86.4109	785	averaged		>1000m	Deepwater Program: Northern Gulf of Mexico Continental Slope Habitats and Benthic Ecology | DGOMB - I	Smithsonian Institution, National Museum of Natural History	morphological ID by taxonomic expert		trawl	specimen	USNM 1108051	NMNH_IZ	0
10752	Smithsonian Institution, National Museum of Natural History	Chrysogorgia elegans	gorgonian coral	species	S42-Trawl	2000-06-10	28.249	-86.4109	785	averaged		>1000m	I	Smithsonian Institution, National Museum of Natural History	morphological ID by taxonomic expert		trawl	specimen	USNM 1010250	NMNH_IZ	0
10753	Smithsonian Institution, National Museum of Natural History	Keratoisididae	gorgonian coral	family	S42-Trawl	2000-06-10	28.249	-86.4109	785	averaged		>1000m	I	Smithsonian Institution, National Museum of Natural History	morphological ID by taxonomic expert		trawl	specimen	USNM 1010253	NMNH_IZ	0
7379	Smithsonian Institution, National Museum of Natural History	Caryophyllia (Caryophyllia) ambrosia caribbeana	stony coral (cup coral)	subspecies	108	1987-04-23	28.446	-86.8751	800	reported	Off West Coast		Molsys III	Smithsonian Institution, National Museum of Natural History				specimen	USNM 82933	NMNH_IZ	0
6776	Smithsonian Institution, National Museum of Natural History	Caryophyllia (Caryophyllia) ambrosia caribbeana	stony coral (cup coral)	subspecies	E3B	1985-05-17	28.1189	-86.2861	834	averaged	off Florida	>1000m	Northern Gulf of Mexico Continental Slope Study | NGOMCS - IV	Smithsonian Institution, National Museum of Natural History			trawl	specimen	USNM 76403	NMNH_IZ	0
6784	Smithsonian Institution, National Museum of Natural History	Caryophyllia (Caryophyllia) ambrosia ambrosia	stony coral (cup coral)	subspecies	E3B	1985-05-17	28.1189	-86.2861	834	averaged	off Florida	>1000m	Northern Gulf of Mexico Continental Slope Study | NGOMCS - IV	Smithsonian Institution, National Museum of Natural History	morphological ID by taxonomic expert		trawl	specimen	USNM 76413	NMNH_IZ	0
6803	Smithsonian Institution, National Museum of Natural History	Deltocyathus italicus	stony coral (cup coral)	species	E3B	1985-05-17	28.1189	-86.2861	834	averaged	off Florida	>1000m	Northern Gulf of Mexico Continental Slope Study | NGOMCS - IV	Smithsonian Institution, National Museum of Natural History			trawl	specimen	USNM 76435	NMNH_IZ	0
7694	Smithsonian Institution, National Museum of Natural History	Chrysogorgia elegans	gorgonian coral	species	E3B	1985-05-17	28.1189	-86.2861	834	averaged	off Florida	>1000m	Northern Gulf of Mexico Continental Slope Study | NGOMCS - IV	Smithsonian Institution, National Museum of Natural History	morphological ID by taxonomic expert		trawl	specimen	USNM 89097	NMNH_IZ	0
7706	Smithsonian Institution, National Museum of Natural History	Acanella	gorgonian coral	genus	E3B	1985-05-17	28.1189	-86.2861	834	averaged	off Florida	>1000m	Northern Gulf of Mexico Continental Slope Study | NGOMCS - IV	Smithsonian Institution, National Museum of Natural History			trawl	specimen	USNM 89119	NMNH_IZ	0
6793	Smithsonian Institution, National Museum of Natural History	Caryophyllia (Caryophyllia) ambrosia caribbeana	stony coral (cup coral)	subspecies	E3C	1985-05-20	28.2667	-86.6044	843	averaged	off Florida	>1000m	Northern Gulf of Mexico Continental Slope Study | NGOMCS - IV	Smithsonian Institution, National Museum of Natural History			trawl	specimen	USNM 76425	NMNH_IZ	0
6804	Smithsonian Institution, National Museum of Natural History	Deltocyathus italicus	stony coral (cup coral)	species	E3C	1985-05-20	28.2667	-86.6044	843	averaged	off Florida	>1000m	Northern Gulf of Mexico Continental Slope Study | NGOMCS - IV	Smithsonian Institution, National Museum of Natural History			trawl	specimen	USNM 76436	NMNH_IZ	0
10229	Hall-Spencer et al. (2007)	Chrysogorgia elegans	gorgonian coral	species	Stn.4514	1985-05-20	28.2667	-86.6044	843	averaged			Citation					literature	JHS 3992	Hall-Spencer_etal_2007	0
12523	Smithsonian Institution, National Museum of Natural History	Chrysogorgia elegans	gorgonian coral	species	E3C	1985-05-20	28.2667	-86.6044	843	averaged	off Florida	>1000m	IV	Smithsonian Institution, National Museum of Natural History	morphological ID by taxonomic expert		trawl	specimen	USNM 89099	NMNH_IZ	0
12527	Smithsonian Institution, National Museum of Natural History	Acanella arbuscula	gorgonian coral	species	E3C	1985-05-20	28.2667	-86.6044	843	averaged	off Florida	>1000m	IV	Smithsonian Institution, National Museum of Natural History			trawl	specimen	USNM 89109	NMNH_IZ	0
6777	Smithsonian Institution, National Museum of Natural History	Caryophyllia (Caryophyllia) ambrosia caribbeana	stony coral (cup coral)	subspecies	E3D	1985-05-21	28.3731	-86.8081	851	averaged	off Florida	>1000m	Northern Gulf of Mexico Continental Slope Study | NGOMCS - IV	Smithsonian Institution, National Museum of Natural History			trawl	specimen	USNM 76404	NMNH_IZ	0
6781	Smithsonian Institution, National Museum of Natural History	Deltocyathus italicus	stony coral (cup coral)	species	E3D	1985-05-21	28.3731	-86.8081	851	averaged	off Florida	>1000m	Northern Gulf of Mexico Continental Slope Study | NGOMCS - IV	Smithsonian Institution, National Museum of Natural History			trawl	specimen	USNM 76408	NMNH_IZ	0
12528	Smithsonian Institution, National Museum of Natural History	Acanella arbuscula	gorgonian coral	species	E3D	1985-05-21	28.3731	-86.8081	851	averaged	off Florida	>1000m	IV	Smithsonian Institution, National Museum of Natural History			trawl	specimen	USNM 89110	NMNH_IZ	0
6801	Smithsonian Institution, National Museum of Natural History	Deltocyathus italicus	stony coral (cup coral)	species	E03	1985-05-18	28.1597	-86.3989	871	reported	off Florida	>1000m	Northern Gulf of Mexico Continental Slope Study | NGOMCS - IV	Smithsonian Institution, National Museum of Natural History			trawl	specimen	USNM 76433	NMNH_IZ	0
10228	Hall-Spencer et al. (2007)	Chrysogorgia elegans	gorgonian coral	species	Stn.4513	1985-05-18	28.1597	-86.3989	871	reported			Citation					literature	JHS 3989	Hall-Spencer_etal_2007	0
12522	Smithsonian Institution, National Museum of Natural History	Chrysogorgia elegans	gorgonian coral	species	E03	1985-05-18	28.1597	-86.3989	871	reported	off Florida	>1000m	IV	Smithsonian Institution, National Museum of Natural History	morphological ID by taxonomic expert		trawl	specimen	USNM 89098	NMNH_IZ	0
12526	Smithsonian Institution, National Museum of Natural History	Acanella arbuscula	gorgonian coral	species	E03	1985-05-18	28.1597	-86.3989	871	reported	off Florida	>1000m	IV	Smithsonian Institution, National Museum of Natural History			trawl	specimen	USNM 89108	NMNH_IZ	0
7380	Smithsonian Institution, National Museum of Natural History	Caryophyllia (Caryophyllia) ambrosia caribbeana	stony coral (cup coral)	subspecies	104	1987-04-21	27.8354	-85.7256	1077	reported	Off West Coast		Molsys III	Smithsonian Institution, National Museum of Natural History				specimen	USNM 82934	NMNH_IZ	0
421747	Smithsonian Institution, National Museum of Natural History	Stephanocyathus (Stephanocyathus) diadema	stony coral (cup coral)	species	#NAME?	1987-04-21	27.8354	-85.7256	1077		Off West Coast			Smithsonian Institution, National Museum of Natural History				specimen	USNM 82935	NMNH_IZ	0
422541	Texas A&M, Biodiversity Research and Teaching Collections	Caryophyllia (Caryophyllia) ambrosia	stony coral (cup coral)	species	68A7-7B	2003-09-28	28	-86.1417	1097	reported	SW Gulf of Mexico			Texas A&M Biodiversity Research and Teaching Collections (BRTC)	morphological ID from sample by taxonomic expert		trawl	specimen	5-0465	Texas_AM_BRTC	0
421748	Smithsonian Institution, National Museum of Natural History	Stephanocyathus (Stephanocyathus) diadema	stony coral (cup coral)	species	107-EJ-87-115	1987-04-22	28.0175	-86.195	1102		Off West Coast			Smithsonian Institution, National Museum of Natural History				specimen	USNM 82931	NMNH_IZ	0
7377	Smithsonian Institution, National Museum of Natural History	Caryophyllia (Caryophyllia) ambrosia caribbeana	stony coral (cup coral)	subspecies		1987-04-22	28.0175	-86.195	1103	averaged	Off West Coast		Molsys III	Smithsonian Institution, National Museum of Natural History				specimen	USNM 82930	NMNH_IZ	0
6785	Smithsonian Institution, National Museum of Natural History	Caryophyllia (Caryophyllia) ambrosia caribbeana	stony coral (cup coral)	subspecies	E04	1984-04-18	28.1	-86.5883	1170	reported	off Florida	>1000m	Northern Gulf of Mexico Continental Slope Study | NGOMCS - II	Smithsonian Institution, National Museum of Natural History	morphological ID by taxonomic expert		trawl	specimen	USNM 76414	NMNH_IZ	0
6791	Smithsonian Institution, National Museum of Natural History	Deltocyathus italicus	stony coral (cup coral)	species	E04	1984-04-18	28.1	-86.5883	1170	reported	off Florida	>1000m	Northern Gulf of Mexico Continental Slope Study | NGOMCS - II	Smithsonian Institution, National Museum of Natural History	morphological ID by taxonomic expert		trawl	specimen	USNM 76421	NMNH_IZ	0
12524	Smithsonian Institution, National Museum of Natural History	Chrysogorgia elegans	gorgonian coral	species	E04	1984-04-18	28.1	-86.5883	1170	reported	off Florida	>1000m	II	Smithsonian Institution, National Museum of Natural History			trawl	specimen	USNM 89101	NMNH_IZ	0
12531	Smithsonian Institution, National Museum of Natural History	Acanella arbuscula	gorgonian coral	species	E04	1984-04-18	28.1	-86.5883	1170	reported	off Florida	>1000m	II	Smithsonian Institution, National Museum of Natural History			trawl	specimen	USNM 89114	NMNH_IZ	0
421739	Smithsonian Institution, National Museum of Natural History	Stephanocyathus (Stephanocyathus) diadema	stony coral (cup coral)	species	E04-MMS-NGOMCS/2429	1984-04-18	28.1	-86.5883	1170		off Florida			Smithsonian Institution, National Museum of Natural History			trawl	specimen	USNM 76423	NMNH_IZ	0
419575	NOAA, Office of Ocean Exploration and Research	Enallopsammia	stony coral (branching)	genus		2012-03-23	27.9162	-86.0356	1670	assigned	Northwestern Gulf of Mexico	20m	EX1202L2	NOAA, Office of Ocean Exploration and Research	non-expert from image	DIVE03	ROV	still image	EX1202L2_IMG_20120323T192250Z_ROVHD_CORM.jpg	NOAA_EX-12-02-L2	0
419576	NOAA, Office of Ocean Exploration and Research	Primnoidae	gorgonian coral	family		2012-03-23	27.9162	-86.0356	1670	assigned	Northwestern Gulf of Mexico	20m	EX1202L2	NOAA, Office of Ocean Exploration and Research	non-expert from image	DIVE03	ROV	still image	EX1202L2_IMG_20120323T192838Z_ROVHD_COR.jpg	NOAA_EX-12-02-L2	0
419577	NOAA, Office of Ocean Exploration and Research	Bathypathes	black coral	genus		2012-03-23	27.9162	-86.0356	1670	assigned	Northwestern Gulf of Mexico	20m	EX1202L2	NOAA, Office of Ocean Exploration and Research	non-expert from image	DIVE03	ROV	still image	EX1202L2_IMG_20120323T193402Z_ROVHD_CORB_AUDIO.jpg	NOAA_EX-12-02-L2	0
419578	NOAA, Office of Ocean Exploration and Research	Iridogorgia	gorgonian coral	genus		2012-03-23	27.9162	-86.0356	1670	assigned	Northwestern Gulf of Mexico	20m	EX1202L2	NOAA, Office of Ocean Exploration and Research	non-expert from image	DIVE03	ROV	still image	EX1202L2_IMG_20120323T194019Z_ROVHD_COR_01.jpg	NOAA_EX-12-02-L2	0
419579	NOAA, Office of Ocean Exploration and Research	Keratoisididae	gorgonian coral	family		2012-03-23	27.9161	-86.0356	1670	assigned	Northwestern Gulf of Mexico	20m	EX1202L2	NOAA, Office of Ocean Exploration and Research	non-expert from image	DIVE03	ROV	still image	EX1202L2_IMG_20120323T194356Z_ROVHD_WIDE_WHIP_01.jpg	NOAA_EX-12-02-L2	0
419587	NOAA, Office of Ocean Exploration and Research	Keratoisididae	gorgonian coral	family		2012-03-23	27.9162	-86.0355	1670	assigned	Northwestern Gulf of Mexico	20m	EX1202L2	NOAA, Office of Ocean Exploration and Research	non-expert from image	DIVE03	ROV	still image	EX1202L2_IMG_20120323T203233Z_ROVHD_CORP_OPH.jpg	NOAA_EX-12-02-L2	0
419747	NOAA, Office of Ocean Exploration and Research	Stichopathes	black coral	genus		2012-03-23	27.9162	-86.0356	1670	assigned	Northwestern Gulf of Mexico	20m	EX1202L2	NOAA, Office of Ocean Exploration and Research	non-expert from image	DIVE03	ROV	still image	EX1202L2_IMG_20120323T194019Z_ROVHD_COR_01.jpg	NOAA_EX-12-02-L2	0
419748	NOAA, Office of Ocean Exploration and Research	Keratoisididae	gorgonian coral	family		2012-03-23	27.9162	-86.0356	1670	assigned	Northwestern Gulf of Mexico	20m	EX1202L2	NOAA, Office of Ocean Exploration and Research	non-expert from image	DIVE03	ROV	still image	EX1202L2_IMG_20120323T194019Z_ROVHD_COR_01.jpg	NOAA_EX-12-02-L2	0
419573	NOAA, Office of Ocean Exploration and Research	Stichopathes	black coral	genus		2012-03-23	27.9162	-86.0357	1671	assigned	Northwestern Gulf of Mexico	20m	EX1202L2	NOAA, Office of Ocean Exploration and Research	non-expert from image	DIVE03	ROV	still image	EX1202L2_IMG_20120323T190256Z_ROVHD_COR.jpg	NOAA_EX-12-02-L2	0
419574	NOAA, Office of Ocean Exploration and Research	Enallopsammia	stony coral (branching)	genus		2012-03-23	27.9162	-86.0356	1671	assigned	Northwestern Gulf of Mexico	20m	EX1202L2	NOAA, Office of Ocean Exploration and Research	non-expert from image	DIVE03	ROV	still image	EX1202L2_IMG_20120323T190739Z_ROVHD_CORM.jpg	NOAA_EX-12-02-L2	0
419585	NOAA, Office of Ocean Exploration and Research	Keratoisididae	gorgonian coral	family		2012-03-23	27.9162	-86.0356	1671	assigned	Northwestern Gulf of Mexico	20m	EX1202L2	NOAA, Office of Ocean Exploration and Research	non-expert from image	DIVE03	ROV	still image	EX1202L2_IMG_20120323T202851Z_ROVHD_CORP_OPH.jpg	NOAA_EX-12-02-L2	0
419586	NOAA, Office of Ocean Exploration and Research	Paramuricea	gorgonian coral	genus		2012-03-23	27.9162	-86.0356	1671	assigned	Northwestern Gulf of Mexico	20m	EX1202L2	NOAA, Office of Ocean Exploration and Research	non-expert from image	DIVE03	ROV	still image	EX1202L2_IMG_20120323T203141Z_ROVHD_CORP_OPH.jpg	NOAA_EX-12-02-L2	0
419746	NOAA, Office of Ocean Exploration and Research	Keratoisididae	gorgonian coral	family		2012-03-23	27.9162	-86.0357	1671	assigned	Northwestern Gulf of Mexico	20m	EX1202L2	NOAA, Office of Ocean Exploration and Research	non-expert from image	DIVE03	ROV	still image	EX1202L2_IMG_20120323T190256Z_ROVHD_COR.jpg	NOAA_EX-12-02-L2	0
419580	NOAA, Office of Ocean Exploration and Research	Enallopsammia	stony coral (branching)	genus		2012-03-23	27.9161	-86.0356	1672	assigned	Northwestern Gulf of Mexico	20m	EX1202L2	NOAA, Office of Ocean Exploration and Research	non-expert from image	DIVE03	ROV	still image	EX1202L2_IMG_20120323T194854Z_ROVHD_COR_SHI.jpg	NOAA_EX-12-02-L2	0
419581	NOAA, Office of Ocean Exploration and Research	Iridogorgia	gorgonian coral	genus		2012-03-23	27.9162	-86.0356	1672	assigned	Northwestern Gulf of Mexico	20m	EX1202L2	NOAA, Office of Ocean Exploration and Research	non-expert from image	DIVE03	ROV	still image	EX1202L2_IMG_20120323T195150Z_ROVHD_COR_SHI.jpg	NOAA_EX-12-02-L2	0
419582	NOAA, Office of Ocean Exploration and Research	Iridogorgia	gorgonian coral	genus		2012-03-23	27.9162	-86.0356	1672	assigned	Northwestern Gulf of Mexico	20m	EX1202L2	NOAA, Office of Ocean Exploration and Research	non-expert from image	DIVE03	ROV	still image	EX1202L2_IMG_20120323T195839Z_ROVHD_COR_SHI.jpg	NOAA_EX-12-02-L2	0
419583	NOAA, Office of Ocean Exploration and Research	Swiftia	gorgonian coral	genus		2012-03-23	27.9162	-86.0357	1672	assigned	Northwestern Gulf of Mexico	20m	EX1202L2	NOAA, Office of Ocean Exploration and Research	non-expert from image	DIVE03	ROV	still image	EX1202L2_IMG_20120323T201509Z_ROVHD_COR.jpg	NOAA_EX-12-02-L2	0
419584	NOAA, Office of Ocean Exploration and Research	Keratoisididae	gorgonian coral	family		2012-03-23	27.9162	-86.0356	1672	assigned	Northwestern Gulf of Mexico	20m	EX1202L2	NOAA, Office of Ocean Exploration and Research	non-expert from image	DIVE03	ROV	still image	EX1202L2_IMG_20120323T202602Z_ROVHD_COR_SPO.jpg	NOAA_EX-12-02-L2	0
419749	NOAA, Office of Ocean Exploration and Research	Primnoidae	gorgonian coral	family		2012-03-23	27.9162	-86.0356	1672	assigned	Northwestern Gulf of Mexico	20m	EX1202L2	NOAA, Office of Ocean Exploration and Research	non-expert from image	DIVE03	ROV	still image	EX1202L2_IMG_20120323T202602Z_ROVHD_COR_SPO.jpg	NOAA_EX-12-02-L2	0
419571	NOAA, Office of Ocean Exploration and Research	Keratoisididae	gorgonian coral	family		2012-03-23	27.9162	-86.0356	1674	assigned	Northwestern Gulf of Mexico	20m	EX1202L2	NOAA, Office of Ocean Exploration and Research	non-expert from image	DIVE03	ROV	still image	EX1202L2_IMG_20120323T185641Z_ROVHD_COR_ASR.jpg	NOAA_EX-12-02-L2	0
419572	NOAA, Office of Ocean Exploration and Research	Keratoisididae	gorgonian coral	family		2012-03-23	27.9161	-86.0356	1674	assigned	Northwestern Gulf of Mexico	20m	EX1202L2	NOAA, Office of Ocean Exploration and Research	non-expert from image	DIVE03	ROV	still image	EX1202L2_IMG_20120323T185722Z_ROVHD_COR_ASR.jpg	NOAA_EX-12-02-L2	0
419568	NOAA, Office of Ocean Exploration and Research	Keratoisididae	gorgonian coral	family		2012-03-23	27.9161	-86.0355	1675	assigned	Northwestern Gulf of Mexico	20m	EX1202L2	NOAA, Office of Ocean Exploration and Research	non-expert from image	DIVE03	ROV	still image	EX1202L2_IMG_20120323T184023Z_ROVHD_COR_SPO_ASR.jpg	NOAA_EX-12-02-L2	0
419569	NOAA, Office of Ocean Exploration and Research	Stichopathes	black coral	genus		2012-03-23	27.9161	-86.0356	1676	assigned	Northwestern Gulf of Mexico	20m	EX1202L2	NOAA, Office of Ocean Exploration and Research	non-expert from image	DIVE03	ROV	still image	EX1202L2_IMG_20120323T184144Z_ROVHD_COR_SPO_ASR.jpg	NOAA_EX-12-02-L2	0
419570	NOAA, Office of Ocean Exploration and Research	Keratoisididae	gorgonian coral	family		2012-03-23	27.9161	-86.0355	1676	assigned	Northwestern Gulf of Mexico	20m	EX1202L2	NOAA, Office of Ocean Exploration and Research	non-expert from image	DIVE03	ROV	still image	EX1202L2_IMG_20120323T184423Z_ROVHD_SPO_ASR.jpg	NOAA_EX-12-02-L2	0
419567	NOAA, Office of Ocean Exploration and Research	Keratoisididae	gorgonian coral	family		2012-03-23	27.916	-86.0356	1712	assigned	Northwestern Gulf of Mexico	20m	EX1202L2	NOAA, Office of Ocean Exploration and Research	non-expert from image	DIVE03	ROV	still image	EX1202L2_IMG_20120323T183236Z_ROVHD_SPO_COR_AUDIO.jpg	NOAA_EX-12-02-L2	0
949847	NOAA, Office of Ocean Exploration and Research	Tanacetipathes	black coral	genus		2017-12-05	28.0064	-86.4376	1714	reported	Smooth Escarpment Ridge	50m	EX1711	NOAA, National Centers for Environmental Information	ID by expert from image	EX1711_06	ROV	still image	EX1711_6_39_11	NOAA_EX-17-11	0
949848	NOAA, Office of Ocean Exploration and Research	Stichopathes	black coral	genus		2017-12-05	28.0064	-86.4376	1714	reported	Smooth Escarpment Ridge	50m	EX1711	NOAA, National Centers for Environmental Information	ID by expert from image	EX1711_06	ROV	still image	EX1711_6_39_12	NOAA_EX-17-11	0
949849	NOAA, Office of Ocean Exploration and Research	Iridogorgia	gorgonian coral	genus		2017-12-05	28.0064	-86.4376	1714	reported	Smooth Escarpment Ridge	50m	EX1711	NOAA, National Centers for Environmental Information	ID by expert from image	EX1711_06	ROV	still image	EX1711_6_39_13	NOAA_EX-17-11	0
949850	NOAA, Office of Ocean Exploration and Research	Paramuricea	gorgonian coral	genus		2017-12-05	28.0064	-86.4376	1714	reported	Smooth Escarpment Ridge	50m	EX1711	NOAA, National Centers for Environmental Information	ID by expert from image	EX1711_06	ROV	still image	EX1711_6_39_14	NOAA_EX-17-11	0
949853	NOAA, Office of Ocean Exploration and Research	Stichopathes	black coral	genus		2017-12-05	28.012	-86.4266	1714	reported	Smooth Escarpment Ridge	50m	EX1711	NOAA, National Centers for Environmental Information	ID by expert from image	EX1711_06	ROV	still image	EX1711_6_39_17	NOAA_EX-17-11	0
949855	NOAA, Office of Ocean Exploration and Research	Keratoisididae	gorgonian coral	family		2017-12-05	28.012	-86.4266	1714	reported	Smooth Escarpment Ridge	50m	EX1711	NOAA, National Centers for Environmental Information	ID by expert from image	EX1711_06	ROV	still image	EX1711_6_39_2	NOAA_EX-17-11	0
949856	NOAA, Office of Ocean Exploration and Research	Bathypathes	black coral	genus		2017-12-05	28.012	-86.4266	1714	reported	Smooth Escarpment Ridge	50m	EX1711	NOAA, National Centers for Environmental Information	ID by expert from image	EX1711_06	ROV	still image	EX1711_6_39_3	NOAA_EX-17-11	0
949857	NOAA, Office of Ocean Exploration and Research	Iridogorgia	gorgonian coral	genus		2017-12-05	28.012	-86.4266	1714	reported	Smooth Escarpment Ridge	50m	EX1711	NOAA, National Centers for Environmental Information	ID by expert from image	EX1711_06	ROV	still image	EX1711_6_39_4	NOAA_EX-17-11	0
949858	NOAA, Office of Ocean Exploration and Research	Paramuricea	gorgonian coral	genus		2017-12-05	28.012	-86.4266	1714	reported	Smooth Escarpment Ridge	50m	EX1711	NOAA, National Centers for Environmental Information	ID by expert from image	EX1711_06	ROV	still image	EX1711_6_39_5	NOAA_EX-17-11	0
949859	NOAA, Office of Ocean Exploration and Research	Primnoidae	gorgonian coral	family		2017-12-05	28.012	-86.4266	1714	reported	Smooth Escarpment Ridge	50m	EX1711	NOAA, National Centers for Environmental Information	ID by expert from image	EX1711_06	ROV	still image	EX1711_6_39_6	NOAA_EX-17-11	0
949840	NOAA, Office of Ocean Exploration and Research	Paramuricea	gorgonian coral	genus		2017-12-05	28.0063	-86.4376	1715	reported	Smooth Escarpment Ridge	50m	EX1711	NOAA, National Centers for Environmental Information	ID by expert from image	EX1711_06	ROV	still image	EX1711_6_38_3	NOAA_EX-17-11	0
949841	NOAA, Office of Ocean Exploration and Research	Stichopathes	black coral	genus		2017-12-05	28.0063	-86.4376	1715	reported	Smooth Escarpment Ridge	50m	EX1711	NOAA, National Centers for Environmental Information	ID by expert from image	EX1711_06	ROV	still image	EX1711_6_38_4	NOAA_EX-17-11	0
949842	NOAA, Office of Ocean Exploration and Research	Porifera	sponge (unspecified)	phylum		2017-12-05	28.0063	-86.4376	1715	reported	Smooth Escarpment Ridge	50m	EX1711	NOAA, National Centers for Environmental Information	ID by expert from image	EX1711_06	ROV	still image	EX1711_6_38_6	NOAA_EX-17-11	0
949843	NOAA, Office of Ocean Exploration and Research	Iridogorgia	gorgonian coral	genus		2017-12-05	28.0063	-86.4376	1715	reported	Smooth Escarpment Ridge	50m	EX1711	NOAA, National Centers for Environmental Information	ID by expert from image	EX1711_06	ROV	still image	EX1711_6_38_7	NOAA_EX-17-11	0
949844	NOAA, Office of Ocean Exploration and Research	Keratoisididae	gorgonian coral	family		2017-12-05	28.0063	-86.4376	1715	reported	Smooth Escarpment Ridge	50m	EX1711	NOAA, National Centers for Environmental Information	ID by expert from image	EX1711_06	ROV	still image	EX1711_6_38_8	NOAA_EX-17-11	0
949845	NOAA, Office of Ocean Exploration and Research	Stichopathes	black coral	genus		2017-12-05	28.0063	-86.4375	1715	reported	Smooth Escarpment Ridge	50m	EX1711	NOAA, National Centers for Environmental Information	ID by expert from image	EX1711_06	ROV	still image	EX1711_6_39_1	NOAA_EX-17-11	0
949846	NOAA, Office of Ocean Exploration and Research	Iridogorgia	gorgonian coral	genus		2017-12-05	28.0063	-86.4375	1715	reported	Smooth Escarpment Ridge	50m	EX1711	NOAA, National Centers for Environmental Information	ID by expert from image	EX1711_06	ROV	still image	EX1711_6_39_10	NOAA_EX-17-11	0
949851	NOAA, Office of Ocean Exploration and Research	Stichopathes	black coral	genus		2017-12-05	28.0064	-86.4376	1715	reported	Smooth Escarpment Ridge	50m	EX1711	NOAA, National Centers for Environmental Information	ID by expert from image	EX1711_06	ROV	still image	EX1711_6_39_15	NOAA_EX-17-11	0
949852	NOAA, Office of Ocean Exploration and Research	Porifera	sponge (unspecified)	phylum		2017-12-05	28.0064	-86.4376	1715	reported	Smooth Escarpment Ridge	50m	EX1711	NOAA, National Centers for Environmental Information	ID by expert from image	EX1711_06	ROV	still image	EX1711_6_39_16	NOAA_EX-17-11	0
949854	NOAA, Office of Ocean Exploration and Research	Coralliidae	gorgonian coral	family		2017-12-05	28.0065	-86.4376	1715	reported	Smooth Escarpment Ridge	50m	EX1711	NOAA, National Centers for Environmental Information	ID by expert from image	EX1711_06	ROV	still image	EX1711_6_39_18	NOAA_EX-17-11	0
949860	NOAA, Office of Ocean Exploration and Research	Swiftia	gorgonian coral	genus		2017-12-05	28.0065	-86.4376	1715	reported	Smooth Escarpment Ridge	50m	EX1711	NOAA, National Centers for Environmental Information	ID by expert from image	EX1711_06	ROV	still image	EX1711_6_39_7	NOAA_EX-17-11	0
949861	NOAA, Office of Ocean Exploration and Research	Parantipathes	black coral	genus		2017-12-05	28.0065	-86.4376	1715	reported	Smooth Escarpment Ridge	50m	EX1711	NOAA, National Centers for Environmental Information	ID by expert from image	EX1711_06	ROV	still image	EX1711_6_39_9	NOAA_EX-17-11	0
949862	NOAA, Office of Ocean Exploration and Research	Primnoidae	gorgonian coral	family		2017-12-05	28.0065	-86.4376	1715	reported	Smooth Escarpment Ridge	50m	EX1711	NOAA, National Centers for Environmental Information	ID by expert from image	EX1711_06	ROV	still image	EX1711_6_40_1	NOAA_EX-17-11	0
949863	NOAA, Office of Ocean Exploration and Research	Iridogorgia	gorgonian coral	genus		2017-12-05	28.0065	-86.4376	1715	reported	Smooth Escarpment Ridge	50m	EX1711	NOAA, National Centers for Environmental Information	ID by expert from image	EX1711_06	ROV	still image	EX1711_6_40_2	NOAA_EX-17-11	0
949864	NOAA, Office of Ocean Exploration and Research	Porifera	sponge (unspecified)	phylum		2017-12-05	28.0065	-86.4376	1715	reported	Smooth Escarpment Ridge	50m	EX1711	NOAA, National Centers for Environmental Information	ID by expert from image	EX1711_06	ROV	still image	EX1711_6_40_7	NOAA_EX-17-11	0
949865	NOAA, Office of Ocean Exploration and Research	Stichopathes	black coral	genus		2017-12-05	28.0066	-86.4376	1715	reported	Smooth Escarpment Ridge	50m	EX1711	NOAA, National Centers for Environmental Information	ID by expert from image	EX1711_06	ROV	still image	EX1711_6_40_3	NOAA_EX-17-11	0
949866	NOAA, Office of Ocean Exploration and Research	Paramuricea	gorgonian coral	genus		2017-12-05	28.0066	-86.4376	1715	reported	Smooth Escarpment Ridge	50m	EX1711	NOAA, National Centers for Environmental Information	ID by expert from image	EX1711_06	ROV	still image	EX1711_6_40_4	NOAA_EX-17-11	0
949867	NOAA, Office of Ocean Exploration and Research	Keratoisididae	gorgonian coral	family		2017-12-05	28.0066	-86.4376	1715	reported	Smooth Escarpment Ridge	50m	EX1711	NOAA, National Centers for Environmental Information	ID by expert from image	EX1711_06	ROV	still image	EX1711_6_40_5	NOAA_EX-17-11	0
949868	NOAA, Office of Ocean Exploration and Research	Primnoidae	gorgonian coral	family		2017-12-05	28.0066	-86.4376	1715	reported	Smooth Escarpment Ridge	50m	EX1711	NOAA, National Centers for Environmental Information	ID by expert from image	EX1711_06	ROV	still image	EX1711_6_40_6	NOAA_EX-17-11	0
949869	NOAA, Office of Ocean Exploration and Research	Iridogorgia	gorgonian coral	genus		2017-12-05	28.0066	-86.4376	1715	reported	Smooth Escarpment Ridge	50m	EX1711	NOAA, National Centers for Environmental Information	ID by expert from image	EX1711_06	ROV	still image	EX1711_6_40_8	NOAA_EX-17-11	0
419566	NOAA, Office of Ocean Exploration and Research	Keratoisididae	gorgonian coral	family		2012-03-23	27.9159	-86.0355	1716	assigned	Northwestern Gulf of Mexico	20m	EX1202L2	NOAA, Office of Ocean Exploration and Research	non-expert from image	DIVE03	ROV	still image	EX1202L2_IMG_20120323T183224Z_ROVHD_SPO_COR_AUDIO.jpg	NOAA_EX-12-02-L2	0
949838	NOAA, Office of Ocean Exploration and Research	Stichopathes	black coral	genus		2017-12-05	28.0063	-86.4376	1717	reported	Smooth Escarpment Ridge	50m	EX1711	NOAA, National Centers for Environmental Information	ID by expert from image	EX1711_06	ROV	still image	EX1711_6_38_10	NOAA_EX-17-11	0
949839	NOAA, Office of Ocean Exploration and Research	Porifera	sponge (unspecified)	phylum		2017-12-05	28.0063	-86.4376	1717	reported	Smooth Escarpment Ridge	50m	EX1711	NOAA, National Centers for Environmental Information	ID by expert from image	EX1711_06	ROV	still image	EX1711_6_38_9	NOAA_EX-17-11	0
949836	NOAA, Office of Ocean Exploration and Research	Stichopathes	black coral	genus		2017-12-05	28.0063	-86.4377	1718	reported	Smooth Escarpment Ridge	50m	EX1711	NOAA, National Centers for Environmental Information	ID by expert from image	EX1711_06	ROV	still image	EX1711_6_37_4	NOAA_EX-17-11	0
949837	NOAA, Office of Ocean Exploration and Research	Iridogorgia	gorgonian coral	genus		2017-12-05	28.0063	-86.4377	1718	reported	Smooth Escarpment Ridge	50m	EX1711	NOAA, National Centers for Environmental Information	ID by expert from image	EX1711_06	ROV	still image	EX1711_6_38_2	NOAA_EX-17-11	0
949835	NOAA, Office of Ocean Exploration and Research	Keratoisididae	gorgonian coral	family		2017-12-05	28.0062	-86.4376	1722	reported	Smooth Escarpment Ridge	50m	EX1711	NOAA, National Centers for Environmental Information	ID by expert from image	EX1711_06	ROV	still image	EX1711_6_37_5	NOAA_EX-17-11	0
949834	NOAA, Office of Ocean Exploration and Research	Iridogorgia	gorgonian coral	genus		2017-12-05	28.0061	-86.4377	1734	reported	Smooth Escarpment Ridge	50m	EX1711	NOAA, National Centers for Environmental Information	ID by expert from image	EX1711_06	ROV	still image	EX1711_6_37_2	NOAA_EX-17-11	0
419565	NOAA, Office of Ocean Exploration and Research	Keratoisididae	gorgonian coral	family		2012-03-23	27.916	-86.0355	1735	assigned	Northwestern Gulf of Mexico	20m	EX1202L2	NOAA, Office of Ocean Exploration and Research	non-expert from image	DIVE03	ROV	still image	EX1202L2_IMG_20120323T183119Z_ROVHD_SPO_COR_AUDIO.jpg	NOAA_EX-12-02-L2	0
949833	NOAA, Office of Ocean Exploration and Research	Paragorgia	gorgonian coral	genus		2017-12-05	28.0061	-86.4378	1750	reported	Smooth Escarpment Ridge	50m	EX1711	NOAA, National Centers for Environmental Information	ID by expert from image	EX1711_06	ROV	still image	EX1711_6_36_2	NOAA_EX-17-11	0
949832	NOAA, Office of Ocean Exploration and Research	Keratoisididae	gorgonian coral	family		2017-12-05	28.0061	-86.438	1751	reported	Smooth Escarpment Ridge	50m	EX1711	NOAA, National Centers for Environmental Information	ID by expert from image	EX1711_06	ROV	still image	EX1711_6_36_1	NOAA_EX-17-11	0
949830	NOAA, Office of Ocean Exploration and Research	Iridogorgia	gorgonian coral	genus		2017-12-05	28.0061	-86.4378	1753	reported	Smooth Escarpment Ridge	50m	EX1711	NOAA, National Centers for Environmental Information	ID by expert from image	EX1711_06	ROV	still image	EX1711_6_35_1	NOAA_EX-17-11	0
949831	NOAA, Office of Ocean Exploration and Research	Chrysogorgia	gorgonian coral	genus		2017-12-05	28.0061	-86.4379	1753	reported	Smooth Escarpment Ridge	50m	EX1711	NOAA, National Centers for Environmental Information	ID by expert from image	EX1711_06	ROV	still image	EX1711_6_35_4	NOAA_EX-17-11	0
949829	NOAA, Office of Ocean Exploration and Research	Keratoisididae	gorgonian coral	family		2017-12-05	28.0061	-86.4379	1760	reported	Smooth Escarpment Ridge	50m	EX1711	NOAA, National Centers for Environmental Information	ID by expert from image	EX1711_06	ROV	still image	EX1711_6_35_2	NOAA_EX-17-11	0
949828	NOAA, Office of Ocean Exploration and Research	Keratoisididae	gorgonian coral	family		2017-12-05	28.0061	-86.438	1772	reported	Smooth Escarpment Ridge	50m	EX1711	NOAA, National Centers for Environmental Information	ID by expert from image	EX1711_06	ROV	still image	EX1711_6_34_32	NOAA_EX-17-11	0
949824	NOAA, Office of Ocean Exploration and Research	Paramuricea	gorgonian coral	genus		2017-12-05	28.006	-86.4379	1775	reported	Smooth Escarpment Ridge	50m	EX1711	NOAA, National Centers for Environmental Information	ID by expert from image	EX1711_06	ROV	still image	EX1711_6_34_28	NOAA_EX-17-11	0
949825	NOAA, Office of Ocean Exploration and Research	Coralliidae	gorgonian coral	family		2017-12-05	28.006	-86.4379	1775	reported	Smooth Escarpment Ridge	50m	EX1711	NOAA, National Centers for Environmental Information	ID by expert from image	EX1711_06	ROV	still image	EX1711_6_34_29	NOAA_EX-17-11	0
949826	NOAA, Office of Ocean Exploration and Research	Iridogorgia	gorgonian coral	genus		2017-12-05	28.006	-86.4379	1775	reported	Smooth Escarpment Ridge	50m	EX1711	NOAA, National Centers for Environmental Information	ID by expert from image	EX1711_06	ROV	still image	EX1711_6_34_30	NOAA_EX-17-11	0
949827	NOAA, Office of Ocean Exploration and Research	Porifera	sponge (unspecified)	phylum		2017-12-05	28.006	-86.4379	1775	reported	Smooth Escarpment Ridge	50m	EX1711	NOAA, National Centers for Environmental Information	ID by expert from image	EX1711_06	ROV	still image	EX1711_6_34_31	NOAA_EX-17-11	0
949821	NOAA, Office of Ocean Exploration and Research	Iridogorgia	gorgonian coral	genus		2017-12-05	28.006	-86.4379	1777	reported	Smooth Escarpment Ridge	50m	EX1711	NOAA, National Centers for Environmental Information	ID by expert from image	EX1711_06	ROV	still image	EX1711_6_34_25	NOAA_EX-17-11	0
949822	NOAA, Office of Ocean Exploration and Research	Porifera	sponge (unspecified)	phylum		2017-12-05	28.006	-86.4379	1777	reported	Smooth Escarpment Ridge	50m	EX1711	NOAA, National Centers for Environmental Information	ID by expert from image	EX1711_06	ROV	still image	EX1711_6_34_26	NOAA_EX-17-11	0
949823	NOAA, Office of Ocean Exploration and Research	Coralliidae	gorgonian coral	family		2017-12-05	28.006	-86.4379	1777	reported	Smooth Escarpment Ridge	50m	EX1711	NOAA, National Centers for Environmental Information	ID by expert from image	EX1711_06	ROV	still image	EX1711_6_34_27	NOAA_EX-17-11	0
949818	NOAA, Office of Ocean Exploration and Research	Iridogorgia	gorgonian coral	genus		2017-12-05	28.006	-86.4379	1779	reported	Smooth Escarpment Ridge	50m	EX1711	NOAA, National Centers for Environmental Information	ID by expert from image	EX1711_06	ROV	still image	EX1711_6_34_22	NOAA_EX-17-11	0
949819	NOAA, Office of Ocean Exploration and Research	Keratoisididae	gorgonian coral	family		2017-12-05	28.006	-86.4379	1779	reported	Smooth Escarpment Ridge	50m	EX1711	NOAA, National Centers for Environmental Information	ID by expert from image	EX1711_06	ROV	still image	EX1711_6_34_23	NOAA_EX-17-11	0
949820	NOAA, Office of Ocean Exploration and Research	Porifera	sponge (unspecified)	phylum		2017-12-05	28.006	-86.4379	1779	reported	Smooth Escarpment Ridge	50m	EX1711	NOAA, National Centers for Environmental Information	ID by expert from image	EX1711_06	ROV	still image	EX1711_6_34_24	NOAA_EX-17-11	0
949811	NOAA, Office of Ocean Exploration and Research	Iridogorgia	gorgonian coral	genus		2017-12-05	28.006	-86.438	1789	reported	Smooth Escarpment Ridge	50m	EX1711	NOAA, National Centers for Environmental Information	ID by expert from image	EX1711_06	ROV	still image	EX1711_6_34_15	NOAA_EX-17-11	0
949812	NOAA, Office of Ocean Exploration and Research	Keratoisididae	gorgonian coral	family		2017-12-05	28.006	-86.438	1789	reported	Smooth Escarpment Ridge	50m	EX1711	NOAA, National Centers for Environmental Information	ID by expert from image	EX1711_06	ROV	still image	EX1711_6_34_16	NOAA_EX-17-11	0
949813	NOAA, Office of Ocean Exploration and Research	Porifera	sponge (unspecified)	phylum		2017-12-05	28.006	-86.438	1789	reported	Smooth Escarpment Ridge	50m	EX1711	NOAA, National Centers for Environmental Information	ID by expert from image	EX1711_06	ROV	still image	EX1711_6_34_17	NOAA_EX-17-11	0
949810	NOAA, Office of Ocean Exploration and Research	Keratoisididae	gorgonian coral	family		2017-12-05	28.006	-86.4381	1790	reported	Smooth Escarpment Ridge	50m	EX1711	NOAA, National Centers for Environmental Information	ID by expert from image	EX1711_06	ROV	still image	EX1711_6_34_14	NOAA_EX-17-11	0
419564	NOAA, Office of Ocean Exploration and Research	Keratoisididae	gorgonian coral	family		2012-03-23	27.9158	-86.0354	1791	assigned	Northwestern Gulf of Mexico	20m	EX1202L2	NOAA, Office of Ocean Exploration and Research	non-expert from image	DIVE03	ROV	still image	EX1202L2_IMG_20120323T182737Z_ROVHD_AUDIO_CRI.jpg	NOAA_EX-12-02-L2	0
949808	NOAA, Office of Ocean Exploration and Research	Porifera	sponge (unspecified)	phylum		2017-12-05	28.0059	-86.4379	1794	reported	Smooth Escarpment Ridge	50m	EX1711	NOAA, National Centers for Environmental Information	ID by expert from image	EX1711_06	ROV	still image	EX1711_6_34_12	NOAA_EX-17-11	0
949809	NOAA, Office of Ocean Exploration and Research	Keratoisididae	gorgonian coral	family		2017-12-05	28.0059	-86.4379	1794	reported	Smooth Escarpment Ridge	50m	EX1711	NOAA, National Centers for Environmental Information	ID by expert from image	EX1711_06	ROV	still image	EX1711_6_34_13	NOAA_EX-17-11	0
949803	NOAA, Office of Ocean Exploration and Research	Anthomastinae	soft coral	subfamily		2017-12-05	28.0059	-86.4379	1795	reported	Smooth Escarpment Ridge	50m	EX1711	NOAA, National Centers for Environmental Information	ID by expert from image	EX1711_06	ROV	still image	EX1711_6_34_10	NOAA_EX-17-11	0
949804	NOAA, Office of Ocean Exploration and Research	Porifera	sponge (unspecified)	phylum		2017-12-05	28.0059	-86.4379	1795	reported	Smooth Escarpment Ridge	50m	EX1711	NOAA, National Centers for Environmental Information	ID by expert from image	EX1711_06	ROV	still image	EX1711_6_34_11	NOAA_EX-17-11	0
949814	NOAA, Office of Ocean Exploration and Research	Anthomastinae	soft coral	subfamily		2017-12-05	28.006	-86.438	1796	reported	Smooth Escarpment Ridge	50m	EX1711	NOAA, National Centers for Environmental Information	ID by expert from image	EX1711_06	ROV	still image	EX1711_6_34_18	NOAA_EX-17-11	0
949815	NOAA, Office of Ocean Exploration and Research	Keratoisididae	gorgonian coral	family		2017-12-05	28.006	-86.438	1796	reported	Smooth Escarpment Ridge	50m	EX1711	NOAA, National Centers for Environmental Information	ID by expert from image	EX1711_06	ROV	still image	EX1711_6_34_19	NOAA_EX-17-11	0
949816	NOAA, Office of Ocean Exploration and Research	Iridogorgia	gorgonian coral	genus		2017-12-05	28.006	-86.438	1796	reported	Smooth Escarpment Ridge	50m	EX1711	NOAA, National Centers for Environmental Information	ID by expert from image	EX1711_06	ROV	still image	EX1711_6_34_20	NOAA_EX-17-11	0
949817	NOAA, Office of Ocean Exploration and Research	Porifera	sponge (unspecified)	phylum		2017-12-05	28.006	-86.438	1796	reported	Smooth Escarpment Ridge	50m	EX1711	NOAA, National Centers for Environmental Information	ID by expert from image	EX1711_06	ROV	still image	EX1711_6_34_21	NOAA_EX-17-11	0
949805	NOAA, Office of Ocean Exploration and Research	Iridogorgia	gorgonian coral	genus		2017-12-05	28.0059	-86.4379	1797	reported	Smooth Escarpment Ridge	50m	EX1711	NOAA, National Centers for Environmental Information	ID by expert from image	EX1711_06	ROV	still image	EX1711_6_34_2	NOAA_EX-17-11	0
949806	NOAA, Office of Ocean Exploration and Research	Coralliidae	gorgonian coral	family		2017-12-05	28.0059	-86.4379	1797	reported	Smooth Escarpment Ridge	50m	EX1711	NOAA, National Centers for Environmental Information	ID by expert from image	EX1711_06	ROV	still image	EX1711_6_34_3	NOAA_EX-17-11	0
949807	NOAA, Office of Ocean Exploration and Research	Porifera	sponge (unspecified)	phylum		2017-12-05	28.0059	-86.4379	1797	reported	Smooth Escarpment Ridge	50m	EX1711	NOAA, National Centers for Environmental Information	ID by expert from image	EX1711_06	ROV	still image	EX1711_6_34_9	NOAA_EX-17-11	0
949802	NOAA, Office of Ocean Exploration and Research	Iridogorgia	gorgonian coral	genus		2017-12-05	28.0059	-86.438	1799	reported	Smooth Escarpment Ridge	50m	EX1711	NOAA, National Centers for Environmental Information	ID by expert from image	EX1711_06	ROV	still image	EX1711_6_34_8	NOAA_EX-17-11	0
949798	NOAA, Office of Ocean Exploration and Research	Keratoisididae	gorgonian coral	family		2017-12-05	28.0059	-86.438	1802	reported	Smooth Escarpment Ridge	50m	EX1711	NOAA, National Centers for Environmental Information	ID by expert from image	EX1711_06	ROV	still image	EX1711_6_34_1	NOAA_EX-17-11	0
949799	NOAA, Office of Ocean Exploration and Research	Stichopathes	black coral	genus		2017-12-05	28.0059	-86.438	1802	reported	Smooth Escarpment Ridge	50m	EX1711	NOAA, National Centers for Environmental Information	ID by expert from image	EX1711_06	ROV	still image	EX1711_6_34_5	NOAA_EX-17-11	0
949800	NOAA, Office of Ocean Exploration and Research	Caryophylliidae	stony coral (unspecified)	family		2017-12-05	28.0059	-86.438	1802	reported	Smooth Escarpment Ridge	50m	EX1711	NOAA, National Centers for Environmental Information	ID by expert from image	EX1711_06	ROV	still image	EX1711_6_34_6	NOAA_EX-17-11	0
949801	NOAA, Office of Ocean Exploration and Research	Tanacetipathes	black coral	genus		2017-12-05	28.0059	-86.438	1802	reported	Smooth Escarpment Ridge	50m	EX1711	NOAA, National Centers for Environmental Information	ID by expert from image	EX1711_06	ROV	still image	EX1711_6_34_7	NOAA_EX-17-11	0
949794	NOAA, Office of Ocean Exploration and Research	Keratoisididae	gorgonian coral	family		2017-12-05	28.0059	-86.4379	1803	reported	Smooth Escarpment Ridge	50m	EX1711	NOAA, National Centers for Environmental Information	ID by expert from image	EX1711_06	ROV	still image	EX1711_6_33_1	NOAA_EX-17-11	0
949795	NOAA, Office of Ocean Exploration and Research	Stichopathes	black coral	genus		2017-12-05	28.0059	-86.4379	1803	reported	Smooth Escarpment Ridge	50m	EX1711	NOAA, National Centers for Environmental Information	ID by expert from image	EX1711_06	ROV	still image	EX1711_6_33_3	NOAA_EX-17-11	0
949796	NOAA, Office of Ocean Exploration and Research	Iridogorgia	gorgonian coral	genus		2017-12-05	28.0059	-86.4379	1803	reported	Smooth Escarpment Ridge	50m	EX1711	NOAA, National Centers for Environmental Information	ID by expert from image	EX1711_06	ROV	still image	EX1711_6_33_4	NOAA_EX-17-11	0
949797	NOAA, Office of Ocean Exploration and Research	Porifera	sponge (unspecified)	phylum		2017-12-05	28.0059	-86.4379	1803	reported	Smooth Escarpment Ridge	50m	EX1711	NOAA, National Centers for Environmental Information	ID by expert from image	EX1711_06	ROV	still image	EX1711_6_33_5	NOAA_EX-17-11	0
949789	NOAA, Office of Ocean Exploration and Research	Porifera	sponge (unspecified)	phylum		2017-12-05	28.0058	-86.4379	1804	reported	Smooth Escarpment Ridge	50m	EX1711	NOAA, National Centers for Environmental Information	ID by expert from image	EX1711_06	ROV	still image	EX1711_6_32_10	NOAA_EX-17-11	0
949790	NOAA, Office of Ocean Exploration and Research	Iridogorgia	gorgonian coral	genus		2017-12-05	28.0058	-86.4379	1804	reported	Smooth Escarpment Ridge	50m	EX1711	NOAA, National Centers for Environmental Information	ID by expert from image	EX1711_06	ROV	still image	EX1711_6_32_6	NOAA_EX-17-11	0
949791	NOAA, Office of Ocean Exploration and Research	Metallogorgia	gorgonian coral	genus		2017-12-05	28.0058	-86.4379	1804	reported	Smooth Escarpment Ridge	50m	EX1711	NOAA, National Centers for Environmental Information	ID by expert from image	EX1711_06	ROV	still image	EX1711_6_32_7	NOAA_EX-17-11	0
949792	NOAA, Office of Ocean Exploration and Research	Primnoidae	gorgonian coral	family		2017-12-05	28.0058	-86.4379	1804	reported	Smooth Escarpment Ridge	50m	EX1711	NOAA, National Centers for Environmental Information	ID by expert from image	EX1711_06	ROV	still image	EX1711_6_32_8	NOAA_EX-17-11	0
949793	NOAA, Office of Ocean Exploration and Research	Keratoisididae	gorgonian coral	family		2017-12-05	28.0058	-86.4379	1804	reported	Smooth Escarpment Ridge	50m	EX1711	NOAA, National Centers for Environmental Information	ID by expert from image	EX1711_06	ROV	still image	EX1711_6_32_9	NOAA_EX-17-11	0
949784	NOAA, Office of Ocean Exploration and Research	Porifera	sponge (unspecified)	phylum		2017-12-05	28.0059	-86.438	1810	reported	Smooth Escarpment Ridge	50m	EX1711	NOAA, National Centers for Environmental Information	ID by expert from image	EX1711_06	ROV	still image	EX1711_6_31_5	NOAA_EX-17-11	0
949785	NOAA, Office of Ocean Exploration and Research	Keratoisididae	gorgonian coral	family		2017-12-05	28.0059	-86.438	1810	reported	Smooth Escarpment Ridge	50m	EX1711	NOAA, National Centers for Environmental Information	ID by expert from image	EX1711_06	ROV	still image	EX1711_6_32_1	NOAA_EX-17-11	0
949786	NOAA, Office of Ocean Exploration and Research	Metallogorgia	gorgonian coral	genus		2017-12-05	28.0059	-86.438	1810	reported	Smooth Escarpment Ridge	50m	EX1711	NOAA, National Centers for Environmental Information	ID by expert from image	EX1711_06	ROV	still image	EX1711_6_32_2	NOAA_EX-17-11	0
949787	NOAA, Office of Ocean Exploration and Research	Iridogorgia	gorgonian coral	genus		2017-12-05	28.0059	-86.438	1810	reported	Smooth Escarpment Ridge	50m	EX1711	NOAA, National Centers for Environmental Information	ID by expert from image	EX1711_06	ROV	still image	EX1711_6_32_4	NOAA_EX-17-11	0
949788	NOAA, Office of Ocean Exploration and Research	Porifera	sponge (unspecified)	phylum		2017-12-05	28.0059	-86.438	1810	reported	Smooth Escarpment Ridge	50m	EX1711	NOAA, National Centers for Environmental Information	ID by expert from image	EX1711_06	ROV	still image	EX1711_6_32_5	NOAA_EX-17-11	0
949783	NOAA, Office of Ocean Exploration and Research	Iridogorgia	gorgonian coral	genus		2017-12-05	28.0058	-86.4381	1819	reported	Smooth Escarpment Ridge	50m	EX1711	NOAA, National Centers for Environmental Information	ID by expert from image	EX1711_06	ROV	still image	EX1711_6_31_3	NOAA_EX-17-11	0
949782	NOAA, Office of Ocean Exploration and Research	Primnoidae	gorgonian coral	family		2017-12-05	28.0057	-86.438	1831	reported	Smooth Escarpment Ridge	50m	EX1711	NOAA, National Centers for Environmental Information	ID by expert from image	EX1711_06	ROV	still image	EX1711_6_31_2	NOAA_EX-17-11	0
949781	NOAA, Office of Ocean Exploration and Research	Porifera	sponge (unspecified)	phylum		2017-12-05	28.0057	-86.4381	1840	reported	Smooth Escarpment Ridge	50m	EX1711	NOAA, National Centers for Environmental Information	ID by expert from image	EX1711_06	ROV	still image	EX1711_6_31_4	NOAA_EX-17-11	0
970688	NOAA, Office of Ocean Exploration and Research	Chondrocladia	glass sponge	genus		2018-04-26	28.1256	-86.6557	1841	reported	NW FL Escarpment, DeSoto Canyon region (DC862)	20m	EX1803	NOAA, National Centers for Environmental Information	ID by expert from video	EX1803_09	ROV	video observation	Chondrocladia_20180426T201320.000Z-006_1	NOAA_EX-18-03	0
970689	NOAA, Office of Ocean Exploration and Research	Keratoisididae	gorgonian coral	family		2018-04-26	28.1256	-86.6557	1841	reported	NW FL Escarpment, DeSoto Canyon region (DC862)	20m	EX1803	NOAA, National Centers for Environmental Information	ID by expert from video	EX1803_09	ROV	video observation	Acanella_20180426T201354.000Z-005_2	NOAA_EX-18-03	0
970690	NOAA, Office of Ocean Exploration and Research	Acanella	gorgonian coral	genus		2018-04-26	28.1256	-86.6557	1841	reported	NW FL Escarpment, DeSoto Canyon region (DC862)	20m	EX1803	NOAA, National Centers for Environmental Information	ID by expert from video	EX1803_09	ROV	video observation	Acanella_20180426T201354.000Z-005_1	NOAA_EX-18-03	0
949780	NOAA, Office of Ocean Exploration and Research	Keratoisididae	gorgonian coral	family		2017-12-05	28.0057	-86.4381	1844	reported	Smooth Escarpment Ridge	50m	EX1711	NOAA, National Centers for Environmental Information	ID by expert from image	EX1711_06	ROV	still image	EX1711_6_31_1	NOAA_EX-17-11	0
970685	NOAA, Office of Ocean Exploration and Research	Iridogorgia	gorgonian coral	genus		2018-04-26	28.1256	-86.6557	1844	reported	NW FL Escarpment, DeSoto Canyon region (DC862)	20m	EX1803	NOAA, National Centers for Environmental Information	ID by expert from video	EX1803_09	ROV	video observation	IsididIrido_20180426T200936.000Z-005_1	NOAA_EX-18-03	0
970686	NOAA, Office of Ocean Exploration and Research	Keratoisididae	gorgonian coral	family		2018-04-26	28.1256	-86.6557	1844	reported	NW FL Escarpment, DeSoto Canyon region (DC862)	20m	EX1803	NOAA, National Centers for Environmental Information	ID by expert from video	EX1803_09	ROV	video observation	IsididIrido_20180426T200936.000Z-005_2	NOAA_EX-18-03	0
970687	NOAA, Office of Ocean Exploration and Research	Keratoisididae	gorgonian coral	family		2018-04-26	28.1256	-86.6557	1844	reported	NW FL Escarpment, DeSoto Canyon region (DC862)	20m	EX1803	NOAA, National Centers for Environmental Information	ID by expert from video	EX1803_09	ROV	video observation	IsididIrido_20180426T200936.000Z-005_3	NOAA_EX-18-03	0
970683	NOAA, Office of Ocean Exploration and Research	Keratoisididae	gorgonian coral	family		2018-04-26	28.1255	-86.6557	1846	reported	NW FL Escarpment, DeSoto Canyon region (DC862)	20m	EX1803	NOAA, National Centers for Environmental Information	ID by expert from video	EX1803_09	ROV	video observation	Isididae_20180426T200845.000Z-007_1	NOAA_EX-18-03	0
970684	NOAA, Office of Ocean Exploration and Research	Keratoisididae	gorgonian coral	family		2018-04-26	28.1255	-86.6557	1846	reported	NW FL Escarpment, DeSoto Canyon region (DC862)	20m	EX1803	NOAA, National Centers for Environmental Information	ID by expert from video	EX1803_09	ROV	video observation	Isididae_20180426T200845.000Z-007_2	NOAA_EX-18-03	0
949778	NOAA, Office of Ocean Exploration and Research	Bathypathes	black coral	genus		2017-12-05	28.0057	-86.4381	1850	reported	Smooth Escarpment Ridge	50m	EX1711	NOAA, National Centers for Environmental Information	ID by expert from image	EX1711_06	ROV	still image	EX1711_6_29_18	NOAA_EX-17-11	0
949779	NOAA, Office of Ocean Exploration and Research	Porifera	sponge (unspecified)	phylum		2017-12-05	28.0057	-86.4381	1850	reported	Smooth Escarpment Ridge	50m	EX1711	NOAA, National Centers for Environmental Information	ID by expert from image	EX1711_06	ROV	still image	EX1711_6_29_19	NOAA_EX-17-11	0
949776	NOAA, Office of Ocean Exploration and Research	Porifera	sponge (unspecified)	phylum		2017-12-05	28.0057	-86.4381	1854	reported	Smooth Escarpment Ridge	50m	EX1711	NOAA, National Centers for Environmental Information	ID by expert from image	EX1711_06	ROV	still image	EX1711_6_29_16	NOAA_EX-17-11	0
949777	NOAA, Office of Ocean Exploration and Research	Keratoisididae	gorgonian coral	family		2017-12-05	28.0057	-86.4381	1854	reported	Smooth Escarpment Ridge	50m	EX1711	NOAA, National Centers for Environmental Information	ID by expert from image	EX1711_06	ROV	still image	EX1711_6_29_17	NOAA_EX-17-11	0
970680	NOAA, Office of Ocean Exploration and Research	Acanella	gorgonian coral	genus		2018-04-26	28.1256	-86.6558	1858	reported	NW FL Escarpment, DeSoto Canyon region (DC862)	20m	EX1803	NOAA, National Centers for Environmental Information	ID by expert from video	EX1803_09	ROV	video observation	Acanella_20180426T200308.000Z-006_1	NOAA_EX-18-03	0
970681	NOAA, Office of Ocean Exploration and Research	Primnoidae	gorgonian coral	family		2018-04-26	28.1256	-86.6558	1859	reported	NW FL Escarpment, DeSoto Canyon region (DC862)	20m	EX1803	NOAA, National Centers for Environmental Information	ID by expert from video	EX1803_09	ROV	video observation	PrimnIridog_20180426T200646.000Z-005_2	NOAA_EX-18-03	0
970682	NOAA, Office of Ocean Exploration and Research	Iridogorgia	gorgonian coral	genus		2018-04-26	28.1256	-86.6558	1859	reported	NW FL Escarpment, DeSoto Canyon region (DC862)	20m	EX1803	NOAA, National Centers for Environmental Information	ID by expert from video	EX1803_09	ROV	video observation	PrimnIridog_20180426T200646.000Z-005_1	NOAA_EX-18-03	0
949699	NOAA, Office of Ocean Exploration and Research	Acanella	gorgonian coral	genus		2017-12-04	27.3513	-85.4323	1860	reported	Incised Escarpment Ridge	50m	EX1711	NOAA, National Centers for Environmental Information	ID by expert from image	EX1711_05	ROV	still image	EX1711_5_40_1	NOAA_EX-17-11	0
949700	NOAA, Office of Ocean Exploration and Research	Acanella	gorgonian coral	genus		2017-12-04	27.3513	-85.4323	1860	reported	Incised Escarpment Ridge	50m	EX1711	NOAA, National Centers for Environmental Information	ID by expert from image	EX1711_05	ROV	still image	EX1711_5_41_1	NOAA_EX-17-11	0
949701	NOAA, Office of Ocean Exploration and Research	Acanella	gorgonian coral	genus		2017-12-04	27.3513	-85.4323	1860	reported	Incised Escarpment Ridge	50m	EX1711	NOAA, National Centers for Environmental Information	ID by expert from image	EX1711_05	ROV	still image	EX1711_5_41_2	NOAA_EX-17-11	0
949702	NOAA, Office of Ocean Exploration and Research	Porifera	sponge (unspecified)	phylum		2017-12-04	27.3513	-85.4323	1860	reported	Incised Escarpment Ridge	50m	EX1711	NOAA, National Centers for Environmental Information	ID by expert from image	EX1711_05	ROV	still image	EX1711_5_41_3	NOAA_EX-17-11	0
970679	NOAA, Office of Ocean Exploration and Research	Chrysogorgiidae	gorgonian coral	family		2018-04-26	28.1256	-86.6558	1860	reported	NW FL Escarpment, DeSoto Canyon region (DC862)	20m	EX1803	NOAA, National Centers for Environmental Information	ID by expert from video	EX1803_09	ROV	video observation	Chrysogorgiidae_20180426T200036.000Z-001_1	NOAA_EX-18-03	0
949698	NOAA, Office of Ocean Exploration and Research	Hexactinellida	glass sponge	class		2017-12-04	27.3513	-85.4323	1861	reported	Incised Escarpment Ridge	50m	EX1711	NOAA, National Centers for Environmental Information	ID by expert from image	EX1711_05	ROV	still image	EX1711_5_39_3	NOAA_EX-17-11	0
949775	NOAA, Office of Ocean Exploration and Research	Primnoidae	gorgonian coral	family		2017-12-05	28.0056	-86.4381	1861	reported	Smooth Escarpment Ridge	50m	EX1711	NOAA, National Centers for Environmental Information	ID by expert from image	EX1711_06	ROV	still image	EX1711_6_29_8	NOAA_EX-17-11	0
970677	NOAA, Office of Ocean Exploration and Research	Keratoisididae	gorgonian coral	family		2018-04-26	28.1256	-86.6558	1862	reported	NW FL Escarpment, DeSoto Canyon region (DC862)	20m	EX1803	NOAA, National Centers for Environmental Information	ID by expert from video	EX1803_09	ROV	video observation	DemoIsidid_20180426T195548.000Z-009_1	NOAA_EX-18-03	0
970678	NOAA, Office of Ocean Exploration and Research	Polymastia	demosponge	genus		2018-04-26	28.1256	-86.6558	1862	reported	NW FL Escarpment, DeSoto Canyon region (DC862)	20m	EX1803	NOAA, National Centers for Environmental Information	ID by expert from video	EX1803_09	ROV	video observation	DemoIsidid_20180426T195548.000Z-009_2	NOAA_EX-18-03	0
949696	NOAA, Office of Ocean Exploration and Research	Acanella	gorgonian coral	genus		2017-12-04	27.3515	-85.4324	1863	reported	Incised Escarpment Ridge	50m	EX1711	NOAA, National Centers for Environmental Information	ID by expert from image	EX1711_05	ROV	still image	EX1711_5_39_1	NOAA_EX-17-11	0
949697	NOAA, Office of Ocean Exploration and Research	Cladorhizidae	demosponge	family		2017-12-04	27.3514	-85.4323	1863	reported	Incised Escarpment Ridge	50m	EX1711	NOAA, National Centers for Environmental Information	ID by expert from image	EX1711_05	ROV	still image	EX1711_5_39_2	NOAA_EX-17-11	0
952691	NOAA, Office of Ocean Exploration and Research	Acanella	gorgonian coral	genus		2017-12-04	27.3515	-85.4324	1863	reported	Incised Escarpment Ridge	50m	EX1711	Smithsonian Institution, National Museum of Natural History	ID by expert from image	EX1711_05	ROV	still image | specimen	USNM 1482999	NOAA_EX-17-11	0
970675	NOAA, Office of Ocean Exploration and Research	Alcyonacea	alcyonacean (unspecified)	order		2018-04-26	28.1256	-86.6558	1864	reported	NW FL Escarpment, DeSoto Canyon region (DC862)	20m	EX1803	NOAA, National Centers for Environmental Information	ID by expert from video	EX1803_09	ROV	video observation	HexClavularia_20180426T195430.000Z-005_1	NOAA_EX-18-03	0
970676	NOAA, Office of Ocean Exploration and Research	Hexactinellida	glass sponge	class		2018-04-26	28.1256	-86.6558	1864	reported	NW FL Escarpment, DeSoto Canyon region (DC862)	20m	EX1803	NOAA, National Centers for Environmental Information	ID by expert from video	EX1803_09	ROV	video observation	HexClavularia_20180426T195430.000Z-005_2	NOAA_EX-18-03	0
1011659	Smithsonian Institution, National Museum of Natural History	Acanella	gorgonian coral	genus		2017-12-04	27.35	-85.43	1864	reported	Incised Escarpment Ridge		EX1711	Smithsonian Institution, National Museum of Natural History			ROV	specimen	USNM 1482999	NMNH_IZ	0
970674	NOAA, Office of Ocean Exploration and Research	Iridogorgia	gorgonian coral	genus		2018-04-26	28.1256	-86.6558	1865	reported	NW FL Escarpment, DeSoto Canyon region (DC862)	20m	EX1803	NOAA, National Centers for Environmental Information	ID by expert from video	EX1803_09	ROV	video observation	Iridogorgia_20180426T195324.000Z-006_1	NOAA_EX-18-03	0
949773	NOAA, Office of Ocean Exploration and Research	Primnoidae	gorgonian coral	family		2017-12-05	28.0056	-86.4382	1866	reported	Smooth Escarpment Ridge	50m	EX1711	NOAA, National Centers for Environmental Information	ID by expert from image	EX1711_06	ROV	still image	EX1711_6_29_6	NOAA_EX-17-11	0
949774	NOAA, Office of Ocean Exploration and Research	Chrysogorgia	gorgonian coral	genus		2017-12-05	28.0056	-86.4382	1866	reported	Smooth Escarpment Ridge	50m	EX1711	NOAA, National Centers for Environmental Information	ID by expert from image	EX1711_06	ROV	still image	EX1711_6_29_7	NOAA_EX-17-11	0
970672	NOAA, Office of Ocean Exploration and Research	Keratoisididae	gorgonian coral	family		2018-04-26	28.1256	-86.6558	1866	reported	NW FL Escarpment, DeSoto Canyon region (DC862)	20m	EX1803	NOAA, National Centers for Environmental Information	ID by expert from video	EX1803_09	ROV	video observation	Isididae_20180426T195229.000Z-004_1	NOAA_EX-18-03	0
970673	NOAA, Office of Ocean Exploration and Research	Keratoisididae	gorgonian coral	family		2018-04-26	28.1256	-86.6558	1866	reported	NW FL Escarpment, DeSoto Canyon region (DC862)	20m	EX1803	NOAA, National Centers for Environmental Information	ID by expert from video	EX1803_09	ROV	video observation	Isididae_20180426T195229.000Z-004_2	NOAA_EX-18-03	0
949768	NOAA, Office of Ocean Exploration and Research	Stichopathes	black coral	genus		2017-12-05	28.0056	-86.4382	1867	reported	Smooth Escarpment Ridge	50m	EX1711	NOAA, National Centers for Environmental Information	ID by expert from image	EX1711_06	ROV	still image	EX1711_6_29_11	NOAA_EX-17-11	0
949769	NOAA, Office of Ocean Exploration and Research	Paramuricea	gorgonian coral	genus		2017-12-05	28.0055	-86.4381	1867	reported	Smooth Escarpment Ridge	50m	EX1711	NOAA, National Centers for Environmental Information	ID by expert from image	EX1711_06	ROV	still image	EX1711_6_29_12	NOAA_EX-17-11	0
949770	NOAA, Office of Ocean Exploration and Research	Stichopathes	black coral	genus		2017-12-05	28.0055	-86.4381	1867	reported	Smooth Escarpment Ridge	50m	EX1711	NOAA, National Centers for Environmental Information	ID by expert from image	EX1711_06	ROV	still image	EX1711_6_29_13	NOAA_EX-17-11	0
949771	NOAA, Office of Ocean Exploration and Research	Primnoidae	gorgonian coral	family		2017-12-05	28.0055	-86.4381	1867	reported	Smooth Escarpment Ridge	50m	EX1711	NOAA, National Centers for Environmental Information	ID by expert from image	EX1711_06	ROV	still image	EX1711_6_29_14	NOAA_EX-17-11	0
949772	NOAA, Office of Ocean Exploration and Research	Porifera	sponge (unspecified)	phylum		2017-12-05	28.0055	-86.4381	1867	reported	Smooth Escarpment Ridge	50m	EX1711	NOAA, National Centers for Environmental Information	ID by expert from image	EX1711_06	ROV	still image	EX1711_6_29_15	NOAA_EX-17-11	0
949767	NOAA, Office of Ocean Exploration and Research	Paragorgia	gorgonian coral	genus		2017-12-05	28.0055	-86.4381	1868	reported	Smooth Escarpment Ridge	50m	EX1711	NOAA, National Centers for Environmental Information	ID by expert from image	EX1711_06	ROV	still image	EX1711_6_29_5	NOAA_EX-17-11	0
949695	NOAA, Office of Ocean Exploration and Research	Cladorhizidae	demosponge	family		2017-12-04	27.3516	-85.4324	1869	reported	Incised Escarpment Ridge	50m	EX1711	NOAA, National Centers for Environmental Information	ID by expert from image	EX1711_05	ROV	still image	EX1711_5_38_14	NOAA_EX-17-11	0
949765	NOAA, Office of Ocean Exploration and Research	Metallogorgia	gorgonian coral	genus		2017-12-05	28.0056	-86.4382	1869	reported	Smooth Escarpment Ridge	50m	EX1711	NOAA, National Centers for Environmental Information	ID by expert from image	EX1711_06	ROV	still image	EX1711_6_29_4	NOAA_EX-17-11	0
949764	NOAA, Office of Ocean Exploration and Research	Stichopathes	black coral	genus		2017-12-05	28.0054	-86.4382	1871	reported	Smooth Escarpment Ridge	50m	EX1711	NOAA, National Centers for Environmental Information	ID by expert from image	EX1711_06	ROV	still image	EX1711_6_29_10	NOAA_EX-17-11	0
949766	NOAA, Office of Ocean Exploration and Research	Iridogorgia	gorgonian coral	genus		2017-12-05	28.0054	-86.4382	1871	reported	Smooth Escarpment Ridge	50m	EX1711	NOAA, National Centers for Environmental Information	ID by expert from image	EX1711_06	ROV	still image	EX1711_6_29_9	NOAA_EX-17-11	0
949761	NOAA, Office of Ocean Exploration and Research	Paramuricea	gorgonian coral	genus		2017-12-05	28.0054	-86.4382	1874	reported	Smooth Escarpment Ridge	50m	EX1711	NOAA, National Centers for Environmental Information	ID by expert from image	EX1711_06	ROV	still image	EX1711_6_29_1	NOAA_EX-17-11	0
949762	NOAA, Office of Ocean Exploration and Research	Iridogorgia	gorgonian coral	genus		2017-12-05	28.0054	-86.4382	1874	reported	Smooth Escarpment Ridge	50m	EX1711	NOAA, National Centers for Environmental Information	ID by expert from image	EX1711_06	ROV	still image	EX1711_6_29_2	NOAA_EX-17-11	0
949763	NOAA, Office of Ocean Exploration and Research	Stichopathes	black coral	genus		2017-12-05	28.0054	-86.4382	1874	reported	Smooth Escarpment Ridge	50m	EX1711	NOAA, National Centers for Environmental Information	ID by expert from image	EX1711_06	ROV	still image	EX1711_6_29_3	NOAA_EX-17-11	0
949688	NOAA, Office of Ocean Exploration and Research	Iridogorgia	gorgonian coral	genus		2017-12-04	27.3518	-85.4325	1875	reported	Incised Escarpment Ridge	50m	EX1711	NOAA, National Centers for Environmental Information	ID by expert from image	EX1711_05	ROV	still image	EX1711_5_38_9	NOAA_EX-17-11	0
949691	NOAA, Office of Ocean Exploration and Research	Keratoisididae	gorgonian coral	family		2017-12-04	27.3518	-85.4326	1875	reported	Incised Escarpment Ridge	50m	EX1711	NOAA, National Centers for Environmental Information	ID by expert from image	EX1711_05	ROV	still image	EX1711_5_38_12	NOAA_EX-17-11	0
949692	NOAA, Office of Ocean Exploration and Research	Porifera	sponge (unspecified)	phylum		2017-12-04	27.3518	-85.4326	1875	reported	Incised Escarpment Ridge	50m	EX1711	NOAA, National Centers for Environmental Information	ID by expert from image	EX1711_05	ROV	still image	EX1711_5_38_13	NOAA_EX-17-11	0
949693	NOAA, Office of Ocean Exploration and Research	Coralliidae	gorgonian coral	family		2017-12-04	27.3518	-85.4326	1875	reported	Incised Escarpment Ridge	50m	EX1711	NOAA, National Centers for Environmental Information	ID by expert from image	EX1711_05	ROV	still image	EX1711_5_38_4	NOAA_EX-17-11	0
949694	NOAA, Office of Ocean Exploration and Research	Primnoidae	gorgonian coral	family		2017-12-04	27.3518	-85.4326	1875	reported	Incised Escarpment Ridge	50m	EX1711	NOAA, National Centers for Environmental Information	ID by expert from image	EX1711_05	ROV	still image	EX1711_5_38_5	NOAA_EX-17-11	0
949687	NOAA, Office of Ocean Exploration and Research	Keratoisididae	gorgonian coral	family		2017-12-04	27.3518	-85.4325	1876	reported	Incised Escarpment Ridge	50m	EX1711	NOAA, National Centers for Environmental Information	ID by expert from image	EX1711_05	ROV	still image	EX1711_5_38_8	NOAA_EX-17-11	0
949689	NOAA, Office of Ocean Exploration and Research	Keratoisididae	gorgonian coral	family		2017-12-04	27.3518	-85.4326	1876	reported	Incised Escarpment Ridge	50m	EX1711	NOAA, National Centers for Environmental Information	ID by expert from image	EX1711_05	ROV	still image	EX1711_5_38_10	NOAA_EX-17-11	0
949690	NOAA, Office of Ocean Exploration and Research	Porifera	sponge (unspecified)	phylum		2017-12-04	27.3518	-85.4326	1876	reported	Incised Escarpment Ridge	50m	EX1711	NOAA, National Centers for Environmental Information	ID by expert from image	EX1711_05	ROV	still image	EX1711_5_38_11	NOAA_EX-17-11	0
949673	NOAA, Office of Ocean Exploration and Research	Porifera	sponge (unspecified)	phylum		2017-12-04	27.3517	-85.4327	1880	reported	Incised Escarpment Ridge	50m	EX1711	NOAA, National Centers for Environmental Information	ID by expert from image	EX1711_05	ROV	still image	EX1711_5_34_3	NOAA_EX-17-11	0
949674	NOAA, Office of Ocean Exploration and Research	Porifera	sponge (unspecified)	phylum		2017-12-04	27.3518	-85.4328	1880	reported	Incised Escarpment Ridge	50m	EX1711	NOAA, National Centers for Environmental Information	ID by expert from image	EX1711_05	ROV	still image	EX1711_5_34_4	NOAA_EX-17-11	0
949675	NOAA, Office of Ocean Exploration and Research	Porifera	sponge (unspecified)	phylum		2017-12-04	27.3518	-85.4328	1881	reported	Incised Escarpment Ridge	50m	EX1711	NOAA, National Centers for Environmental Information	ID by expert from image	EX1711_05	ROV	still image	EX1711_5_34_5	NOAA_EX-17-11	0
949676	NOAA, Office of Ocean Exploration and Research	Keratoisididae	gorgonian coral	family		2017-12-04	27.3517	-85.4328	1882	reported	Incised Escarpment Ridge	50m	EX1711	NOAA, National Centers for Environmental Information	ID by expert from image	EX1711_05	ROV	still image	EX1711_5_36_1	NOAA_EX-17-11	0
949677	NOAA, Office of Ocean Exploration and Research	Primnoidae	gorgonian coral	family		2017-12-04	27.3517	-85.4327	1882	reported	Incised Escarpment Ridge	50m	EX1711	NOAA, National Centers for Environmental Information	ID by expert from image	EX1711_05	ROV	still image	EX1711_5_37_1	NOAA_EX-17-11	0
949678	NOAA, Office of Ocean Exploration and Research	Porifera	sponge (unspecified)	phylum		2017-12-04	27.3517	-85.4327	1882	reported	Incised Escarpment Ridge	50m	EX1711	NOAA, National Centers for Environmental Information	ID by expert from image	EX1711_05	ROV	still image	EX1711_5_37_3	NOAA_EX-17-11	0
949679	NOAA, Office of Ocean Exploration and Research	Primnoidae	gorgonian coral	family		2017-12-04	27.3517	-85.4327	1882	reported	Incised Escarpment Ridge	50m	EX1711	NOAA, National Centers for Environmental Information	ID by expert from image	EX1711_05	ROV	still image	EX1711_5_37_4	NOAA_EX-17-11	0
949680	NOAA, Office of Ocean Exploration and Research	Keratoisididae	gorgonian coral	family		2017-12-04	27.3519	-85.4327	1882	reported	Incised Escarpment Ridge	50m	EX1711	NOAA, National Centers for Environmental Information	ID by expert from image	EX1711_05	ROV	still image	EX1711_5_37_2	NOAA_EX-17-11	0
949681	NOAA, Office of Ocean Exploration and Research	Porifera	sponge (unspecified)	phylum		2017-12-04	27.3519	-85.4327	1882	reported	Incised Escarpment Ridge	50m	EX1711	NOAA, National Centers for Environmental Information	ID by expert from image	EX1711_05	ROV	still image	EX1711_5_37_5	NOAA_EX-17-11	0
949672	NOAA, Office of Ocean Exploration and Research	Keratoisididae	gorgonian coral	family		2017-12-04	27.3518	-85.4328	1883	reported	Incised Escarpment Ridge	50m	EX1711	NOAA, National Centers for Environmental Information	ID by expert from image	EX1711_05	ROV	still image	EX1711_5_34_1	NOAA_EX-17-11	0
949682	NOAA, Office of Ocean Exploration and Research	Iridogorgia	gorgonian coral	genus		2017-12-04	27.3518	-85.4326	1883	reported	Incised Escarpment Ridge	50m	EX1711	NOAA, National Centers for Environmental Information	ID by expert from image	EX1711_05	ROV	still image	EX1711_5_38_1	NOAA_EX-17-11	0
949683	NOAA, Office of Ocean Exploration and Research	Keratoisididae	gorgonian coral	family		2017-12-04	27.3518	-85.4326	1883	reported	Incised Escarpment Ridge	50m	EX1711	NOAA, National Centers for Environmental Information	ID by expert from image	EX1711_05	ROV	still image	EX1711_5_38_2	NOAA_EX-17-11	0
949684	NOAA, Office of Ocean Exploration and Research	Porifera	sponge (unspecified)	phylum		2017-12-04	27.3518	-85.4326	1883	reported	Incised Escarpment Ridge	50m	EX1711	NOAA, National Centers for Environmental Information	ID by expert from image	EX1711_05	ROV	still image	EX1711_5_38_6	NOAA_EX-17-11	0
949685	NOAA, Office of Ocean Exploration and Research	Chrysogorgia	gorgonian coral	genus		2017-12-04	27.3518	-85.4326	1883	reported	Incised Escarpment Ridge	50m	EX1711	NOAA, National Centers for Environmental Information	ID by expert from image	EX1711_05	ROV	still image	EX1711_5_38_3	NOAA_EX-17-11	0
949686	NOAA, Office of Ocean Exploration and Research	Porifera	sponge (unspecified)	phylum		2017-12-04	27.3518	-85.4326	1883	reported	Incised Escarpment Ridge	50m	EX1711	NOAA, National Centers for Environmental Information	ID by expert from image	EX1711_05	ROV	still image	EX1711_5_38_7	NOAA_EX-17-11	0
949755	NOAA, Office of Ocean Exploration and Research	Iridogorgia	gorgonian coral	genus		2017-12-05	28.0052	-86.4382	1886	reported	Smooth Escarpment Ridge	50m	EX1711	NOAA, National Centers for Environmental Information	ID by expert from image	EX1711_06	ROV	still image	EX1711_6_28_19	NOAA_EX-17-11	0
949756	NOAA, Office of Ocean Exploration and Research	Primnoidae	gorgonian coral	family		2017-12-05	28.0052	-86.4382	1886	reported	Smooth Escarpment Ridge	50m	EX1711	NOAA, National Centers for Environmental Information	ID by expert from image	EX1711_06	ROV	still image	EX1711_6_28_20	NOAA_EX-17-11	0
949757	NOAA, Office of Ocean Exploration and Research	Stichopathes	black coral	genus		2017-12-05	28.0052	-86.4382	1886	reported	Smooth Escarpment Ridge	50m	EX1711	NOAA, National Centers for Environmental Information	ID by expert from image	EX1711_06	ROV	still image	EX1711_6_28_7	NOAA_EX-17-11	0
949758	NOAA, Office of Ocean Exploration and Research	Tanacetipathes	black coral	genus		2017-12-05	28.0052	-86.4382	1886	reported	Smooth Escarpment Ridge	50m	EX1711	NOAA, National Centers for Environmental Information	ID by expert from image	EX1711_06	ROV	still image	EX1711_6_28_8	NOAA_EX-17-11	0
949759	NOAA, Office of Ocean Exploration and Research	Enallopsammia	stony coral (branching)	genus		2017-12-05	28.0052	-86.4382	1886	reported	Smooth Escarpment Ridge	50m	EX1711	NOAA, National Centers for Environmental Information	ID by expert from image	EX1711_06	ROV	still image	EX1711_6_28_9	NOAA_EX-17-11	0
949760	NOAA, Office of Ocean Exploration and Research	Victorgorgia	gorgonian coral	genus		2017-12-05	28.0052	-86.4383	1886	reported	Smooth Escarpment Ridge	50m	EX1711	NOAA, National Centers for Environmental Information	ID by expert from image	EX1711_06	ROV	still image	EX1711_6_28_14	NOAA_EX-17-11	0
949754	NOAA, Office of Ocean Exploration and Research	Enallopsammia	stony coral (branching)	genus		2017-12-05	28.0052	-86.4381	1890	reported	Smooth Escarpment Ridge	50m	EX1711	NOAA, National Centers for Environmental Information	ID by expert from image	EX1711_06	ROV	still image	EX1711_6_28_18	NOAA_EX-17-11	0
949740	NOAA, Office of Ocean Exploration and Research	Primnoidae	gorgonian coral	family		2017-12-05	28.0052	-86.4382	1892	reported	Smooth Escarpment Ridge	50m	EX1711	NOAA, National Centers for Environmental Information	ID by expert from image	EX1711_06	ROV	still image	EX1711_6_26_1	NOAA_EX-17-11	0
949741	NOAA, Office of Ocean Exploration and Research	Porifera	sponge (unspecified)	phylum		2017-12-05	28.0052	-86.4382	1892	reported	Smooth Escarpment Ridge	50m	EX1711	NOAA, National Centers for Environmental Information	ID by expert from image	EX1711_06	ROV	still image	EX1711_6_26_3	NOAA_EX-17-11	0
949742	NOAA, Office of Ocean Exploration and Research	Coralliidae	gorgonian coral	family		2017-12-05	28.0052	-86.4382	1892	reported	Smooth Escarpment Ridge	50m	EX1711	NOAA, National Centers for Environmental Information	ID by expert from image	EX1711_06	ROV	still image	EX1711_6_26_2	NOAA_EX-17-11	0
949737	NOAA, Office of Ocean Exploration and Research	Heteropathes	black coral	genus		2017-12-05	28.0051	-86.4383	1893	reported	Smooth Escarpment Ridge	50m	EX1711	NOAA, National Centers for Environmental Information	ID by expert from image	EX1711_06	ROV	still image	EX1711_6_25_4	NOAA_EX-17-11	0
949738	NOAA, Office of Ocean Exploration and Research	Paramuricea	gorgonian coral	genus		2017-12-05	28.0052	-86.4383	1893	reported	Smooth Escarpment Ridge	50m	EX1711	NOAA, National Centers for Environmental Information	ID by expert from image	EX1711_06	ROV	still image	EX1711_6_25_5	NOAA_EX-17-11	0
949739	NOAA, Office of Ocean Exploration and Research	Antipatharia	black coral	order		2017-12-05	28.0052	-86.4383	1893	reported	Smooth Escarpment Ridge	50m	EX1711	NOAA, National Centers for Environmental Information	ID by expert from image	EX1711_06	ROV	still image	EX1711_6_25_6	NOAA_EX-17-11	0
949743	NOAA, Office of Ocean Exploration and Research	Paramuricea	gorgonian coral	genus		2017-12-05	28.0052	-86.4383	1893	reported	Smooth Escarpment Ridge	50m	EX1711	NOAA, National Centers for Environmental Information	ID by expert from image	EX1711_06	ROV	still image	EX1711_6_27_4	NOAA_EX-17-11	0
949744	NOAA, Office of Ocean Exploration and Research	Heteropathes	black coral	genus		2017-12-05	28.0053	-86.4384	1893	reported	Smooth Escarpment Ridge	50m	EX1711	NOAA, National Centers for Environmental Information	ID by expert from image	EX1711_06	ROV	still image	EX1711_6_28_1	NOAA_EX-17-11	0
949745	NOAA, Office of Ocean Exploration and Research	Porifera	sponge (unspecified)	phylum		2017-12-05	28.0053	-86.4384	1893	reported	Smooth Escarpment Ridge	50m	EX1711	NOAA, National Centers for Environmental Information	ID by expert from image	EX1711_06	ROV	still image	EX1711_6_28_15	NOAA_EX-17-11	0
949746	NOAA, Office of Ocean Exploration and Research	Porifera	sponge (unspecified)	phylum		2017-12-05	28.0052	-86.4382	1893	reported	Smooth Escarpment Ridge	50m	EX1711	NOAA, National Centers for Environmental Information	ID by expert from image	EX1711_06	ROV	still image	EX1711_6_28_16	NOAA_EX-17-11	0
949747	NOAA, Office of Ocean Exploration and Research	Tanacetipathes	black coral	genus		2017-12-05	28.0052	-86.4382	1893	reported	Smooth Escarpment Ridge	50m	EX1711	NOAA, National Centers for Environmental Information	ID by expert from image	EX1711_06	ROV	still image	EX1711_6_28_17	NOAA_EX-17-11	0
949748	NOAA, Office of Ocean Exploration and Research	Primnoidae	gorgonian coral	family		2017-12-05	28.0053	-86.4384	1893	reported	Smooth Escarpment Ridge	50m	EX1711	NOAA, National Centers for Environmental Information	ID by expert from image	EX1711_06	ROV	still image	EX1711_6_28_2	NOAA_EX-17-11	0
949749	NOAA, Office of Ocean Exploration and Research	Primnoidae	gorgonian coral	family		2017-12-05	28.0052	-86.4382	1893	reported	Smooth Escarpment Ridge	50m	EX1711	NOAA, National Centers for Environmental Information	ID by expert from image	EX1711_06	ROV	still image	EX1711_6_28_21	NOAA_EX-17-11	0
949750	NOAA, Office of Ocean Exploration and Research	Muriceides	gorgonian coral	genus		2017-12-05	28.0052	-86.4382	1893	reported	Smooth Escarpment Ridge	50m	EX1711	NOAA, National Centers for Environmental Information	ID by expert from image	EX1711_06	ROV	still image	EX1711_6_28_3	NOAA_EX-17-11	0
949751	NOAA, Office of Ocean Exploration and Research	Keratoisididae	gorgonian coral	family		2017-12-05	28.0052	-86.4382	1893	reported	Smooth Escarpment Ridge	50m	EX1711	NOAA, National Centers for Environmental Information	ID by expert from image	EX1711_06	ROV	still image	EX1711_6_28_4	NOAA_EX-17-11	0
949752	NOAA, Office of Ocean Exploration and Research	Iridogorgia	gorgonian coral	genus		2017-12-05	28.0052	-86.4382	1893	reported	Smooth Escarpment Ridge	50m	EX1711	NOAA, National Centers for Environmental Information	ID by expert from image	EX1711_06	ROV	still image	EX1711_6_28_5	NOAA_EX-17-11	0
949753	NOAA, Office of Ocean Exploration and Research	Lepidisis	gorgonian coral	genus		2017-12-05	28.0052	-86.4382	1893	reported	Smooth Escarpment Ridge	50m	EX1711	NOAA, National Centers for Environmental Information	ID by expert from image	EX1711_06	ROV	still image	EX1711_6_28_6	NOAA_EX-17-11	0
970671	NOAA, Office of Ocean Exploration and Research	Keratoisididae	gorgonian coral	family		2018-04-26	28.1256	-86.656	1893	reported	NW FL Escarpment, DeSoto Canyon region (DC862)	20m	EX1803	NOAA, National Centers for Environmental Information	ID by expert from video	EX1803_09	ROV	video observation	Isididae_20180426T194302.000Z-008_1	NOAA_EX-18-03	0
949671	NOAA, Office of Ocean Exploration and Research	Porifera	sponge (unspecified)	phylum		2017-12-04	27.3518	-85.4331	1896	reported	Incised Escarpment Ridge	50m	EX1711	NOAA, National Centers for Environmental Information	ID by expert from image	EX1711_05	ROV	still image	EX1711_5_32_6	NOAA_EX-17-11	0
949734	NOAA, Office of Ocean Exploration and Research	Heteropathes	black coral	genus		2017-12-05	28.0052	-86.4383	1896	reported	Smooth Escarpment Ridge	50m	EX1711	NOAA, National Centers for Environmental Information	ID by expert from image	EX1711_06	ROV	still image	EX1711_6_25_2	NOAA_EX-17-11	0
949735	NOAA, Office of Ocean Exploration and Research	Metallogorgia	gorgonian coral	genus		2017-12-05	28.0052	-86.4383	1896	reported	Smooth Escarpment Ridge	50m	EX1711	NOAA, National Centers for Environmental Information	ID by expert from image	EX1711_06	ROV	still image	EX1711_6_25_3	NOAA_EX-17-11	0
949736	NOAA, Office of Ocean Exploration and Research	Keratoisididae	gorgonian coral	family		2017-12-05	28.0052	-86.4383	1896	reported	Smooth Escarpment Ridge	50m	EX1711	NOAA, National Centers for Environmental Information	ID by expert from image	EX1711_06	ROV	still image	EX1711_6_25_7	NOAA_EX-17-11	0
970670	NOAA, Office of Ocean Exploration and Research	Anthomastus	soft coral	genus		2018-04-26	28.1255	-86.656	1898	reported	NW FL Escarpment, DeSoto Canyon region (DC862)	20m	EX1803	NOAA, National Centers for Environmental Information	ID by expert from video	EX1803_09	ROV	video observation	Anthomastus_20180426T193532.000Z-007_1	NOAA_EX-18-03	0
970668	NOAA, Office of Ocean Exploration and Research	Keratoisididae	gorgonian coral	family		2018-04-26	28.1255	-86.656	1901	reported	NW FL Escarpment, DeSoto Canyon region (DC862)	20m	EX1803	NOAA, National Centers for Environmental Information	ID by expert from video	EX1803_09	ROV	video observation	HexIsidid_20180426T193505.000Z-005_2	NOAA_EX-18-03	0
970669	NOAA, Office of Ocean Exploration and Research	Hexactinellida	glass sponge	class		2018-04-26	28.1255	-86.656	1901	reported	NW FL Escarpment, DeSoto Canyon region (DC862)	20m	EX1803	NOAA, National Centers for Environmental Information	ID by expert from video	EX1803_09	ROV	video observation	HexIsidid_20180426T193505.000Z-005_1	NOAA_EX-18-03	0
949667	NOAA, Office of Ocean Exploration and Research	Acanella	gorgonian coral	genus		2017-12-04	27.3518	-85.4334	1907	reported	Incised Escarpment Ridge	50m	EX1711	NOAA, National Centers for Environmental Information	ID by expert from image	EX1711_05	ROV	still image	EX1711_5_31_12	NOAA_EX-17-11	0
949733	NOAA, Office of Ocean Exploration and Research	Metallogorgia	gorgonian coral	genus		2017-12-05	28.005	-86.4382	1907	reported	Smooth Escarpment Ridge	50m	EX1711	NOAA, National Centers for Environmental Information	ID by expert from image	EX1711_06	ROV	still image	EX1711_6_24_6	NOAA_EX-17-11	0
949668	NOAA, Office of Ocean Exploration and Research	Chrysogorgia	gorgonian coral	genus		2017-12-04	27.3518	-85.4334	1908	reported	Incised Escarpment Ridge	50m	EX1711	NOAA, National Centers for Environmental Information	ID by expert from image	EX1711_05	ROV	still image	EX1711_5_32_1	NOAA_EX-17-11	0
949669	NOAA, Office of Ocean Exploration and Research	Keratoisididae	gorgonian coral	family		2017-12-04	27.3518	-85.4334	1908	reported	Incised Escarpment Ridge	50m	EX1711	NOAA, National Centers for Environmental Information	ID by expert from image	EX1711_05	ROV	still image	EX1711_5_32_2	NOAA_EX-17-11	0
949670	NOAA, Office of Ocean Exploration and Research	Paramuricea	gorgonian coral	genus		2017-12-04	27.3518	-85.4334	1908	reported	Incised Escarpment Ridge	50m	EX1711	NOAA, National Centers for Environmental Information	ID by expert from image	EX1711_05	ROV	still image	EX1711_5_32_4	NOAA_EX-17-11	0
949729	NOAA, Office of Ocean Exploration and Research	Iridogorgia	gorgonian coral	genus		2017-12-05	28.0049	-86.4382	1909	reported	Smooth Escarpment Ridge	50m	EX1711	NOAA, National Centers for Environmental Information	ID by expert from image	EX1711_06	ROV	still image	EX1711_6_24_1	NOAA_EX-17-11	0
949730	NOAA, Office of Ocean Exploration and Research	Keratoisididae	gorgonian coral	family		2017-12-05	28.0049	-86.4382	1909	reported	Smooth Escarpment Ridge	50m	EX1711	NOAA, National Centers for Environmental Information	ID by expert from image	EX1711_06	ROV	still image	EX1711_6_24_2	NOAA_EX-17-11	0
949732	NOAA, Office of Ocean Exploration and Research	Porifera	sponge (unspecified)	phylum		2017-12-05	28.0049	-86.4382	1909	reported	Smooth Escarpment Ridge	50m	EX1711	NOAA, National Centers for Environmental Information	ID by expert from image	EX1711_06	ROV	still image	EX1711_6_24_5	NOAA_EX-17-11	0
949665	NOAA, Office of Ocean Exploration and Research	Keratoisididae	gorgonian coral	family		2017-12-04	27.3518	-85.4335	1911	reported	Incised Escarpment Ridge	50m	EX1711	NOAA, National Centers for Environmental Information	ID by expert from image	EX1711_05	ROV	still image	EX1711_5_31_11	NOAA_EX-17-11	0
949666	NOAA, Office of Ocean Exploration and Research	Stichopathes	black coral	genus		2017-12-04	27.3518	-85.4335	1911	reported	Incised Escarpment Ridge	50m	EX1711	NOAA, National Centers for Environmental Information	ID by expert from image	EX1711_05	ROV	still image	EX1711_5_31_5	NOAA_EX-17-11	0
949664	NOAA, Office of Ocean Exploration and Research	Keratoisididae	gorgonian coral	family		2017-12-04	27.3518	-85.4335	1913	reported	Incised Escarpment Ridge	50m	EX1711	NOAA, National Centers for Environmental Information	ID by expert from image	EX1711_05	ROV	still image	EX1711_5_31_10	NOAA_EX-17-11	0
949663	NOAA, Office of Ocean Exploration and Research	Iridogorgia	gorgonian coral	genus		2017-12-04	27.3518	-85.4335	1914	reported	Incised Escarpment Ridge	50m	EX1711	NOAA, National Centers for Environmental Information	ID by expert from image	EX1711_05	ROV	still image	EX1711_5_31_9	NOAA_EX-17-11	0
949725	NOAA, Office of Ocean Exploration and Research	Iridogorgia	gorgonian coral	genus		2017-12-05	28.005	-86.4382	1915	reported	Smooth Escarpment Ridge	50m	EX1711	NOAA, National Centers for Environmental Information	ID by expert from image	EX1711_06	ROV	still image	EX1711_6_23_6	NOAA_EX-17-11	0
949726	NOAA, Office of Ocean Exploration and Research	Keratoisididae	gorgonian coral	family		2017-12-05	28.005	-86.4382	1915	reported	Smooth Escarpment Ridge	50m	EX1711	NOAA, National Centers for Environmental Information	ID by expert from image	EX1711_06	ROV	still image	EX1711_6_23_7	NOAA_EX-17-11	0
949727	NOAA, Office of Ocean Exploration and Research	Paramuricea	gorgonian coral	genus		2017-12-05	28.005	-86.4382	1915	reported	Smooth Escarpment Ridge	50m	EX1711	NOAA, National Centers for Environmental Information	ID by expert from image	EX1711_06	ROV	still image	EX1711_6_23_8	NOAA_EX-17-11	0
949728	NOAA, Office of Ocean Exploration and Research	Porifera	sponge (unspecified)	phylum		2017-12-05	28.005	-86.4382	1915	reported	Smooth Escarpment Ridge	50m	EX1711	NOAA, National Centers for Environmental Information	ID by expert from image	EX1711_06	ROV	still image	EX1711_6_23_9	NOAA_EX-17-11	0
970666	NOAA, Office of Ocean Exploration and Research	Primnoidae	gorgonian coral	family		2018-04-26	28.1255	-86.656	1918	reported	NW FL Escarpment, DeSoto Canyon region (DC862)	20m	EX1803	NOAA, National Centers for Environmental Information	ID by expert from video	EX1803_09	ROV	video observation	PrimnoaPorifera_20180426T192551.000Z-003_2	NOAA_EX-18-03	0
970667	NOAA, Office of Ocean Exploration and Research	Hexactinellida	glass sponge	class		2018-04-26	28.1255	-86.656	1918	reported	NW FL Escarpment, DeSoto Canyon region (DC862)	20m	EX1803	NOAA, National Centers for Environmental Information	ID by expert from video	EX1803_09	ROV	video observation	PrimnoaPorifera_20180426T192551.000Z-003_1	NOAA_EX-18-03	0
949722	NOAA, Office of Ocean Exploration and Research	Keratoisididae	gorgonian coral	family		2017-12-05	28.0049	-86.4382	1919	reported	Smooth Escarpment Ridge	50m	EX1711	NOAA, National Centers for Environmental Information	ID by expert from image	EX1711_06	ROV	still image	EX1711_6_23_1	NOAA_EX-17-11	0
949723	NOAA, Office of Ocean Exploration and Research	Porifera	sponge (unspecified)	phylum		2017-12-05	28.0049	-86.4382	1919	reported	Smooth Escarpment Ridge	50m	EX1711	NOAA, National Centers for Environmental Information	ID by expert from image	EX1711_06	ROV	still image	EX1711_6_23_4	NOAA_EX-17-11	0
949724	NOAA, Office of Ocean Exploration and Research	Anthomastinae	soft coral	subfamily		2017-12-05	28.0049	-86.4382	1919	reported	Smooth Escarpment Ridge	50m	EX1711	NOAA, National Centers for Environmental Information	ID by expert from image	EX1711_06	ROV	still image	EX1711_6_23_5	NOAA_EX-17-11	0
949716	NOAA, Office of Ocean Exploration and Research	Iridogorgia	gorgonian coral	genus		2017-12-05	28.0049	-86.4382	1923	reported	Smooth Escarpment Ridge	50m	EX1711	NOAA, National Centers for Environmental Information	ID by expert from image	EX1711_06	ROV	still image	EX1711_6_20_2	NOAA_EX-17-11	0
949719	NOAA, Office of Ocean Exploration and Research	Porifera	sponge (unspecified)	phylum		2017-12-05	28.0049	-86.4382	1923	reported	Smooth Escarpment Ridge	50m	EX1711	NOAA, National Centers for Environmental Information	ID by expert from image	EX1711_06	ROV	still image	EX1711_6_20_6	NOAA_EX-17-11	0
949720	NOAA, Office of Ocean Exploration and Research	Coralliidae	gorgonian coral	family		2017-12-05	28.0049	-86.4382	1923	reported	Smooth Escarpment Ridge	50m	EX1711	NOAA, National Centers for Environmental Information	ID by expert from image	EX1711_06	ROV	still image	EX1711_6_20_7	NOAA_EX-17-11	0
949721	NOAA, Office of Ocean Exploration and Research	Keratoisididae	gorgonian coral	family		2017-12-05	28.0049	-86.4382	1923	reported	Smooth Escarpment Ridge	50m	EX1711	NOAA, National Centers for Environmental Information	ID by expert from image	EX1711_06	ROV	still image	EX1711_6_20_8	NOAA_EX-17-11	0
949662	NOAA, Office of Ocean Exploration and Research	Primnoidae	gorgonian coral	family		2017-12-04	27.3519	-85.4337	1924	reported	Incised Escarpment Ridge	50m	EX1711	NOAA, National Centers for Environmental Information	ID by expert from image	EX1711_05	ROV	still image	EX1711_5_31_8	NOAA_EX-17-11	0
949715	NOAA, Office of Ocean Exploration and Research	Keratoisididae	gorgonian coral	family		2017-12-05	28.005	-86.4383	1924	reported	Smooth Escarpment Ridge	50m	EX1711	NOAA, National Centers for Environmental Information	ID by expert from image	EX1711_06	ROV	still image	EX1711_6_20_1	NOAA_EX-17-11	0
949717	NOAA, Office of Ocean Exploration and Research	Porifera	sponge (unspecified)	phylum		2017-12-05	28.005	-86.4383	1924	reported	Smooth Escarpment Ridge	50m	EX1711	NOAA, National Centers for Environmental Information	ID by expert from image	EX1711_06	ROV	still image	EX1711_6_20_4	NOAA_EX-17-11	0
949718	NOAA, Office of Ocean Exploration and Research	Coralliidae	gorgonian coral	family		2017-12-05	28.005	-86.4383	1924	reported	Smooth Escarpment Ridge	50m	EX1711	NOAA, National Centers for Environmental Information	ID by expert from image	EX1711_06	ROV	still image	EX1711_6_20_5	NOAA_EX-17-11	0
970664	NOAA, Office of Ocean Exploration and Research	Hexactinellida	glass sponge	class		2018-04-26	28.1255	-86.6561	1924	reported	NW FL Escarpment, DeSoto Canyon region (DC862)	20m	EX1803	NOAA, National Centers for Environmental Information	ID by expert from video	EX1803_09	ROV	video observation	Porifera_20180426T192419.000Z-005_2	NOAA_EX-18-03	0
970665	NOAA, Office of Ocean Exploration and Research	Demospongiae	demosponge	class		2018-04-26	28.1255	-86.6561	1924	reported	NW FL Escarpment, DeSoto Canyon region (DC862)	20m	EX1803	NOAA, National Centers for Environmental Information	ID by expert from video	EX1803_09	ROV	video observation	Porifera_20180426T192419.000Z-005_1	NOAA_EX-18-03	0
949660	NOAA, Office of Ocean Exploration and Research	Paramuricea	gorgonian coral	genus		2017-12-04	27.3519	-85.4337	1925	reported	Incised Escarpment Ridge	50m	EX1711	NOAA, National Centers for Environmental Information	ID by expert from image	EX1711_05	ROV	still image	EX1711_5_31_4	NOAA_EX-17-11	0
949661	NOAA, Office of Ocean Exploration and Research	Porifera	sponge (unspecified)	phylum		2017-12-04	27.3519	-85.4337	1925	reported	Incised Escarpment Ridge	50m	EX1711	NOAA, National Centers for Environmental Information	ID by expert from image	EX1711_05	ROV	still image	EX1711_5_31_7	NOAA_EX-17-11	0
970663	NOAA, Office of Ocean Exploration and Research	Alcyonacea	alcyonacean (unspecified)	order		2018-04-26	28.1255	-86.656	1925	reported	NW FL Escarpment, DeSoto Canyon region (DC862)	20m	EX1803	NOAA, National Centers for Environmental Information	ID by expert from video	EX1803_09	ROV	video observation	Alcyonacea_20180426T192054.000Z-007_1	NOAA_EX-18-03	0
419563	NOAA, Office of Ocean Exploration and Research	Porifera	sponge (unspecified)	phylum		2012-03-23	27.9155	-86.0352	1927	assigned	Northwestern Gulf of Mexico	20m	EX1202L2	NOAA, Office of Ocean Exploration and Research	non-expert from image	DIVE03	ROV	still image	EX1202L2_IMG_20120323T180158Z_ROVHD_SPO.jpg	NOAA_EX-12-02-L2	0
419562	NOAA, Office of Ocean Exploration and Research	Porifera	sponge (unspecified)	phylum		2012-03-23	27.9154	-86.0351	1929	assigned	Northwestern Gulf of Mexico	20m	EX1202L2	NOAA, Office of Ocean Exploration and Research	non-expert from image	DIVE03	ROV	still image	EX1202L2_IMG_20120323T175500Z_ROVHD_SPO.jpg	NOAA_EX-12-02-L2	0
949659	NOAA, Office of Ocean Exploration and Research	Coralliidae	gorgonian coral	family		2017-12-04	27.3518	-85.4337	1931	reported	Incised Escarpment Ridge	50m	EX1711	NOAA, National Centers for Environmental Information	ID by expert from image	EX1711_05	ROV	still image	EX1711_5_30_2	NOAA_EX-17-11	0
949713	NOAA, Office of Ocean Exploration and Research	Keratoisididae	gorgonian coral	family		2017-12-05	28.0049	-86.4381	1934	reported	Smooth Escarpment Ridge	50m	EX1711	NOAA, National Centers for Environmental Information	ID by expert from image	EX1711_06	ROV	still image	EX1711_6_19_1	NOAA_EX-17-11	0
949714	NOAA, Office of Ocean Exploration and Research	Porifera	sponge (unspecified)	phylum		2017-12-05	28.0049	-86.4381	1934	reported	Smooth Escarpment Ridge	50m	EX1711	NOAA, National Centers for Environmental Information	ID by expert from image	EX1711_06	ROV	still image	EX1711_6_19_2	NOAA_EX-17-11	0
970661	NOAA, Office of Ocean Exploration and Research	Demospongiae	demosponge	class		2018-04-26	28.1255	-86.6561	1934	reported	NW FL Escarpment, DeSoto Canyon region (DC862)	20m	EX1803	NOAA, National Centers for Environmental Information	ID by expert from video	EX1803_09	ROV	video observation	Porifera_20180426T190352.000Z-005_1	NOAA_EX-18-03	0
970662	NOAA, Office of Ocean Exploration and Research	Hexactinellida	glass sponge	class		2018-04-26	28.1255	-86.6561	1934	reported	NW FL Escarpment, DeSoto Canyon region (DC862)	20m	EX1803	NOAA, National Centers for Environmental Information	ID by expert from video	EX1803_09	ROV	video observation	Porifera_20180426T190352.000Z-005_2	NOAA_EX-18-03	0
949711	NOAA, Office of Ocean Exploration and Research	Keratoisididae	gorgonian coral	family		2017-12-05	28.0049	-86.4382	1935	reported	Smooth Escarpment Ridge	50m	EX1711	NOAA, National Centers for Environmental Information	ID by expert from image	EX1711_06	ROV	still image	EX1711_6_18_1	NOAA_EX-17-11	0
949712	NOAA, Office of Ocean Exploration and Research	Porifera	sponge (unspecified)	phylum		2017-12-05	28.0049	-86.4382	1935	reported	Smooth Escarpment Ridge	50m	EX1711	NOAA, National Centers for Environmental Information	ID by expert from image	EX1711_06	ROV	still image	EX1711_6_18_2	NOAA_EX-17-11	0
970658	NOAA, Office of Ocean Exploration and Research	Demospongiae	demosponge	class		2018-04-26	28.1255	-86.656	1935	reported	NW FL Escarpment, DeSoto Canyon region (DC862)	20m	EX1803	NOAA, National Centers for Environmental Information	ID by expert from video	EX1803_09	ROV	video observation	Porifera_20180426T190250.000Z-004_1	NOAA_EX-18-03	0
970659	NOAA, Office of Ocean Exploration and Research	Hexactinellida	glass sponge	class		2018-04-26	28.1255	-86.656	1935	reported	NW FL Escarpment, DeSoto Canyon region (DC862)	20m	EX1803	NOAA, National Centers for Environmental Information	ID by expert from video	EX1803_09	ROV	video observation	Porifera_20180426T190250.000Z-004_2	NOAA_EX-18-03	0
970660	NOAA, Office of Ocean Exploration and Research	Hexactinellida	glass sponge	class		2018-04-26	28.1255	-86.656	1935	reported	NW FL Escarpment, DeSoto Canyon region (DC862)	20m	EX1803	NOAA, National Centers for Environmental Information	ID by expert from video	EX1803_09	ROV	video observation	Porifera_20180426T190250.000Z-004_3	NOAA_EX-18-03	0
949654	NOAA, Office of Ocean Exploration and Research	Primnoidae	gorgonian coral	family		2017-12-04	27.3518	-85.4336	1936	reported	Incised Escarpment Ridge	50m	EX1711	NOAA, National Centers for Environmental Information	ID by expert from image	EX1711_05	ROV	still image	EX1711_5_30_4	NOAA_EX-17-11	0
949655	NOAA, Office of Ocean Exploration and Research	Iridogorgia	gorgonian coral	genus		2017-12-04	27.3518	-85.4336	1936	reported	Incised Escarpment Ridge	50m	EX1711	NOAA, National Centers for Environmental Information	ID by expert from image	EX1711_05	ROV	still image	EX1711_5_31_1	NOAA_EX-17-11	0
949656	NOAA, Office of Ocean Exploration and Research	Keratoisididae	gorgonian coral	family		2017-12-04	27.3518	-85.4336	1936	reported	Incised Escarpment Ridge	50m	EX1711	NOAA, National Centers for Environmental Information	ID by expert from image	EX1711_05	ROV	still image	EX1711_5_31_2	NOAA_EX-17-11	0
949657	NOAA, Office of Ocean Exploration and Research	Chrysogorgia	gorgonian coral	genus		2017-12-04	27.3518	-85.4336	1936	reported	Incised Escarpment Ridge	50m	EX1711	NOAA, National Centers for Environmental Information	ID by expert from image	EX1711_05	ROV	still image	EX1711_5_31_3	NOAA_EX-17-11	0
949658	NOAA, Office of Ocean Exploration and Research	Porifera	sponge (unspecified)	phylum		2017-12-04	27.3518	-85.4336	1936	reported	Incised Escarpment Ridge	50m	EX1711	NOAA, National Centers for Environmental Information	ID by expert from image	EX1711_05	ROV	still image	EX1711_5_31_6	NOAA_EX-17-11	0
970655	NOAA, Office of Ocean Exploration and Research	Demospongiae	demosponge	class		2018-04-26	28.1255	-86.6561	1939	reported	NW FL Escarpment, DeSoto Canyon region (DC862)	20m	EX1803	NOAA, National Centers for Environmental Information	ID by expert from video	EX1803_09	ROV	video observation	Porifera_20180426T190011.000Z-008_1	NOAA_EX-18-03	0
970656	NOAA, Office of Ocean Exploration and Research	Demospongiae	demosponge	class		2018-04-26	28.1255	-86.6561	1939	reported	NW FL Escarpment, DeSoto Canyon region (DC862)	20m	EX1803	NOAA, National Centers for Environmental Information	ID by expert from video	EX1803_09	ROV	video observation	Porifera_20180426T190011.000Z-008_2	NOAA_EX-18-03	0
970657	NOAA, Office of Ocean Exploration and Research	Hexactinellida	glass sponge	class		2018-04-26	28.1255	-86.6561	1939	reported	NW FL Escarpment, DeSoto Canyon region (DC862)	20m	EX1803	NOAA, National Centers for Environmental Information	ID by expert from video	EX1803_09	ROV	video observation	Porifera_20180426T190011.000Z-008_3	NOAA_EX-18-03	0
970653	NOAA, Office of Ocean Exploration and Research	Hexactinellida	glass sponge	class		2018-04-26	28.1255	-86.6561	1941	reported	NW FL Escarpment, DeSoto Canyon region (DC862)	20m	EX1803	NOAA, National Centers for Environmental Information	ID by expert from video	EX1803_09	ROV	video observation	Porifera_20180426T185946.000Z-005_2	NOAA_EX-18-03	0
970654	NOAA, Office of Ocean Exploration and Research	Demospongiae	demosponge	class		2018-04-26	28.1255	-86.6561	1941	reported	NW FL Escarpment, DeSoto Canyon region (DC862)	20m	EX1803	NOAA, National Centers for Environmental Information	ID by expert from video	EX1803_09	ROV	video observation	Porifera_20180426T185946.000Z-005_1	NOAA_EX-18-03	0
949652	NOAA, Office of Ocean Exploration and Research	Keratoisididae	gorgonian coral	family		2017-12-04	27.3519	-85.4338	1942	reported	Incised Escarpment Ridge	50m	EX1711	NOAA, National Centers for Environmental Information	ID by expert from image	EX1711_05	ROV	still image	EX1711_5_30_1	NOAA_EX-17-11	0
949653	NOAA, Office of Ocean Exploration and Research	Porifera	sponge (unspecified)	phylum		2017-12-04	27.3519	-85.4338	1942	reported	Incised Escarpment Ridge	50m	EX1711	NOAA, National Centers for Environmental Information	ID by expert from image	EX1711_05	ROV	still image	EX1711_5_30_5	NOAA_EX-17-11	0
949648	NOAA, Office of Ocean Exploration and Research	Chrysogorgia	gorgonian coral	genus		2017-12-04	27.3519	-85.4338	1945	reported	Incised Escarpment Ridge	50m	EX1711	NOAA, National Centers for Environmental Information	ID by expert from image	EX1711_05	ROV	still image	EX1711_5_29_1	NOAA_EX-17-11	0
949649	NOAA, Office of Ocean Exploration and Research	Iridogorgia	gorgonian coral	genus		2017-12-04	27.3519	-85.4338	1945	reported	Incised Escarpment Ridge	50m	EX1711	NOAA, National Centers for Environmental Information	ID by expert from image	EX1711_05	ROV	still image	EX1711_5_29_2	NOAA_EX-17-11	0
949650	NOAA, Office of Ocean Exploration and Research	Keratoisididae	gorgonian coral	family		2017-12-04	27.3519	-85.4338	1945	reported	Incised Escarpment Ridge	50m	EX1711	NOAA, National Centers for Environmental Information	ID by expert from image	EX1711_05	ROV	still image	EX1711_5_29_3	NOAA_EX-17-11	0
949651	NOAA, Office of Ocean Exploration and Research	Paramuricea	gorgonian coral	genus		2017-12-04	27.3519	-85.4338	1945	reported	Incised Escarpment Ridge	50m	EX1711	NOAA, National Centers for Environmental Information	ID by expert from image	EX1711_05	ROV	still image	EX1711_5_29_4	NOAA_EX-17-11	0
970650	NOAA, Office of Ocean Exploration and Research	Demospongiae	demosponge	class		2018-04-26	28.1254	-86.6561	1946	reported	NW FL Escarpment, DeSoto Canyon region (DC862)	20m	EX1803	NOAA, National Centers for Environmental Information	ID by expert from video	EX1803_09	ROV	video observation	Porifera_20180426T185552.000Z-006_1	NOAA_EX-18-03	0
970651	NOAA, Office of Ocean Exploration and Research	Hexactinellida	glass sponge	class		2018-04-26	28.1254	-86.6561	1946	reported	NW FL Escarpment, DeSoto Canyon region (DC862)	20m	EX1803	NOAA, National Centers for Environmental Information	ID by expert from video	EX1803_09	ROV	video observation	Porifera_20180426T185552.000Z-006_2	NOAA_EX-18-03	0
970652	NOAA, Office of Ocean Exploration and Research	Polymastia	demosponge	genus		2018-04-26	28.1254	-86.6561	1946	reported	NW FL Escarpment, DeSoto Canyon region (DC862)	20m	EX1803	NOAA, National Centers for Environmental Information	ID by expert from video	EX1803_09	ROV	video observation	Polymastia_20180426T185639.000Z-005_1	NOAA_EX-18-03	0
970648	NOAA, Office of Ocean Exploration and Research	Demospongiae	demosponge	class		2018-04-26	28.1254	-86.6561	1953	reported	NW FL Escarpment, DeSoto Canyon region (DC862)	20m	EX1803	NOAA, National Centers for Environmental Information	ID by expert from video	EX1803_09	ROV	video observation	Porifera_20180426T185248.000Z-009_1	NOAA_EX-18-03	0
970649	NOAA, Office of Ocean Exploration and Research	Hexactinellida	glass sponge	class		2018-04-26	28.1254	-86.6561	1953	reported	NW FL Escarpment, DeSoto Canyon region (DC862)	20m	EX1803	NOAA, National Centers for Environmental Information	ID by expert from video	EX1803_09	ROV	video observation	Porifera_20180426T185248.000Z-009_2	NOAA_EX-18-03	0
970647	NOAA, Office of Ocean Exploration and Research	Polymastia	demosponge	genus		2018-04-26	28.1254	-86.6561	1955	reported	NW FL Escarpment, DeSoto Canyon region (DC862)	20m	EX1803	NOAA, National Centers for Environmental Information	ID by expert from video	EX1803_09	ROV	video observation	Polymastia_20180426T184739.000Z-005_1	NOAA_EX-18-03	0
970645	NOAA, Office of Ocean Exploration and Research	Demospongiae	demosponge	class		2018-04-26	28.1254	-86.6562	1956	reported	NW FL Escarpment, DeSoto Canyon region (DC862)	20m	EX1803	NOAA, National Centers for Environmental Information	ID by expert from video	EX1803_09	ROV	video observation	Porifera_20180426T184635.000Z-005_1	NOAA_EX-18-03	0
970646	NOAA, Office of Ocean Exploration and Research	Hexactinellida	glass sponge	class		2018-04-26	28.1254	-86.6562	1956	reported	NW FL Escarpment, DeSoto Canyon region (DC862)	20m	EX1803	NOAA, National Centers for Environmental Information	ID by expert from video	EX1803_09	ROV	video observation	Porifera_20180426T184635.000Z-005_2	NOAA_EX-18-03	0
419561	NOAA, Office of Ocean Exploration and Research	Porifera	sponge (unspecified)	phylum		2012-03-23	27.9153	-86.035	1957	assigned	Northwestern Gulf of Mexico	20m	EX1202L2	NOAA, Office of Ocean Exploration and Research	non-expert from image	DIVE03	ROV	still image	EX1202L2_IMG_20120323T172342Z_ROVHD_SPO_SHI.jpg	NOAA_EX-12-02-L2	0
970643	NOAA, Office of Ocean Exploration and Research	Demospongiae	demosponge	class		2018-04-26	28.1254	-86.6562	1960	reported	NW FL Escarpment, DeSoto Canyon region (DC862)	20m	EX1803	NOAA, National Centers for Environmental Information	ID by expert from video	EX1803_09	ROV	video observation	Porifera_20180426T184519.000Z-009_1	NOAA_EX-18-03	0
970644	NOAA, Office of Ocean Exploration and Research	Hexactinellida	glass sponge	class		2018-04-26	28.1254	-86.6562	1960	reported	NW FL Escarpment, DeSoto Canyon region (DC862)	20m	EX1803	NOAA, National Centers for Environmental Information	ID by expert from video	EX1803_09	ROV	video observation	Porifera_20180426T184519.000Z-009_2	NOAA_EX-18-03	0
419560	NOAA, Office of Ocean Exploration and Research	Paramuricea	gorgonian coral	genus		2012-03-23	27.9152	-86.035	1961	assigned	Northwestern Gulf of Mexico	20m	EX1202L2	NOAA, Office of Ocean Exploration and Research	non-expert from image	DIVE03	ROV	still image	EX1202L2_IMG_20120323T171852Z_ROVHD_COR_OPH.jpg	NOAA_EX-12-02-L2	0
952692	NOAA, Office of Ocean Exploration and Research	Keratoisididae	gorgonian coral	family		2017-12-05	28.0047	-86.4386	1963	reported	Smooth Escarpment Ridge	50m	EX1711	Smithsonian Institution, National Museum of Natural History	ID by expert from image	EX1711_06	ROV	still image | specimen	USNM 1483002	NOAA_EX-17-11	0
949647	NOAA, Office of Ocean Exploration and Research	Paragorgia	gorgonian coral	genus		2017-12-04	27.3521	-85.434	1966	reported	Incised Escarpment Ridge	50m	EX1711	NOAA, National Centers for Environmental Information	ID by expert from image	EX1711_05	ROV	still image	EX1711_5_28_2	NOAA_EX-17-11	0
949643	NOAA, Office of Ocean Exploration and Research	Keratoisididae	gorgonian coral	family		2017-12-04	27.3522	-85.434	1967	reported	Incised Escarpment Ridge	50m	EX1711	NOAA, National Centers for Environmental Information	ID by expert from image	EX1711_05	ROV	still image	EX1711_5_27_1	NOAA_EX-17-11	0
949644	NOAA, Office of Ocean Exploration and Research	Iridogorgia	gorgonian coral	genus		2017-12-04	27.3522	-85.434	1967	reported	Incised Escarpment Ridge	50m	EX1711	NOAA, National Centers for Environmental Information	ID by expert from image	EX1711_05	ROV	still image	EX1711_5_27_2	NOAA_EX-17-11	0
949645	NOAA, Office of Ocean Exploration and Research	Paramuricea	gorgonian coral	genus		2017-12-04	27.3522	-85.434	1967	reported	Incised Escarpment Ridge	50m	EX1711	NOAA, National Centers for Environmental Information	ID by expert from image	EX1711_05	ROV	still image	EX1711_5_27_3	NOAA_EX-17-11	0
949646	NOAA, Office of Ocean Exploration and Research	Paragorgia	gorgonian coral	genus		2017-12-04	27.3522	-85.434	1967	reported	Incised Escarpment Ridge	50m	EX1711	NOAA, National Centers for Environmental Information	ID by expert from image	EX1711_05	ROV	still image	EX1711_5_27_4	NOAA_EX-17-11	0
1011658	Smithsonian Institution, National Museum of Natural History	Coralliidae	gorgonian coral	family		2017-12-04	27.35	-85.43	1971	reported	Incised Escarpment Ridge		EX1711	Smithsonian Institution, National Museum of Natural History			ROV	specimen	USNM 1482991	NMNH_IZ	0
949638	NOAA, Office of Ocean Exploration and Research	Farreidae	sponge (unspecified)	phylum		2017-12-04	27.3521	-85.4339	1972	reported	Incised Escarpment Ridge	50m	EX1711	Smithsonian Institution, National Museum of Natural History	ID by expert from image	EX1711_05	ROV	still image	USNM 1482992	NOAA_EX-17-11	0
949639	NOAA, Office of Ocean Exploration and Research	Anthomastinae	soft coral	subfamily		2017-12-04	27.3521	-85.4339	1972	reported	Incised Escarpment Ridge	50m	EX1711	NOAA, National Centers for Environmental Information	ID by expert from image	EX1711_05	ROV	still image	EX1711_5_26_7	NOAA_EX-17-11	0
949640	NOAA, Office of Ocean Exploration and Research	Coralliidae	gorgonian coral	family		2017-12-04	27.3521	-85.4339	1972	reported	Incised Escarpment Ridge	50m	EX1711	NOAA, National Centers for Environmental Information	ID by expert from image	EX1711_05	ROV	still image	EX1711_5_26_8	NOAA_EX-17-11	0
949641	NOAA, Office of Ocean Exploration and Research	Keratoisididae	gorgonian coral	family		2017-12-04	27.3521	-85.4339	1972	reported	Incised Escarpment Ridge	50m	EX1711	NOAA, National Centers for Environmental Information	ID by expert from image	EX1711_05	ROV	still image	EX1711_5_26_9	NOAA_EX-17-11	0
949642	NOAA, Office of Ocean Exploration and Research	Primnoidae	gorgonian coral	family		2017-12-04	27.3521	-85.434	1972	reported	Incised Escarpment Ridge	50m	EX1711	NOAA, National Centers for Environmental Information	ID by expert from image	EX1711_05	ROV	still image	EX1711_5_26_3	NOAA_EX-17-11	0
949635	NOAA, Office of Ocean Exploration and Research	Keratoisididae	gorgonian coral	family		2017-12-04	27.3521	-85.434	1979	reported	Incised Escarpment Ridge	50m	EX1711	NOAA, National Centers for Environmental Information	ID by expert from image	EX1711_05	ROV	still image	EX1711_5_26_2	NOAA_EX-17-11	0
949636	NOAA, Office of Ocean Exploration and Research	Coralliidae	gorgonian coral	family		2017-12-04	27.3521	-85.434	1979	reported	Incised Escarpment Ridge	50m	EX1711	NOAA, National Centers for Environmental Information	ID by expert from image	EX1711_05	ROV	still image	EX1711_5_26_5	NOAA_EX-17-11	0
949637	NOAA, Office of Ocean Exploration and Research	Porifera	sponge (unspecified)	phylum		2017-12-04	27.3521	-85.434	1979	reported	Incised Escarpment Ridge	50m	EX1711	NOAA, National Centers for Environmental Information	ID by expert from image	EX1711_05	ROV	still image	EX1711_5_26_6	NOAA_EX-17-11	0
949633	NOAA, Office of Ocean Exploration and Research	Coralliidae	gorgonian coral	family		2017-12-04	27.3521	-85.4341	1984	reported	Incised Escarpment Ridge	50m	EX1711	NOAA, National Centers for Environmental Information	ID by expert from image	EX1711_05	ROV	still image	EX1711_5_26_1	NOAA_EX-17-11	0
949634	NOAA, Office of Ocean Exploration and Research	Porifera	sponge (unspecified)	phylum		2017-12-04	27.3521	-85.4341	1984	reported	Incised Escarpment Ridge	50m	EX1711	NOAA, National Centers for Environmental Information	ID by expert from image	EX1711_05	ROV	still image	EX1711_5_26_4	NOAA_EX-17-11	0
949630	NOAA, Office of Ocean Exploration and Research	Coralliidae	gorgonian coral	family		2017-12-04	27.3521	-85.4341	1985	reported	Incised Escarpment Ridge	50m	EX1711	Smithsonian Institution, National Museum of Natural History	ID by expert from image	EX1711_05	ROV	still image	EX1711_20171204T181754_D2_DIVE05_SPEC03BIO	NOAA_EX-17-11	0
949631	NOAA, Office of Ocean Exploration and Research	Porifera	sponge (unspecified)	phylum		2017-12-04	27.3521	-85.4341	1985	reported	Incised Escarpment Ridge	50m	EX1711	NOAA, National Centers for Environmental Information	ID by expert from image	EX1711_05	ROV	still image	EX1711_5_25_3	NOAA_EX-17-11	0
949632	NOAA, Office of Ocean Exploration and Research	Keratoisididae	gorgonian coral	family		2017-12-04	27.3521	-85.4341	1985	reported	Incised Escarpment Ridge	50m	EX1711	NOAA, National Centers for Environmental Information	ID by expert from image	EX1711_05	ROV	still image	EX1711_5_25_4	NOAA_EX-17-11	0
949710	NOAA, Office of Ocean Exploration and Research	Iridogorgia	gorgonian coral	genus		2017-12-05	28.0047	-86.4385	1985	reported	Smooth Escarpment Ridge	50m	EX1711	NOAA, National Centers for Environmental Information	ID by expert from image	EX1711_06	ROV	still image	EX1711_6_17_2	NOAA_EX-17-11	0
949709	NOAA, Office of Ocean Exploration and Research	Keratoisididae	gorgonian coral	family		2017-12-05	28.0047	-86.4386	1987	reported	Smooth Escarpment Ridge	50m	EX1711	NOAA, National Centers for Environmental Information	ID by expert from image	EX1711_06	ROV	still image	EX1711_6_17_1	NOAA_EX-17-11	0
949708	NOAA, Office of Ocean Exploration and Research	Hexactinellida	glass sponge	class		2017-12-05	28.0047	-86.4384	1988	reported	Smooth Escarpment Ridge	50m	EX1711	NOAA, National Centers for Environmental Information	ID by expert from image	EX1711_06	ROV	still image	EX1711_6_6_4	NOAA_EX-17-11	0
419559	NOAA, Office of Ocean Exploration and Research	Paramuricea	gorgonian coral	genus		2012-03-23	27.915	-86.035	1997	assigned	Northwestern Gulf of Mexico	20m	EX1202L2	NOAA, Office of Ocean Exploration and Research	non-expert from image	DIVE03	ROV	still image	EX1202L2_IMG_20120323T170316Z_ROVHD_COR_OPH_01.jpg	NOAA_EX-12-02-L2	0
419558	NOAA, Office of Ocean Exploration and Research	Paramuricea	gorgonian coral	genus		2012-03-23	27.915	-86.035	2004	assigned	Northwestern Gulf of Mexico	20m	EX1202L2	NOAA, Office of Ocean Exploration and Research	non-expert from image	DIVE03	ROV	still image	EX1202L2_IMG_20120323T165628Z_ROVHD_COR_BRITTLE_STA_01.jpg	NOAA_EX-12-02-L2	0
970642	NOAA, Office of Ocean Exploration and Research	Demospongiae	demosponge	class		2018-04-26	28.1253	-86.6563	2006	reported	NW FL Escarpment, DeSoto Canyon region (DC862)	20m	EX1803	NOAA, National Centers for Environmental Information	ID by expert from video	EX1803_09	ROV	video observation	Demospongiae_20180426T182025.000Z-005_1	NOAA_EX-18-03	0
949629	NOAA, Office of Ocean Exploration and Research	Porifera	sponge (unspecified)	phylum		2017-12-04	27.3523	-85.434	2008	reported	Incised Escarpment Ridge	50m	EX1711	NOAA, National Centers for Environmental Information	ID by expert from image	EX1711_05	ROV	still image	EX1711_5_25_4	NOAA_EX-17-11	0
970640	NOAA, Office of Ocean Exploration and Research	Demospongiae	demosponge	class		2018-04-26	28.1253	-86.6562	2014	reported	NW FL Escarpment, DeSoto Canyon region (DC862)	20m	EX1803	NOAA, National Centers for Environmental Information	ID by expert from video	EX1803_09	ROV	video observation	Porifera_20180426T181351.000Z-005_1	NOAA_EX-18-03	0
970641	NOAA, Office of Ocean Exploration and Research	Hexactinellida	glass sponge	class		2018-04-26	28.1253	-86.6562	2014	reported	NW FL Escarpment, DeSoto Canyon region (DC862)	20m	EX1803	NOAA, National Centers for Environmental Information	ID by expert from video	EX1803_09	ROV	video observation	Porifera_20180426T181351.000Z-005_2	NOAA_EX-18-03	0
419556	NOAA, Office of Ocean Exploration and Research	Iridogorgia	gorgonian coral	genus		2012-03-23	27.9149	-86.035	2018	assigned	Northwestern Gulf of Mexico	20m	EX1202L2	NOAA, Office of Ocean Exploration and Research	non-expert from image	DIVE03	ROV	still image	EX1202L2_IMG_20120323T164047Z_ROVHD_COR.jpg	NOAA_EX-12-02-L2	0
419557	NOAA, Office of Ocean Exploration and Research	Keratoisididae	gorgonian coral	family		2012-03-23	27.9149	-86.0351	2018	assigned	Northwestern Gulf of Mexico	20m	EX1202L2	NOAA, Office of Ocean Exploration and Research	non-expert from image	DIVE03	ROV	still image	EX1202L2_IMG_20120323T164632Z_ROVHD_COR.jpg	NOAA_EX-12-02-L2	0
949628	NOAA, Office of Ocean Exploration and Research	Porifera	sponge (unspecified)	phylum		2017-12-04	27.3523	-85.4342	2025	reported	Incised Escarpment Ridge	50m	EX1711	NOAA, National Centers for Environmental Information	ID by expert from image	EX1711_05	ROV	still image	EX1711_5_25_3	NOAA_EX-17-11	0
970638	NOAA, Office of Ocean Exploration and Research	Demospongiae	demosponge	class		2018-04-26	28.1252	-86.6562	2031	reported	NW FL Escarpment, DeSoto Canyon region (DC862)	20m	EX1803	NOAA, National Centers for Environmental Information	ID by expert from video	EX1803_09	ROV	video observation	Hexactinellida_20180426T180736.000Z-005_1	NOAA_EX-18-03	0
970639	NOAA, Office of Ocean Exploration and Research	Hexactinellida	glass sponge	class		2018-04-26	28.1252	-86.6562	2031	reported	NW FL Escarpment, DeSoto Canyon region (DC862)	20m	EX1803	NOAA, National Centers for Environmental Information	ID by expert from video	EX1803_09	ROV	video observation	Hexactinellida_20180426T180736.000Z-005_2	NOAA_EX-18-03	0
949627	NOAA, Office of Ocean Exploration and Research	Keratoisididae	gorgonian coral	family		2017-12-04	27.3523	-85.4342	2032	reported	Incised Escarpment Ridge	50m	EX1711	NOAA, National Centers for Environmental Information	ID by expert from image	EX1711_05	ROV	still image	EX1711_5_25_1	NOAA_EX-17-11	0
949625	NOAA, Office of Ocean Exploration and Research	Keratoisididae	gorgonian coral	family		2017-12-04	27.3523	-85.4342	2034	reported	Incised Escarpment Ridge	50m	EX1711	NOAA, National Centers for Environmental Information	ID by expert from image	EX1711_05	ROV	still image	EX1711_5_24_1	NOAA_EX-17-11	0
949626	NOAA, Office of Ocean Exploration and Research	Porifera	sponge (unspecified)	phylum		2017-12-04	27.3523	-85.4342	2034	reported	Incised Escarpment Ridge	50m	EX1711	NOAA, National Centers for Environmental Information	ID by expert from image	EX1711_05	ROV	still image	EX1711_5_24_2	NOAA_EX-17-11	0
949624	NOAA, Office of Ocean Exploration and Research	Hexactinellida	glass sponge	class		2017-12-04	27.3523	-85.4343	2038	reported	Incised Escarpment Ridge	50m	EX1711	NOAA, National Centers for Environmental Information	ID by expert from image	EX1711_05	ROV	still image	EX1711_5_23_1	NOAA_EX-17-11	0
419555	NOAA, Office of Ocean Exploration and Research	Iridogorgia	gorgonian coral	genus		2012-03-23	27.9148	-86.0349	2039	assigned	Northwestern Gulf of Mexico	20m	EX1202L2	NOAA, Office of Ocean Exploration and Research	non-expert from image	DIVE03	ROV	still image	EX1202L2_IMG_20120323T163243Z_ROVHD_COR.jpg	NOAA_EX-12-02-L2	0
949623	NOAA, Office of Ocean Exploration and Research	Keratoisididae	gorgonian coral	family		2017-12-04	27.3523	-85.4342	2039	reported	Incised Escarpment Ridge	50m	EX1711	NOAA, National Centers for Environmental Information	ID by expert from image	EX1711_05	ROV	still image	EX1711_5_23_1	NOAA_EX-17-11	0
419554	NOAA, Office of Ocean Exploration and Research	Keratoisididae	gorgonian coral	family		2012-03-23	27.9148	-86.0349	2041	assigned	Northwestern Gulf of Mexico	20m	EX1202L2	NOAA, Office of Ocean Exploration and Research	non-expert from image	DIVE03	ROV	still image	EX1202L2_IMG_20120323T162541Z_ROVHD_COR.jpg	NOAA_EX-12-02-L2	0
949620	NOAA, Office of Ocean Exploration and Research	Porifera	sponge (unspecified)	phylum		2017-12-04	27.3524	-85.4342	2042	reported	Incised Escarpment Ridge	50m	EX1711	NOAA, National Centers for Environmental Information	ID by expert from image	EX1711_05	ROV	still image	EX1711_5_21_2	NOAA_EX-17-11	0
949621	NOAA, Office of Ocean Exploration and Research	Keratoisididae	gorgonian coral	family		2017-12-04	27.3524	-85.4342	2042	reported	Incised Escarpment Ridge	50m	EX1711	NOAA, National Centers for Environmental Information	ID by expert from image	EX1711_05	ROV	still image	EX1711_5_22_1	NOAA_EX-17-11	0
949622	NOAA, Office of Ocean Exploration and Research	Porifera	sponge (unspecified)	phylum		2017-12-04	27.3524	-85.4342	2042	reported	Incised Escarpment Ridge	50m	EX1711	NOAA, National Centers for Environmental Information	ID by expert from image	EX1711_05	ROV	still image	EX1711_5_22_2	NOAA_EX-17-11	0
419552	NOAA, Office of Ocean Exploration and Research	Keratoisididae	gorgonian coral	family		2012-03-23	27.9147	-86.0349	2043	assigned	Northwestern Gulf of Mexico	20m	EX1202L2	NOAA, Office of Ocean Exploration and Research	non-expert from image	DIVE03	ROV	still image	EX1202L2_IMG_20120323T161858Z_ROVHD_COR_WIDE_01.jpg	NOAA_EX-12-02-L2	0
419553	NOAA, Office of Ocean Exploration and Research	Paramuricea	gorgonian coral	genus		2012-03-23	27.9148	-86.035	2043	assigned	Northwestern Gulf of Mexico	20m	EX1202L2	NOAA, Office of Ocean Exploration and Research	non-expert from image	DIVE03	ROV	still image	EX1202L2_IMG_20120323T162047Z_ROVHD_COR_SHI.jpg	NOAA_EX-12-02-L2	0
970636	NOAA, Office of Ocean Exploration and Research	Demospongiae	demosponge	class		2018-04-26	28.1252	-86.6563	2043	reported	NW FL Escarpment, DeSoto Canyon region (DC862)	20m	EX1803	NOAA, National Centers for Environmental Information	ID by expert from video	EX1803_09	ROV	video observation	Hexactinellida_20180426T180051.000Z-006_1	NOAA_EX-18-03	0
970637	NOAA, Office of Ocean Exploration and Research	Hexactinellida	glass sponge	class		2018-04-26	28.1252	-86.6563	2043	reported	NW FL Escarpment, DeSoto Canyon region (DC862)	20m	EX1803	NOAA, National Centers for Environmental Information	ID by expert from video	EX1803_09	ROV	video observation	Hexactinellida_20180426T180051.000Z-006_2	NOAA_EX-18-03	0
949619	NOAA, Office of Ocean Exploration and Research	Keratoisididae	gorgonian coral	family		2017-12-04	27.3524	-85.4342	2047	reported	Incised Escarpment Ridge	50m	EX1711	NOAA, National Centers for Environmental Information	ID by expert from image	EX1711_05	ROV	still image	EX1711_5_21_1	NOAA_EX-17-11	0
419551	NOAA, Office of Ocean Exploration and Research	Keratoisididae	gorgonian coral	family		2012-03-23	27.9148	-86.035	2048	assigned	Northwestern Gulf of Mexico	20m	EX1202L2	NOAA, Office of Ocean Exploration and Research	non-expert from image	DIVE03	ROV	still image	EX1202L2_IMG_20120323T161214Z_ROVHD_COR.jpg	NOAA_EX-12-02-L2	0
949618	NOAA, Office of Ocean Exploration and Research	Chrysogorgia	gorgonian coral	genus		2017-12-04	27.3524	-85.4342	2057	reported	Incised Escarpment Ridge	50m	EX1711	NOAA, National Centers for Environmental Information	ID by expert from image	EX1711_05	ROV	still image	EX1711_5_20_2	NOAA_EX-17-11	0
949617	NOAA, Office of Ocean Exploration and Research	Porifera	sponge (unspecified)	phylum		2017-12-04	27.3524	-85.4343	2064	reported	Incised Escarpment Ridge	50m	EX1711	NOAA, National Centers for Environmental Information	ID by expert from image	EX1711_05	ROV	still image	EX1711_5_20_4	NOAA_EX-17-11	0
949706	NOAA, Office of Ocean Exploration and Research	Hexactinellida	glass sponge	class		2017-12-05	28.004	-86.4395	2064	reported	Smooth Escarpment Ridge	50m	EX1711	NOAA, National Centers for Environmental Information	ID by expert from image	EX1711_06	ROV	still image	EX1711_6_6_2	NOAA_EX-17-11	0
949707	NOAA, Office of Ocean Exploration and Research	Porifera	sponge (unspecified)	phylum		2017-12-05	28.004	-86.4395	2064	reported	Smooth Escarpment Ridge	50m	EX1711	NOAA, National Centers for Environmental Information	ID by expert from image	EX1711_06	ROV	still image	EX1711_6_6_3	NOAA_EX-17-11	0
970634	NOAA, Office of Ocean Exploration and Research	Demospongiae	demosponge	class		2018-04-26	28.1251	-86.6565	2064	reported	NW FL Escarpment, DeSoto Canyon region (DC862)	20m	EX1803	NOAA, National Centers for Environmental Information	ID by expert from video	EX1803_09	ROV	video observation	Porifera_20180426T175207.000Z-006_1	NOAA_EX-18-03	0
970635	NOAA, Office of Ocean Exploration and Research	Hexactinellida	glass sponge	class		2018-04-26	28.1251	-86.6565	2064	reported	NW FL Escarpment, DeSoto Canyon region (DC862)	20m	EX1803	NOAA, National Centers for Environmental Information	ID by expert from video	EX1803_09	ROV	video observation	Porifera_20180426T175207.000Z-006_2	NOAA_EX-18-03	0
949704	NOAA, Office of Ocean Exploration and Research	Porifera	sponge (unspecified)	phylum		2017-12-05	28.004	-86.4397	2066	reported	Smooth Escarpment Ridge	50m	EX1711	NOAA, National Centers for Environmental Information	ID by expert from image	EX1711_06	ROV	still image	EX1711_6_3_3	NOAA_EX-17-11	0
949705	NOAA, Office of Ocean Exploration and Research	Keratoisididae	gorgonian coral	family		2017-12-05	28.0039	-86.4395	2066	reported	Smooth Escarpment Ridge	50m	EX1711	NOAA, National Centers for Environmental Information	ID by expert from image	EX1711_06	ROV	still image	EX1711_6_6_1	NOAA_EX-17-11	0
949615	NOAA, Office of Ocean Exploration and Research	Hexactinellida	glass sponge	class		2017-12-04	27.3524	-85.4342	2069	reported	Incised Escarpment Ridge	50m	EX1711	NOAA, National Centers for Environmental Information	ID by expert from image	EX1711_05	ROV	still image	EX1711_5_19_2	NOAA_EX-17-11	0
949616	NOAA, Office of Ocean Exploration and Research	Keratoisididae	gorgonian coral	family		2017-12-04	27.3524	-85.4342	2069	reported	Incised Escarpment Ridge	50m	EX1711	NOAA, National Centers for Environmental Information	ID by expert from image	EX1711_05	ROV	still image	EX1711_5_20_1	NOAA_EX-17-11	0
419550	NOAA, Office of Ocean Exploration and Research	Porifera	sponge (unspecified)	phylum		2012-03-23	27.9148	-86.0349	2075	assigned	Northwestern Gulf of Mexico	20m	EX1202L2	NOAA, Office of Ocean Exploration and Research	non-expert from image	DIVE03	ROV	still image	EX1202L2_IMG_20120323T155804Z_ROVHD_SPO.jpg	NOAA_EX-12-02-L2	0
949614	NOAA, Office of Ocean Exploration and Research	Primnoidae	gorgonian coral	family		2017-12-04	27.3525	-85.4343	2075	reported	Incised Escarpment Ridge	50m	EX1711	NOAA, National Centers for Environmental Information	ID by expert from image	EX1711_05	ROV	still image	EX1711_5_19_3	NOAA_EX-17-11	0
949611	NOAA, Office of Ocean Exploration and Research	Chrysogorgia	gorgonian coral	genus		2017-12-04	27.3525	-85.4343	2078	reported	Incised Escarpment Ridge	50m	EX1711	Smithsonian Institution, National Museum of Natural History	ID by expert from image	EX1711_05	ROV	still image	EX1711_20171204T171824_D2_DIVE05_SPEC02BIO	NOAA_EX-17-11	0
949612	NOAA, Office of Ocean Exploration and Research	Paramuricea	gorgonian coral	genus		2017-12-04	27.3525	-85.4343	2078	reported	Incised Escarpment Ridge	50m	EX1711	NOAA, National Centers for Environmental Information	ID by expert from image	EX1711_05	ROV	still image	EX1711_5_18_4	NOAA_EX-17-11	0
949613	NOAA, Office of Ocean Exploration and Research	Keratoisididae	gorgonian coral	family		2017-12-04	27.3525	-85.4343	2078	reported	Incised Escarpment Ridge	50m	EX1711	NOAA, National Centers for Environmental Information	ID by expert from image	EX1711_05	ROV	still image	EX1711_5_19_1	NOAA_EX-17-11	0
1011657	Smithsonian Institution, National Museum of Natural History	Chrysogorgia	gorgonian coral	genus		2017-12-04	27.35	-85.43	2078	reported	Incised Escarpment Ridge		EX1711	Smithsonian Institution, National Museum of Natural History			ROV	specimen	USNM 1482989	NMNH_IZ	0
949609	NOAA, Office of Ocean Exploration and Research	Keratoisididae	gorgonian coral	family		2017-12-04	27.3524	-85.4343	2079	reported	Incised Escarpment Ridge	50m	EX1711	NOAA, National Centers for Environmental Information	ID by expert from image	EX1711_05	ROV	still image	EX1711_5_18_1	NOAA_EX-17-11	0
949610	NOAA, Office of Ocean Exploration and Research	Paramuricea	gorgonian coral	genus		2017-12-04	27.3524	-85.4343	2079	reported	Incised Escarpment Ridge	50m	EX1711	NOAA, National Centers for Environmental Information	ID by expert from image	EX1711_05	ROV	still image	EX1711_5_18_2	NOAA_EX-17-11	0
949703	NOAA, Office of Ocean Exploration and Research	Hexactinellida	glass sponge	class		2017-12-05	28.0038	-86.4396	2082	reported	Smooth Escarpment Ridge	50m	EX1711	NOAA, National Centers for Environmental Information	ID by expert from image	EX1711_06	ROV	still image	EX1711_6_3_2	NOAA_EX-17-11	0
949608	NOAA, Office of Ocean Exploration and Research	Plexauridae	gorgonian coral	family		2017-12-04	27.3525	-85.4343	2083	reported	Incised Escarpment Ridge	50m	EX1711	NOAA, National Centers for Environmental Information	ID by expert from image	EX1711_05	ROV	still image	EX1711_5_17_1	NOAA_EX-17-11	0
949606	NOAA, Office of Ocean Exploration and Research	Keratoisididae	gorgonian coral	family		2017-12-04	27.3525	-85.4343	2085	reported	Incised Escarpment Ridge	50m	EX1711	NOAA, National Centers for Environmental Information	ID by expert from image	EX1711_05	ROV	still image	EX1711_5_16_3	NOAA_EX-17-11	0
949607	NOAA, Office of Ocean Exploration and Research	Hexactinellida	glass sponge	class		2017-12-04	27.3525	-85.4343	2085	reported	Incised Escarpment Ridge	50m	EX1711	NOAA, National Centers for Environmental Information	ID by expert from image	EX1711_05	ROV	still image	EX1711_5_16_4	NOAA_EX-17-11	0
949605	NOAA, Office of Ocean Exploration and Research	Keratoisididae	gorgonian coral	family		2017-12-04	27.3525	-85.4343	2086	reported	Incised Escarpment Ridge	50m	EX1711	NOAA, National Centers for Environmental Information	ID by expert from image	EX1711_05	ROV	still image	EX1711_5_16_2	NOAA_EX-17-11	0
949604	NOAA, Office of Ocean Exploration and Research	Keratoisididae	gorgonian coral	family		2017-12-04	27.3525	-85.4344	2088	reported	Incised Escarpment Ridge	50m	EX1711	NOAA, National Centers for Environmental Information	ID by expert from image	EX1711_05	ROV	still image	EX1711_5_16_1	NOAA_EX-17-11	0
949603	NOAA, Office of Ocean Exploration and Research	Porifera	sponge (unspecified)	phylum		2017-12-04	27.3525	-85.4344	2090	reported	Incised Escarpment Ridge	50m	EX1711	NOAA, National Centers for Environmental Information	ID by expert from image	EX1711_05	ROV	still image	EX1711_5_15_5	NOAA_EX-17-11	0
949601	NOAA, Office of Ocean Exploration and Research	Porifera	sponge (unspecified)	phylum		2017-12-04	27.3525	-85.4344	2092	reported	Incised Escarpment Ridge	50m	EX1711	NOAA, National Centers for Environmental Information	ID by expert from image	EX1711_05	ROV	still image	EX1711_5_15_3	NOAA_EX-17-11	0
949600	NOAA, Office of Ocean Exploration and Research	Keratoisididae	gorgonian coral	family		2017-12-04	27.3525	-85.4344	2094	reported	Incised Escarpment Ridge	50m	EX1711	NOAA, National Centers for Environmental Information	ID by expert from image	EX1711_05	ROV	still image	EX1711_5_15_1	NOAA_EX-17-11	0
949602	NOAA, Office of Ocean Exploration and Research	Porifera	sponge (unspecified)	phylum		2017-12-04	27.3525	-85.4343	2095	reported	Incised Escarpment Ridge	50m	EX1711	NOAA, National Centers for Environmental Information	ID by expert from image	EX1711_05	ROV	still image	EX1711_5_15_4	NOAA_EX-17-11	0
949599	NOAA, Office of Ocean Exploration and Research	Porifera	sponge (unspecified)	phylum		2017-12-04	27.3525	-85.4344	2101	reported	Incised Escarpment Ridge	50m	EX1711	NOAA, National Centers for Environmental Information	ID by expert from image	EX1711_05	ROV	still image	EX1711_5_15_2	NOAA_EX-17-11	0
970633	NOAA, Office of Ocean Exploration and Research	Hexactinellida	glass sponge	class		2018-04-26	28.1249	-86.6565	2102	reported	NW FL Escarpment, DeSoto Canyon region (DC862)	20m	EX1803	NOAA, National Centers for Environmental Information	ID by expert from video	EX1803_09	ROV	video observation	Hexactinellida_20180426T173012.000Z-005_1	NOAA_EX-18-03	0
949598	NOAA, Office of Ocean Exploration and Research	Keratoisididae	gorgonian coral	family		2017-12-04	27.3526	-85.4347	2112	reported	Incised Escarpment Ridge	50m	EX1711	NOAA, National Centers for Environmental Information	ID by expert from image	EX1711_05	ROV	still image	EX1711_5_14_1	NOAA_EX-17-11	0
419549	NOAA, Office of Ocean Exploration and Research	Porifera	sponge (unspecified)	phylum		2012-03-23	27.9143	-86.0348	2118	assigned	Northwestern Gulf of Mexico	20m	EX1202L2	NOAA, Office of Ocean Exploration and Research	non-expert from image	DIVE03	ROV	still image	EX1202L2_IMG_20120323T152133Z_ROVHD_SPO_1.jpg	NOAA_EX-12-02-L2	0
949597	NOAA, Office of Ocean Exploration and Research	Hexactinellida	glass sponge	class		2017-12-04	27.3527	-85.4347	2118	reported	Incised Escarpment Ridge	50m	EX1711	NOAA, National Centers for Environmental Information	ID by expert from image	EX1711_05	ROV	still image	EX1711_5_12_5	NOAA_EX-17-11	0
949596	NOAA, Office of Ocean Exploration and Research	Hexactinellida	glass sponge	class		2017-12-04	27.3528	-85.4348	2121	reported	Incised Escarpment Ridge	50m	EX1711	NOAA, National Centers for Environmental Information	ID by expert from image	EX1711_05	ROV	still image	EX1711_5_12_4	NOAA_EX-17-11	0
949595	NOAA, Office of Ocean Exploration and Research	Hexactinellida	glass sponge	class		2017-12-04	27.3528	-85.4348	2123	reported	Incised Escarpment Ridge	50m	EX1711	NOAA, National Centers for Environmental Information	ID by expert from image	EX1711_05	ROV	still image	EX1711_5_12_3	NOAA_EX-17-11	0
419548	NOAA, Office of Ocean Exploration and Research	Porifera	sponge (unspecified)	phylum		2012-03-23	27.9143	-86.0349	2126	assigned	Northwestern Gulf of Mexico	20m	EX1202L2	NOAA, Office of Ocean Exploration and Research	non-expert from image	DIVE03	ROV	still image	EX1202L2_IMG_20120323T150751Z_ROVHD_SPO.jpg	NOAA_EX-12-02-L2	0
949594	NOAA, Office of Ocean Exploration and Research	Porifera	sponge (unspecified)	phylum		2017-12-04	27.3529	-85.4349	2129	reported	Incised Escarpment Ridge	50m	EX1711	NOAA, National Centers for Environmental Information	ID by expert from image	EX1711_05	ROV	still image	EX1711_5_12_2	NOAA_EX-17-11	0
970577	NOAA, Office of Ocean Exploration and Research	Stichopathes	black coral	genus		2018-04-26	28.1243	-86.6573	2132	reported	NW FL Escarpment, DeSoto Canyon region (DC862)	20m	EX1803	NOAA, National Centers for Environmental Information	ID by expert from video	EX1803_09	ROV	video observation	EX1803_Dive09_Bio_2018-04-26-13h41m11s471.png_15145	NOAA_EX-18-03	0
970578	NOAA, Office of Ocean Exploration and Research	Hexactinellida	glass sponge	class		2018-04-26	28.1244	-86.6571	2132	reported	NW FL Escarpment, DeSoto Canyon region (DC862)	20m	EX1803	NOAA, National Centers for Environmental Information	ID by expert from video	EX1803_09	ROV	video observation	EX1803_Dive09_Bio_2018-04-26-13h45m30s932.png_15146	NOAA_EX-18-03	0
970579	NOAA, Office of Ocean Exploration and Research	Alcyonacea	gorgonian coral	order		2018-04-26	28.1244	-86.6571	2132	reported	NW FL Escarpment, DeSoto Canyon region (DC862)	20m	EX1803	NOAA, National Centers for Environmental Information	ID by expert from video	EX1803_09	ROV	video observation	EX1803_Dive09_Bio_2018-04-26-13h45m30s932.png_15146	NOAA_EX-18-03	0
970580	NOAA, Office of Ocean Exploration and Research	Hexactinellida	glass sponge	class		2018-04-26	28.1244	-86.657	2132	reported	NW FL Escarpment, DeSoto Canyon region (DC862)	20m	EX1803	NOAA, National Centers for Environmental Information	ID by expert from video	EX1803_09	ROV	video observation	EX1803_Dive09_Bio_2018-04-26-14h09m35s638.png_15147	NOAA_EX-18-03	0
970581	NOAA, Office of Ocean Exploration and Research	Demospongiae	demosponge	class		2018-04-26	28.1244	-86.657	2132	reported	NW FL Escarpment, DeSoto Canyon region (DC862)	20m	EX1803	NOAA, National Centers for Environmental Information	ID by expert from video	EX1803_09	ROV	video observation	EX1803_Dive09_Bio_2018-04-26-14h09m35s638.png_15147	NOAA_EX-18-03	0
970582	NOAA, Office of Ocean Exploration and Research	Hexactinellida	glass sponge	class		2018-04-26	28.1244	-86.657	2132	reported	NW FL Escarpment, DeSoto Canyon region (DC862)	20m	EX1803	NOAA, National Centers for Environmental Information	ID by expert from video	EX1803_09	ROV	video observation	EX1803_Dive09_Bio_2018-04-26-14h09m35s638.png_15147	NOAA_EX-18-03	0
970583	NOAA, Office of Ocean Exploration and Research	Keratoisididae	gorgonian coral	family		2018-04-26	28.1244	-86.6567	2132	reported	NW FL Escarpment, DeSoto Canyon region (DC862)	20m	EX1803	NOAA, National Centers for Environmental Information	ID by expert from video	EX1803_09	ROV	video observation	EX1803_Dive09_Bio_2018-04-26-14h10m23s484.png_15148	NOAA_EX-18-03	0
970584	NOAA, Office of Ocean Exploration and Research	Demospongiae	demosponge	class		2018-04-26	28.1245	-86.657	2132	reported	NW FL Escarpment, DeSoto Canyon region (DC862)	20m	EX1803	NOAA, National Centers for Environmental Information	ID by expert from video	EX1803_09	ROV	video observation	EX1803_Dive09_Bio_2018-04-26-14h46m27s120.png_15149	NOAA_EX-18-03	0
970585	NOAA, Office of Ocean Exploration and Research	Keratoisididae	gorgonian coral	family		2018-04-26	28.1245	-86.657	2132	reported	NW FL Escarpment, DeSoto Canyon region (DC862)	20m	EX1803	NOAA, National Centers for Environmental Information	ID by expert from video	EX1803_09	ROV	video observation	EX1803_Dive09_Bio_2018-04-26-14h46m27s120.png_15149	NOAA_EX-18-03	0
970586	NOAA, Office of Ocean Exploration and Research	Keratoisididae	gorgonian coral	family		2018-04-26	28.1245	-86.6567	2132	reported	NW FL Escarpment, DeSoto Canyon region (DC862)	20m	EX1803	NOAA, National Centers for Environmental Information	ID by expert from video	EX1803_09	ROV	video observation	EX1803_Dive09_Bio_2018-04-26-14h49m15s288.png_15150	NOAA_EX-18-03	0
419547	NOAA, Office of Ocean Exploration and Research	Porifera	sponge (unspecified)	phylum		2012-03-23	27.9141	-86.0345	2134	assigned	Northwestern Gulf of Mexico	20m	EX1202L2	NOAA, Office of Ocean Exploration and Research	non-expert from image	DIVE03	ROV	still image	EX1202L2_IMG_20120323T144643Z_ROVHD_SPO_2.jpg	NOAA_EX-12-02-L2	0
949593	NOAA, Office of Ocean Exploration and Research	Keratoisididae	gorgonian coral	family		2017-12-04	27.3529	-85.4349	2134	reported	Incised Escarpment Ridge	50m	EX1711	NOAA, National Centers for Environmental Information	ID by expert from image	EX1711_05	ROV	still image	EX1711_5_12_1	NOAA_EX-17-11	0
949592	NOAA, Office of Ocean Exploration and Research	Keratoisididae	gorgonian coral	family		2017-12-04	27.3526	-85.435	2138	reported	Incised Escarpment Ridge	50m	EX1711	NOAA, National Centers for Environmental Information	ID by expert from image	EX1711_05	ROV	still image	EX1711_5_9_1	NOAA_EX-17-11	0
949591	NOAA, Office of Ocean Exploration and Research	Keratoisididae	gorgonian coral	family		2017-12-04	27.3531	-85.4351	2149	reported	Incised Escarpment Ridge	50m	EX1711	NOAA, National Centers for Environmental Information	ID by expert from image	EX1711_05	ROV	still image	EX1711_5_7_1	NOAA_EX-17-11	0
949590	NOAA, Office of Ocean Exploration and Research	Hexactinellida	glass sponge	class		2017-12-04	27.3531	-85.4353	2160	reported	Incised Escarpment Ridge	50m	EX1711	NOAA, National Centers for Environmental Information	ID by expert from image	EX1711_05	ROV	still image	EX1711_5_6_4	NOAA_EX-17-11	0
949589	NOAA, Office of Ocean Exploration and Research	Hexactinellida	glass sponge	class		2017-12-04	27.3532	-85.4353	2163	reported	Incised Escarpment Ridge	50m	EX1711	NOAA, National Centers for Environmental Information	ID by expert from image	EX1711_05	ROV	still image	EX1711_5_6_3	NOAA_EX-17-11	0
949588	NOAA, Office of Ocean Exploration and Research	Hexactinellida	glass sponge	class		2017-12-04	27.3532	-85.4353	2165	reported	Incised Escarpment Ridge	50m	EX1711	NOAA, National Centers for Environmental Information	ID by expert from image	EX1711_05	ROV	still image	EX1711_5_6_2	NOAA_EX-17-11	0
949587	NOAA, Office of Ocean Exploration and Research	Keratoisididae	gorgonian coral	family		2017-12-04	27.3533	-85.4355	2177	reported	Incised Escarpment Ridge	50m	EX1711	NOAA, National Centers for Environmental Information	ID by expert from image	EX1711_05	ROV	still image	EX1711_5_6_1	NOAA_EX-17-11	0
949586	NOAA, Office of Ocean Exploration and Research	Keratoisididae	gorgonian coral	family		2017-12-04	27.3533	-85.4355	2179	reported	Incised Escarpment Ridge	50m	EX1711	NOAA, National Centers for Environmental Information	ID by expert from image	EX1711_05	ROV	still image	EX1711_5_5_1	NOAA_EX-17-11	0
970632	Smithsonian Institution, National Museum of Natural History	Narella spectabilis	gorgonian coral	species		2018-04-26	28.1243	-86.6576	2188	reported	NW FL Escarpment, DeSoto Canyon region (DC862)	20m	EX1803	Smithsonian Institution, National Museum of Natural History	ID by taxonomic expert from specimen	EX1803_09	ROV	specimen	USNM 1507291	NMNH_IZ	0
970631	NOAA, Office of Ocean Exploration and Research	Metallogorgia	gorgonian coral	genus		2018-04-26	28.1243	-86.6576	2189	reported	NW FL Escarpment, DeSoto Canyon region (DC862)	20m	EX1803	NOAA, National Centers for Environmental Information	ID by expert from video	EX1803_09	ROV	video observation	EX1803_Dive09_Bio_2018-04-26-16h13m07s438.png_15144	NOAA_EX-18-03	0
970629	NOAA, Office of Ocean Exploration and Research	Hexactinellida	glass sponge	class		2018-04-26	28.1242	-86.6577	2194	reported	NW FL Escarpment, DeSoto Canyon region (DC862)	20m	EX1803	NOAA, National Centers for Environmental Information	ID by expert from video	EX1803_09	ROV	video observation	Hexactinellida_20180426T161019.000Z-008_1	NOAA_EX-18-03	0
970630	NOAA, Office of Ocean Exploration and Research	Demospongiae	demosponge	class		2018-04-26	28.1242	-86.6576	2194	reported	NW FL Escarpment, DeSoto Canyon region (DC862)	20m	EX1803	NOAA, National Centers for Environmental Information	ID by expert from video	EX1803_09	ROV	video observation	EX1803_Dive09_Bio_2018-04-26-16h11m03s338.png_15143	NOAA_EX-18-03	0
970627	NOAA, Office of Ocean Exploration and Research	Demospongiae	demosponge	class		2018-04-26	28.1242	-86.6577	2198	reported	NW FL Escarpment, DeSoto Canyon region (DC862)	20m	EX1803	NOAA, National Centers for Environmental Information	ID by expert from video	EX1803_09	ROV	video observation	EX1803_Dive09_Bio_2018-04-26-16h08m35s387.png_15142	NOAA_EX-18-03	0
970628	NOAA, Office of Ocean Exploration and Research	Keratoisididae	gorgonian coral	family		2018-04-26	28.1242	-86.6577	2198	reported	NW FL Escarpment, DeSoto Canyon region (DC862)	20m	EX1803	NOAA, National Centers for Environmental Information	ID by expert from video	EX1803_09	ROV	video observation	EX1803_Dive09_Bio_2018-04-26-16h08m35s387.png_15142	NOAA_EX-18-03	0
970625	NOAA, Office of Ocean Exploration and Research	Demospongiae	demosponge	class		2018-04-26	28.1242	-86.6577	2199	reported	NW FL Escarpment, DeSoto Canyon region (DC862)	20m	EX1803	NOAA, National Centers for Environmental Information	ID by expert from video	EX1803_09	ROV	video observation	Hexactinellida_20180426T160830.000Z-005_1	NOAA_EX-18-03	0
970626	NOAA, Office of Ocean Exploration and Research	Hexactinellida	glass sponge	class		2018-04-26	28.1242	-86.6577	2199	reported	NW FL Escarpment, DeSoto Canyon region (DC862)	20m	EX1803	NOAA, National Centers for Environmental Information	ID by expert from video	EX1803_09	ROV	video observation	Hexactinellida_20180426T160830.000Z-005_2	NOAA_EX-18-03	0
970622	NOAA, Office of Ocean Exploration and Research	Keratoisididae	gorgonian coral	family		2018-04-26	28.1242	-86.6577	2200	reported	NW FL Escarpment, DeSoto Canyon region (DC862)	20m	EX1803	NOAA, National Centers for Environmental Information	ID by expert from video	EX1803_09	ROV	video observation	EX1803_Dive09_Bio_2018-04-26-16h07m27s713.png_15141	NOAA_EX-18-03	0
970623	NOAA, Office of Ocean Exploration and Research	Keratoisididae	gorgonian coral	family		2018-04-26	28.1242	-86.6577	2200	reported	NW FL Escarpment, DeSoto Canyon region (DC862)	20m	EX1803	NOAA, National Centers for Environmental Information	ID by expert from video	EX1803_09	ROV	video observation	EX1803_Dive09_Bio_2018-04-26-16h07m27s713.png_15141	NOAA_EX-18-03	0
970624	NOAA, Office of Ocean Exploration and Research	Iridogorgia	gorgonian coral	genus		2018-04-26	28.1242	-86.6577	2200	reported	NW FL Escarpment, DeSoto Canyon region (DC862)	20m	EX1803	NOAA, National Centers for Environmental Information	ID by expert from video	EX1803_09	ROV	video observation	EX1803_Dive09_Bio_2018-04-26-16h07m27s713.png_15140	NOAA_EX-18-03	0
970621	NOAA, Office of Ocean Exploration and Research	Primnoidae	gorgonian coral	family		2018-04-26	28.1242	-86.6577	2201	reported	NW FL Escarpment, DeSoto Canyon region (DC862)	20m	EX1803	NOAA, National Centers for Environmental Information	ID by expert from video	EX1803_09	ROV	video observation	Primnoidae_20180426T160525.000Z-006_1	NOAA_EX-18-03	0
970619	NOAA, Office of Ocean Exploration and Research	Demospongiae	demosponge	class		2018-04-26	28.1242	-86.6577	2202	reported	NW FL Escarpment, DeSoto Canyon region (DC862)	20m	EX1803	NOAA, National Centers for Environmental Information	ID by expert from video	EX1803_09	ROV	video observation	Hexactinellida_20180426T160440.000Z-008_1	NOAA_EX-18-03	0
970620	NOAA, Office of Ocean Exploration and Research	Hexactinellida	glass sponge	class		2018-04-26	28.1242	-86.6577	2202	reported	NW FL Escarpment, DeSoto Canyon region (DC862)	20m	EX1803	NOAA, National Centers for Environmental Information	ID by expert from video	EX1803_09	ROV	video observation	Hexactinellida_20180426T160440.000Z-008_2	NOAA_EX-18-03	0
970617	NOAA, Office of Ocean Exploration and Research	Demospongiae	demosponge	class		2018-04-26	28.1242	-86.6577	2205	reported	NW FL Escarpment, DeSoto Canyon region (DC862)	20m	EX1803	NOAA, National Centers for Environmental Information	ID by expert from video	EX1803_09	ROV	video observation	Hexactinellida_20180426T160336.000Z-005_1	NOAA_EX-18-03	0
970618	NOAA, Office of Ocean Exploration and Research	Hexactinellida	glass sponge	class		2018-04-26	28.1242	-86.6577	2205	reported	NW FL Escarpment, DeSoto Canyon region (DC862)	20m	EX1803	NOAA, National Centers for Environmental Information	ID by expert from video	EX1803_09	ROV	video observation	Hexactinellida_20180426T160336.000Z-005_2	NOAA_EX-18-03	0
970609	NOAA, Office of Ocean Exploration and Research	Demospongiae	demosponge	class		2018-04-26	28.1242	-86.6578	2207	reported	NW FL Escarpment, DeSoto Canyon region (DC862)	20m	EX1803	NOAA, National Centers for Environmental Information	ID by expert from video	EX1803_09	ROV	video observation	Porifera_20180426T155502.000Z-005_1	NOAA_EX-18-03	0
970610	NOAA, Office of Ocean Exploration and Research	Hexactinellida	glass sponge	class		2018-04-26	28.1242	-86.6578	2207	reported	NW FL Escarpment, DeSoto Canyon region (DC862)	20m	EX1803	NOAA, National Centers for Environmental Information	ID by expert from video	EX1803_09	ROV	video observation	Porifera_20180426T155502.000Z-005_2	NOAA_EX-18-03	0
970616	NOAA, Office of Ocean Exploration and Research	Primnoidae	gorgonian coral	family		2018-04-26	28.1242	-86.6577	2208	reported	NW FL Escarpment, DeSoto Canyon region (DC862)	20m	EX1803	NOAA, National Centers for Environmental Information	ID by expert from video	EX1803_09	ROV	video observation	Primnoidae_20180426T155713.000Z-006_2	NOAA_EX-18-03	0
970608	NOAA, Office of Ocean Exploration and Research	Narella	gorgonian coral	genus		2018-04-26	28.1242	-86.6578	2209	reported	NW FL Escarpment, DeSoto Canyon region (DC862)	20m	EX1803	NOAA, National Centers for Environmental Information	ID by expert from video	EX1803_09	ROV	video observation	EX1803_Dive09_Bio_2018-04-26-15h54m07s031.png_15134	NOAA_EX-18-03	0
970615	NOAA, Office of Ocean Exploration and Research	Porifera	sponge (unspecified)	phylum		2018-04-26	28.1242	-86.6577	2209	reported	NW FL Escarpment, DeSoto Canyon region (DC862)	20m	EX1803	NOAA, National Centers for Environmental Information	ID by expert from video	EX1803_09	ROV	video observation	Primnoidae_20180426T155713.000Z-006_1	NOAA_EX-18-03	0
970611	NOAA, Office of Ocean Exploration and Research	Paramuricea	gorgonian coral	genus		2018-04-26	28.1242	-86.6577	2210	reported	NW FL Escarpment, DeSoto Canyon region (DC862)	20m	EX1803	NOAA, National Centers for Environmental Information	ID by expert from video	EX1803_09	ROV	video observation	EX1803_Dive09_Bio_2018-04-26-15h56m40s172.png_15139	NOAA_EX-18-03	0
970612	NOAA, Office of Ocean Exploration and Research	Primnoidae	gorgonian coral	family		2018-04-26	28.1242	-86.6577	2210	reported	NW FL Escarpment, DeSoto Canyon region (DC862)	20m	EX1803	NOAA, National Centers for Environmental Information	ID by expert from video	EX1803_09	ROV	video observation	EX1803_Dive09_Bio_2018-04-26-15h56m40s172.png_15139	NOAA_EX-18-03	0
970613	NOAA, Office of Ocean Exploration and Research	Demospongiae	demosponge	class		2018-04-26	28.1242	-86.6577	2210	reported	NW FL Escarpment, DeSoto Canyon region (DC862)	20m	EX1803	NOAA, National Centers for Environmental Information	ID by expert from video	EX1803_09	ROV	video observation	EX1803_Dive09_Bio_2018-04-26-15h56m40s172.png_15139	NOAA_EX-18-03	0
970614	NOAA, Office of Ocean Exploration and Research	Keratoisididae	gorgonian coral	family		2018-04-26	28.1242	-86.6577	2210	reported	NW FL Escarpment, DeSoto Canyon region (DC862)	20m	EX1803	NOAA, National Centers for Environmental Information	ID by expert from video	EX1803_09	ROV	video observation	EX1803_Dive09_Bio_2018-04-26-15h56m40s172.png_15138	NOAA_EX-18-03	0
970607	NOAA, Office of Ocean Exploration and Research	Hexactinellida	glass sponge	class		2018-04-26	28.1242	-86.6579	2219	reported	NW FL Escarpment, DeSoto Canyon region (DC862)	20m	EX1803	NOAA, National Centers for Environmental Information	ID by expert from video	EX1803_09	ROV	video observation	Hexactinellida_20180426T155122.000Z-005_1	NOAA_EX-18-03	0
970573	NOAA, Office of Ocean Exploration and Research	Hexactinellida	glass sponge	class		2018-04-26	28.1239	-86.6584	2240	reported	NW FL Escarpment, DeSoto Canyon region (DC862)	20m	EX1803	NOAA, National Centers for Environmental Information	ID by expert from video	EX1803_09	ROV	video observation	EX1803_Dive09_Bio_2018-04-26-13h34m26s548.png_15130	NOAA_EX-18-03	0
970574	NOAA, Office of Ocean Exploration and Research	Keratoisididae	gorgonian coral	family		2018-04-26	28.1239	-86.6584	2240	reported	NW FL Escarpment, DeSoto Canyon region (DC862)	20m	EX1803	NOAA, National Centers for Environmental Information	ID by expert from video	EX1803_09	ROV	video observation	EX1803_Dive09_Bio_2018-04-26-13h35m20s332.png_15131	NOAA_EX-18-03	0
[truncated: 97 more rows]

## Sheet: Location
CatalogNumber	DataProvider	ScientificName	VernacularNameCategory	TaxonRank	Station	ObservationDate	Latitude	Longitude	Depth In Meters	DepthMethod	Locality	LocationAccuracy	SurveyID	Repository	IdentificationQualifier	EventID	SamplingEquipment	RecordType	SampleID	DatasetID	ShallowFlag
[truncated: 1,414 more rows]

## Sheet: deep_sea_corals_e19f_1b4a_1 (2)
Catalog Number	Data Provider	Scientific Name	Vernacular Name Category	Taxon Rank	Station	Observation Date	Latitude	Longitude	Depth In Meters	Depth Method	Locality	Location Accuracy	SurveyID	Repository	Identification Qualifier	EventID	Sampling Equipment	Record Type	SampleID	DatasetID	Shallow Flag
[truncated: 1,414 more rows]

[truncated: 5 more sheets: Analysis_Graphs, Vernacular_Name_Deep-Sea, Scientific_Name_Deep-Sea, Main List of Corals & Sponges, For Venn-Diagram (3)]
