# Supplementary material for: Deep-Sea Sponges and Corals off the Western Coast of Florida—Intracellular Mechanisms of Action of Bioactive Compounds and Technological Advances Supporting the Drug Discovery Pipeline
Source: Mar Drugs. 2023 Nov 28;21(12):615. doi: 10.3390/md21120615 (PMC10744787; doi:10.3390/md21120615)
Supplement: Supplementary file 1 [file marinedrugs-21-00615-s001.zip › Supplementary_File_S7.xlsx]

## Sheet: All_6-1-2023
QUADRANT (A,B,C,D)	CORAL OR SPONGE NAME:	Observation Date:	Entry Update:	Catalog Number:	Taxonomic Rank:	Depth (m):	Sampling Equipment:	Position (lat lon):	Location Accuracy(m):	Location:	Sample ID:	Dataset ID:	Data Provider:	Identification Qualifier:	Citation:
A	Madrepora (stony coral (branching))	2004-11-29	2019-12-11	637688	genus	49	NA	27.73657 -84.16602	NA	Gulf of Mexico Off of St. Petersburg	FLMNH-IZ 3921	FLMNH_IZ	Florida Museum of Natural History	NA	Florida Musem of Natural History Online Collections (Accessed 2017-03-01)
A	Oculinidae (stony coral (branching))	2004-11-13	2018-06-15	637701	family	49	NA	27.73657 -84.16602	NA	Gulf of Mexico Off of St. Petersburg	FLMNH-IZ 3922	FLMNH_IZ	Florida Museum of Natural History	NA	Florida Musem of Natural History Online Collections (Accessed 2017-03-01)
A	Porifera (sponge (unspecified))	2004-11-29	2018-06-15	637705	phylum	49	NA	27.73657 -84.16602	NA	Gulf of Mexico Off of St. Petersburg	FLMNH-IZ 896	FLMNH_IZ	Florida Museum of Natural History	NA	Florida Musem of Natural History Online Collections (Accessed 2017-03-01)
A	Porifera (sponge (unspecified))	2004-11-30	NA	637707	phylum	50	NA	27.80795 -84.15532	NA	Gulf of Mexico Off of St. Petersburg	FLMNH-IZ 895	FLMNH_IZ	Florida Museum of Natural History	NA	Florida Musem of Natural History Online Collections (Accessed 2017-03-01)
A	Aplysina cf. insularis (demosponge)	2010-06-29	2019-04-02	529898	species	55	trawl	27.78125 -84.16486	>1000m	Gulf of Mexico	USNM 1135384	NMNH_IZ	Smithsonian Institution, National Museum of Natural History	morphological ID by taxonomic expert	NMNH Invertebrate Zoology Collections - Online Collection Database; (Accessed 2013-02-12)
A	Aiolochroia crassa (demosponge)	2010-06-29	NA	637951	species	55	trawl	27.7812 -84.1649	>1000m	NA	USNM 1135385	NMNH_IZ	Smithsonian Institution, National Museum of Natural History	NA	NMNH Invertebrate Zoology Collections Online Collection (accessed 2017-03-15)
A	Oculina tenella (stony coral (branching))	1966-03-22	2019-06-20	421208	species	55	NA	26.4 -83.367	NA	Sanibel Island, 73 Mile West Of Light	USNM 84361	NMNH_IZ	Smithsonian Institution, National Museum of Natural History	NA	NMNH Invertebrate Zoology Collections - Online Collection Database; Accessed 2014
A	Oculina tenella (stony coral (branching))	1967-04-08	2019-06-20	421209	species	55	NA	26.4 -83.367	NA	Sanibel Island, 73 Mile West Of Light	USNM 84360	NMNH_IZ	Smithsonian Institution, National Museum of Natural History	NA	NMNH Invertebrate Zoology Collections - Online Collection Database; Accessed 2014
A	Oculina tenella (stony coral (branching))	1965-11-13	2019-04-02	639364	species	55	NA	26.4 -83.37	NA	Sanibel Island, 73 Mile West Of Light	USNM 84359	NMNH_IZ	Smithsonian Institution, National Museum of Natural History	NA	NMNH Invertebrate Zoology Collections Online Collection (accessed 2017-03-15)
A	cf. Leucosolenia (calcareous sponge)	1981-05-01	2019-12-11	530003	genus	55	trawl	26.7636 -83.5353	>1000m	Off Florida	USNM 49511	NMNH_IZ	Smithsonian Institution, National Museum of Natural History	NA	NMNH Invertebrate Zoology Collections - Online Collection Database; (Accessed 2013-02-12)
A	cf. Leucetta (calcareous sponge)	1981-05-01	2019-12-11	529973	genus	55	trawl	26.7636 -83.5353	>1000m	Off Florida	USNM 49483	NMNH_IZ	Smithsonian Institution, National Museum of Natural History	NA	NMNH Invertebrate Zoology Collections - Online Collection Database; (Accessed 2013-02-12)
A	Halichondria (demosponge)	1981-07-18	2019-12-11	638779	genus	55	trawl	26.7636 -83.5353	>1000m	Off Florida	USNM 49229	NMNH_IZ	Smithsonian Institution, National Museum of Natural History	NA	NMNH Invertebrate Zoology Collections Online Collection (accessed 2017-03-15)
A	Cliona (demosponge)	1981-07-18	2019-12-11	637972	genus	55	trawl	26.7636 -83.5353	>1000m	Off Florida	USNM 39562	NMNH_IZ	Smithsonian Institution, National Museum of Natural History	NA	NMNH Invertebrate Zoology Collections Online Collection (accessed 2017-03-15)
A	Cliona (demosponge)	1981-07-18	2019-12-11	637975	genus	55	trawl	26.7636 -83.5353	>1000m	Off Florida	USNM 39564	NMNH_IZ	Smithsonian Institution, National Museum of Natural History	NA	NMNH Invertebrate Zoology Collections Online Collection (accessed 2017-03-15)
A	Dysidea (demosponge)	1981-05-01	2019-12-11	638540	genus	55	trawl	26.7636 -83.5353	>1000m	Fort Myers, West Of	USNM 42195	NMNH_IZ	Smithsonian Institution, National Museum of Natural History	morphological ID by taxonomic expert	NMNH Invertebrate Zoology Collections Online Collection (accessed 2017-03-15)
A	Dysidea (demosponge)	1982-02-01	2019-12-11	638541	genus	55	trawl	26.7636 -83.5353	>1000m	Fort Myers, West Of	USNM 42196	NMNH_IZ	Smithsonian Institution, National Museum of Natural History	morphological ID by taxonomic expert	NMNH Invertebrate Zoology Collections Online Collection (accessed 2017-03-15)
A	Cliona varians (demosponge)	1981-05-01	2019-04-02	637995	species	55	NA	26.7636 -83.5353	NA	Off Florida	USNM 33804	NMNH_IZ	Smithsonian Institution, National Museum of Natural History	NA	NMNH Invertebrate Zoology Collections Online Collection (accessed 2017-03-15)
A	Cliona varians (demosponge)	1982-02-01	2019-04-02	637996	species	55	trawl	26.7636 -83.5353	>1000m	Off Florida	USNM 48516	NMNH_IZ	Smithsonian Institution, National Museum of Natural History	NA	NMNH Invertebrate Zoology Collections Online Collection (accessed 2017-03-15)
A	Igernella notabilis (demosponge)	1980-10-29	2019-04-02	638884	species	55	trawl	26.7636 -83.5353	>1000m	Off Florida	USNM 33943	NMNH_IZ	Smithsonian Institution, National Museum of Natural History	NA	NMNH Invertebrate Zoology Collections Online Collection (accessed 2017-03-15)
A	Neofibularia nolitangere (demosponge)	1982-02-01	2019-04-02	639285	species	55	trawl	26.7636 -83.5353	>1000m	Off Florida	USNM 49019	NMNH_IZ	Smithsonian Institution, National Museum of Natural History	NA	NMNH Invertebrate Zoology Collections Online Collection (accessed 2017-03-15)
A	Spirastrella coccinea (demosponge)	1981-05-01	2019-04-02	639661	species	55	trawl	26.7636 -83.5353	>1000m	Off Florida	USNM 39832	NMNH_IZ	Smithsonian Institution, National Museum of Natural History	NA	NMNH Invertebrate Zoology Collections Online Collection (accessed 2017-03-15)
A	Spirastrella coccinea (demosponge)	1981-07-18	2019-04-02	639673	species	55	trawl	26.7636 -83.5353	>1000m	Off Florida	USNM 34191	NMNH_IZ	Smithsonian Institution, National Museum of Natural History	NA	NMNH Invertebrate Zoology Collections Online Collection (accessed 2017-03-15)
A	Spirastrella (demosponge)	1982-02-01	2019-12-11	639685	genus	55	trawl	26.7636 -83.5353	>1000m	Off Florida	USNM 39586	NMNH_IZ	Smithsonian Institution, National Museum of Natural History	NA	NMNH Invertebrate Zoology Collections Online Collection (accessed 2017-03-15)
A	Madracis asperula (stony coral (branching))	1981-05-04	2019-07-09	6234	species	55	dredge	26.2806 -83.3969	NA	Off Florida	USNM 72471	NMNH_IZ	Smithsonian Institution, National Museum of Natural History	NA	NMNH Invertebrate Zoology Collections - Online Collection Database; (Accessed 04/25/2012)
A	Madracis asperula (stony coral (branching))	1981-07-19	2019-07-09	6235	species	55	trawl	26.2806 -83.3969	>1000m	Off Florida	USNM 72472	NMNH_IZ	Smithsonian Institution, National Museum of Natural History	NA	NMNH Invertebrate Zoology Collections - Online Collection Database; (Accessed 04/25/2012)
A	Madracis asperula (stony coral (branching))	1981-07-19	2019-07-09	6236	species	55	dredge	26.2806 -83.3969	NA	Off Florida	USNM 72473	NMNH_IZ	Smithsonian Institution, National Museum of Natural History	NA	NMNH Invertebrate Zoology Collections - Online Collection Database; (Accessed 04/25/2012)
A	Madracis asperula (stony coral (branching))	1980-11-05	2019-07-09	6237	species	55	trawl	26.2806 -83.3969	>1000m	Off Florida	USNM 72474	NMNH_IZ	Smithsonian Institution, National Museum of Natural History	NA	NMNH Invertebrate Zoology Collections - Online Collection Database; (Accessed 04/25/2012)
A	Madracis asperula (stony coral (branching))	1980-11-05	2019-07-09	6238	species	55	dredge	26.2806 -83.3969	1000m	Off Florida	USNM 72475	NMNH_IZ	Smithsonian Institution, National Museum of Natural History	NA	NMNH Invertebrate Zoology Collections - Online Collection Database; (Accessed 04/25/2012)
A	Madracis asperula (stony coral (branching))	1980-11-05	2019-07-09	6239	species	55	dredge	26.2806 -83.3969	1000m	Off Florida	USNM 72476	NMNH_IZ	Smithsonian Institution, National Museum of Natural History	NA	NMNH Invertebrate Zoology Collections - Online Collection Database; (Accessed 04/25/2012)
A	Madracis asperula (stony coral (branching))	1980-11-05	2019-07-09	6240	species	55	dredge	26.2806 -83.3969	1000m	Off Florida	USNM 72477	NMNH_IZ	Smithsonian Institution, National Museum of Natural History	NA	NMNH Invertebrate Zoology Collections - Online Collection Database; (Accessed 04/25/2012)
A	Madracis asperula (stony coral (branching))	1981-07-19	2019-07-09	6268	species	55	dredge	26.2806 -83.3969	NA	Off Florida	USNM 72505	NMNH_IZ	Smithsonian Institution, National Museum of Natural History	NA	NMNH Invertebrate Zoology Collections - Online Collection Database; (Accessed 04/25/2012)
A	Madracis asperula (stony coral (branching))	1981-05-04	2019-07-09	6269	species	55	dredge	26.2806 -83.3969	NA	Off Florida	USNM 72506	NMNH_IZ	Smithsonian Institution, National Museum of Natural History	NA	NMNH Invertebrate Zoology Collections - Online Collection Database; (Accessed 04/25/2012)
A	Madracis asperula (stony coral (branching))	1981-05-04	2019-07-09	6270	species	55	trawl	26.2806 -83.3969	>1000m	Off Florida	USNM 72507	NMNH_IZ	Smithsonian Institution, National Museum of Natural History	NA	NMNH Invertebrate Zoology Collections - Online Collection Database; (Accessed 04/25/2012)
A	Madracis asperula (stony coral (branching))	1982-02-05	2019-07-09	6271	species	55	trawl	26.2806 -83.3969	>1000m	Off Florida	USNM 72508	NMNH_IZ	Smithsonian Institution, National Museum of Natural History	NA	NMNH Invertebrate Zoology Collections - Online Collection Database; (Accessed 04/25/2012)
A	Madracis asperula (stony coral (branching))	1982-02-05	2019-07-09	6272	species	55	dredge	26.2806 -83.3969	NA	Off Florida	USNM 72509	NMNH_IZ	Smithsonian Institution, National Museum of Natural History	NA	NMNH Invertebrate Zoology Collections - Online Collection Database; (Accessed 04/25/2012)
A	Madracis asperula (stony coral (branching))	1982-02-05	2019-07-09	6273	species	55	dredge	26.2806 -83.3969	NA	Off Florida	USNM 72510	NMNH_IZ	Smithsonian Institution, National Museum of Natural History	NA	NMNH Invertebrate Zoology Collections - Online Collection Database; (Accessed 04/25/2012)
A	Madracis brueggemanni (stony coral (branching))	1982-02-05	2019-07-09	6290	species	55	trawl	26.2806 -83.3969	>1000m	Off Florida	USNM 72527	NMNH_IZ	Smithsonian Institution, National Museum of Natural History	NA	NMNH Invertebrate Zoology Collections - Online Collection Database; (Accessed 04/25/2012)
A	Madrepora carolina (stony coral (branching))	1982-02-05	2019-07-09	6353	species	55	trawl	26.2806 -83.3969	>1000m	Off Florida	USNM 72594	NMNH_IZ	Smithsonian Institution, National Museum of Natural History	NA	NMNH Invertebrate Zoology Collections - Online Collection Database; (Accessed 04/18/2013)
A	Leptogorgia stheno (gorgonian coral)	1980-11-05	2019-07-09	6430	species	55	dredge	26.2806 -83.3969	1000m	Off Florida	USNM 73632	NMNH_IZ	Smithsonian Institution, National Museum of Natural History	NA	NMNH Invertebrate Zoology Collections - Online Collection Database; Accessed 10/31/2011
A	Leptogorgia stheno (gorgonian coral)	1982-02-05	2019-07-09	6431	species	55	dredge	26.2806 -83.3969	1000m	Off Florida	USNM 73633	NMNH_IZ	Smithsonian Institution, National Museum of Natural History	NA	NMNH Invertebrate Zoology Collections - Online Collection Database; Accessed 10/31/2011
A	Leptogorgia euryale (gorgonian coral)	1981-05-04	2019-07-09	6434	species	55	trawl	26.2806 -83.3969	>1000m	Off Florida	USNM 73639	NMNH_IZ	Smithsonian Institution, National Museum of Natural History	NA	NMNH Invertebrate Zoology Collections - Online Collection Database; Accessed 10/31/2011
A	Leptogorgia euryale (gorgonian coral)	1981-05-04	2019-07-09	6435	species	55	dredge	26.2806 -83.3969	1000m	Off Florida	USNM 73640	NMNH_IZ	Smithsonian Institution, National Museum of Natural History	NA	NMNH Invertebrate Zoology Collections - Online Collection Database; Accessed 10/31/2011
A	Leptogorgia euryale (gorgonian coral)	1980-11-05	2019-07-09	6436	species	55	trawl	26.2806 -83.3969	>1000m	Off Florida	USNM 73641	NMNH_IZ	Smithsonian Institution, National Museum of Natural History	NA	NMNH Invertebrate Zoology Collections - Online Collection Database; Accessed 10/31/2011
A	Leptogorgia euryale (gorgonian coral)	1982-02-05	2019-07-09	6437	species	55	trawl	26.2806 -83.3969	>1000m	Off Florida	USNM 73642	NMNH_IZ	Smithsonian Institution, National Museum of Natural History	NA	NMNH Invertebrate Zoology Collections - Online Collection Database; Accessed 10/31/2011
A	Leptogorgia euryale (gorgonian coral)	1981-07-19	2019-07-09	12268	species	55	trawl	26.2806 -83.3969	>1000m	Off Florida	USNM 73643	NMNH_IZ	Smithsonian Institution, National Museum of Natural History	NA	NMNH Invertebrate Zoology Collections - Online Collection Database; Accessed 11/30/2012
A	Oculina tenella (stony coral (branching))	1980-11-05	2019-07-09	421212	species	55	NA	26.28056 -83.39694	NA	Off Florida	USNM 72058	NMNH_IZ	Smithsonian Institution, National Museum of Natural History	NA	NMNH Invertebrate Zoology Collections - Online Collection Database; Accessed 2014
A	Oculina tenella (stony coral (branching))	1980-11-05	2019-07-09	421213	species	55	NA	26.28056 -83.39694	NA	Off Florida	USNM 72059	NMNH_IZ	Smithsonian Institution, National Museum of Natural History	NA	NMNH Invertebrate Zoology Collections - Online Collection Database; Accessed 2014
A	Oculina tenella (stony coral (branching))	1980-11-05	2019-07-09	421214	species	55	NA	26.28056 -83.39694	NA	Off Florida	USNM 72060	NMNH_IZ	Smithsonian Institution, National Museum of Natural History	NA	NMNH Invertebrate Zoology Collections - Online Collection Database; Accessed 2014
A	Oculina tenella (stony coral (branching))	1981-05-04	2019-07-09	421228	species	55	NA	26.28056 -83.39694	NA	Off Florida	USNM 72061	NMNH_IZ	Smithsonian Institution, National Museum of Natural History	NA	NMNH Invertebrate Zoology Collections - Online Collection Database; Accessed 2014
A	Oculina tenella (stony coral (branching))	1981-05-04	2019-07-09	421229	species	55	NA	26.28056 -83.39694	NA	Off Florida	USNM 72070	NMNH_IZ	Smithsonian Institution, National Museum of Natural History	NA	NMNH Invertebrate Zoology Collections - Online Collection Database; Accessed 2014
A	Oculina tenella (stony coral (branching))	1981-05-04	2019-07-09	421230	species	55	NA	26.28056 -83.39694	NA	Off Florida	USNM 72071	NMNH_IZ	Smithsonian Institution, National Museum of Natural History	NA	NMNH Invertebrate Zoology Collections - Online Collection Database; Accessed 2014
A	Oculina tenella (stony coral (branching))	1981-07-19	2019-07-09	421232	species	55	NA	26.28056 -83.39694	NA	Off Florida	USNM 72079	NMNH_IZ	Smithsonian Institution, National Museum of Natural History	NA	NMNH Invertebrate Zoology Collections - Online Collection Database; Accessed 2014
A	Oculina tenella (stony coral (branching))	1982-02-05	2019-07-09	421234	species	55	NA	26.28056 -83.39694	NA	Off Florida	USNM 72081	NMNH_IZ	Smithsonian Institution, National Museum of Natural History	NA	NMNH Invertebrate Zoology Collections - Online Collection Database; Accessed 2014
A	Oculina tenella (stony coral (branching))	1982-02-05	2019-07-09	421235	species	55	NA	26.28056 -83.39694	NA	Off Florida	USNM 72082	NMNH_IZ	Smithsonian Institution, National Museum of Natural History	NA	NMNH Invertebrate Zoology Collections - Online Collection Database; Accessed 2014
A	Oculina tenella (stony coral (branching))	1982-02-05	2019-07-09	421236	species	55	NA	26.28056 -83.39694	NA	Off Florida	USNM 72083	NMNH_IZ	Smithsonian Institution, National Museum of Natural History	NA	NMNH Invertebrate Zoology Collections - Online Collection Database; Accessed 2014
A	cf. Leucosolenia (calcareous sponge)	1980-11-05	2019-12-11	530004	genus	55	trawl	26.2806 -83.3969	>1000m	Off Florida	USNM 49513	NMNH_IZ	Smithsonian Institution, National Museum of Natural History	NA	NMNH Invertebrate Zoology Collections - Online Collection Database; (Accessed 2013-02-12)
A	cf. Leucosolenia (calcareous sponge)	1980-11-05	2019-12-11	530005	genus	55	dredge	26.2806 -83.3969	NA	Off Florida	USNM 49514	NMNH_IZ	Smithsonian Institution, National Museum of Natural History	NA	NMNH Invertebrate Zoology Collections - Online Collection Database; (Accessed 2013-02-12)
A	cf. Leucosolenia (calcareous sponge)	1981-05-04	2019-12-11	530006	genus	55	trawl	26.2806 -83.3969	>1000m	Off Florida	USNM 49519	NMNH_IZ	Smithsonian Institution, National Museum of Natural History	NA	NMNH Invertebrate Zoology Collections - Online Collection Database; (Accessed 2013-02-12)
A	cf. Leucosolenia (calcareous sponge)	1981-05-04	2019-12-11	530007	genus	55	dredge	26.2806 -83.3969	NA	Off Florida	USNM 49520	NMNH_IZ	Smithsonian Institution, National Museum of Natural History	NA	NMNH Invertebrate Zoology Collections - Online Collection Database; (Accessed 2013-02-12)
A	cf. Leucosolenia (calcareous sponge)	1981-07-19	2019-12-11	530008	genus	55	dredge	26.2806 -83.3969	NA	Off Florida	USNM 49509	NMNH_IZ	Smithsonian Institution, National Museum of Natural History	NA	NMNH Invertebrate Zoology Collections - Online Collection Database; (Accessed 2013-02-12)
A	Leucetta (calcareous sponge)	1981-05-04	2019-12-11	530334	genus	55	dredge	26.2806 -83.3969	NA	Fort Myers, West Of	USNM 42020	NMNH_IZ	Smithsonian Institution, National Museum of Natural History	morphological ID from sample by taxonomic expert	NMNH Invertebrate Zoology Collections - Online Collection Database; (Accessed 2013-02-12)
A	Leuconia (calcareous sponge)	1980-11-05	2019-12-11	530340	genus	55	dredge	26.2806 -83.3969	NA	Off Florida	USNM 48430	NMNH_IZ	Smithsonian Institution, National Museum of Natural History	morphological ID from sample by taxonomic expert	NMNH Invertebrate Zoology Collections - Online Collection Database; (Accessed 2013-02-12)
A	Leuconia (calcareous sponge)	1981-07-19	2019-12-11	530341	genus	55	trawl	26.2806 -83.3969	>1000m	Off Florida	USNM 48433	NMNH_IZ	Smithsonian Institution, National Museum of Natural History	morphological ID from sample by taxonomic expert	NMNH Invertebrate Zoology Collections - Online Collection Database; (Accessed 2013-02-12)
A	cf. Leucetta (calcareous sponge)	1980-11-05	2019-12-11	529974	genus	55	trawl	26.2806 -83.3969	>1000m	Off Florida	USNM 49473	NMNH_IZ	Smithsonian Institution, National Museum of Natural History	NA	NMNH Invertebrate Zoology Collections - Online Collection Database; (Accessed 2013-02-12)
A	cf. Leucetta (calcareous sponge)	1981-05-04	2019-12-11	529975	genus	55	dredge	26.2806 -83.3969	NA	Off Florida	USNM 49484	NMNH_IZ	Smithsonian Institution, National Museum of Natural History	NA	NMNH Invertebrate Zoology Collections - Online Collection Database; (Accessed 2013-02-12)
A	cf. Leucetta (calcareous sponge)	1981-07-19	2019-12-11	529976	genus	55	trawl	26.2806 -83.3969	>1000m	Off Florida	USNM 49490	NMNH_IZ	Smithsonian Institution, National Museum of Natural History	NA	NMNH Invertebrate Zoology Collections - Online Collection Database; (Accessed 2013-02-12)
A	cf. Leucetta (calcareous sponge)	1981-07-19	2019-12-11	529977	genus	55	dredge	26.2806 -83.3969	NA	Off Florida	USNM 49491	NMNH_IZ	Smithsonian Institution, National Museum of Natural History	NA	NMNH Invertebrate Zoology Collections - Online Collection Database; (Accessed 2013-02-12)
A	cf. Leuconia (calcareous sponge)	1981-05-04	2019-12-11	529993	genus	55	dredge	26.2806 -83.3969	NA	Fort Myers, West Of	USNM 42019	NMNH_IZ	Smithsonian Institution, National Museum of Natural History	morphological ID from sample by taxonomic expert	NMNH Invertebrate Zoology Collections - Online Collection Database; (Accessed 2013-02-12)
A	Acanthella cubensis (demosponge)	1981-05-04	2019-04-02	637852	species	56	dredge	26.2806 -83.3969	NA	Off Florida	USNM 34332	NMNH_IZ	Smithsonian Institution, National Museum of Natural History	morphological ID from sample by taxonomic expert	NMNH Invertebrate Zoology Collections Online Collection (accessed 2017-03-15)
A	Halichondria (demosponge)	1981-05-04	2019-12-11	638780	genus	56	trawl	26.2806 -83.3969	>1000m	Off Florida	USNM 38653	NMNH_IZ	Smithsonian Institution, National Museum of Natural History	NA	NMNH Invertebrate Zoology Collections Online Collection (accessed 2017-03-15)
A	Halichondria (demosponge)	1981-07-19	2019-12-11	638781	genus	56	trawl	26.2806 -83.3969	>1000m	Off Florida	USNM 49231	NMNH_IZ	Smithsonian Institution, National Museum of Natural History	NA	NMNH Invertebrate Zoology Collections Online Collection (accessed 2017-03-15)
A	Heteroscleromorpha (demosponge)	1980-11-05	2019-04-02	639076	subclass	56	dredge	26.2806 -83.3969	NA	Off Florida	USNM 49269	NMNH_IZ	Smithsonian Institution, National Museum of Natural History	NA	NMNH Invertebrate Zoology Collections Online Collection (accessed 2017-03-15)
A	Halichondria (demosponge)	1981-07-19	2019-12-11	638811	genus	56	trawl	26.2806 -83.3969	>1000m	Off Florida	USNM 34136	NMNH_IZ	Smithsonian Institution, National Museum of Natural History	NA	NMNH Invertebrate Zoology Collections Online Collection (accessed 2017-03-15)
A	Clathria (Thalysias) venosa (demosponge)	1980-11-05	2019-04-02	639197	species	56	trawl	26.2806 -83.3969	>1000m	Off Florida	USNM 49326	NMNH_IZ	Smithsonian Institution, National Museum of Natural History	NA	NMNH Invertebrate Zoology Collections Online Collection (accessed 2017-03-15)
A	Clathria (Thalysias) venosa (demosponge)	1980-11-05	2019-04-02	639198	species	56	dredge	26.2806 -83.3969	NA	Off Florida	USNM 49327	NMNH_IZ	Smithsonian Institution, National Museum of Natural History	NA	NMNH Invertebrate Zoology Collections Online Collection (accessed 2017-03-15)
A	Chelonaplysilla (demosponge)	1980-11-05	2019-12-11	638205	genus	56	dredge	26.2806 -83.3969	NA	Off Florida	USNM 33934	NMNH_IZ	Smithsonian Institution, National Museum of Natural History	NA	NMNH Invertebrate Zoology Collections Online Collection (accessed 2017-03-15)
A	Dysidea (demosponge)	1980-11-05	2019-12-11	638493	genus	56	trawl	26.2806 -83.3969	>1000m	Off Florida	USNM 39933	NMNH_IZ	Smithsonian Institution, National Museum of Natural History	NA	NMNH Invertebrate Zoology Collections Online Collection (accessed 2017-03-15)
A	Dysidea (demosponge)	1980-11-05	2019-12-11	638494	genus	56	dredge	26.2806 -83.3969	NA	Off Florida	USNM 39946	NMNH_IZ	Smithsonian Institution, National Museum of Natural History	NA	NMNH Invertebrate Zoology Collections Online Collection (accessed 2017-03-15)
A	Dysidea (demosponge)	1981-05-04	2019-12-11	638495	genus	56	trawl	26.2806 -83.3969	>1000m	Off Florida	USNM 39959	NMNH_IZ	Smithsonian Institution, National Museum of Natural History	NA	NMNH Invertebrate Zoology Collections Online Collection (accessed 2017-03-15)
A	Clathria (Microciona) (demosponge)	1981-05-04	2019-12-11	639211	subgenus	56	trawl	26.2806 -83.3969	>1000m	Off Florida	USNM 49406	NMNH_IZ	Smithsonian Institution, National Museum of Natural History	NA	NMNH Invertebrate Zoology Collections Online Collection (accessed 2017-03-15)
A	Clathria (Microciona) (demosponge)	1981-05-04	2019-12-11	639212	subgenus	56	trawl	26.2806 -83.3969	>1000m	Off Florida	USNM 49424	NMNH_IZ	Smithsonian Institution, National Museum of Natural History	NA	NMNH Invertebrate Zoology Collections Online Collection (accessed 2017-03-15)
A	Acarnus (demosponge)	1980-11-05	2019-12-11	637910	genus	56	dredge	26.2806 -83.3969	NA	Off Florida	USNM 48020	NMNH_IZ	Smithsonian Institution, National Museum of Natural History	NA	NMNH Invertebrate Zoology Collections Online Collection (accessed 2017-03-15)
A	Acarnus (demosponge)	1981-05-04	2019-12-11	637912	genus	56	dredge	26.2806 -83.3969	NA	Off Florida	USNM 33963	NMNH_IZ	Smithsonian Institution, National Museum of Natural History	NA	NMNH Invertebrate Zoology Collections Online Collection (accessed 2017-03-15)
A	Dysidea (demosponge)	1981-05-04	2019-12-11	638496	genus	56	trawl	26.2806 -83.3969	>1000m	Off Florida	USNM 39961	NMNH_IZ	Smithsonian Institution, National Museum of Natural History	NA	NMNH Invertebrate Zoology Collections Online Collection (accessed 2017-03-15)
A	Dysidea (demosponge)	1981-05-04	2019-12-11	638497	genus	56	dredge	26.2806 -83.3969	NA	Off Florida	USNM 39998	NMNH_IZ	Smithsonian Institution, National Museum of Natural History	NA	NMNH Invertebrate Zoology Collections Online Collection (accessed 2017-03-15)
A	Dysidea (demosponge)	1981-05-04	2019-12-11	638498	genus	56	trawl	26.2806 -83.3969	>1000m	Off Florida	USNM 40010	NMNH_IZ	Smithsonian Institution, National Museum of Natural History	NA	NMNH Invertebrate Zoology Collections Online Collection (accessed 2017-03-15)
A	Dysidea (demosponge)	1981-07-19	2019-12-11	638499	genus	56	trawl	26.2806 -83.3969	>1000m	Off Florida	USNM 39936	NMNH_IZ	Smithsonian Institution, National Museum of Natural History	NA	NMNH Invertebrate Zoology Collections Online Collection (accessed 2017-03-15)
A	Dysidea (demosponge)	1981-07-19	2019-12-11	638500	genus	56	dredge	26.2806 -83.3969	NA	Off Florida	USNM 39968	NMNH_IZ	Smithsonian Institution, National Museum of Natural History	NA	NMNH Invertebrate Zoology Collections Online Collection (accessed 2017-03-15)
A	Dysidea (demosponge)	1982-02-05	2019-12-11	638501	genus	56	dredge	26.2806 -83.3969	NA	Off Florida	USNM 39934	NMNH_IZ	Smithsonian Institution, National Museum of Natural History	NA	NMNH Invertebrate Zoology Collections Online Collection (accessed 2017-03-15)
A	Dysidea (demosponge)	1982-02-05	2019-12-11	638502	genus	56	dredge	26.2806 -83.3969	NA	Off Florida	USNM 40005	NMNH_IZ	Smithsonian Institution, National Museum of Natural History	NA	NMNH Invertebrate Zoology Collections Online Collection (accessed 2017-03-15)
A	Spongia (demosponge)	1982-02-05	2019-12-11	639689	genus	56	trawl	26.2806 -83.3969	>1000m	Off Florida	USNM 48388	NMNH_IZ	Smithsonian Institution, National Museum of Natural History	morphological ID from sample by taxonomic expert	NMNH Invertebrate Zoology Collections Online Collection (accessed 2017-03-15)
A	Dysidea (demosponge)	1981-05-04	2019-12-11	638526	genus	56	trawl	26.2806 -83.3969	>1000m	Off Florida	USNM 40021	NMNH_IZ	Smithsonian Institution, National Museum of Natural History	NA	NMNH Invertebrate Zoology Collections Online Collection (accessed 2017-03-15)
A	Hemigellius (demosponge)	1982-02-05	2019-12-11	638850	genus	56	dredge	26.2806 -83.3969	NA	Off Florida	USNM 48366	NMNH_IZ	Smithsonian Institution, National Museum of Natural History	morphological ID from sample by taxonomic expert	NMNH Invertebrate Zoology Collections Online Collection (accessed 2017-03-15)
A	Dysidea (demosponge)	1981-05-04	2019-12-11	638542	genus	56	trawl	26.2806 -83.3969	>1000m	Fort Myers, West Of	USNM 42199	NMNH_IZ	Smithsonian Institution, National Museum of Natural History	morphological ID from sample by taxonomic expert	NMNH Invertebrate Zoology Collections Online Collection (accessed 2017-03-15)
A	Dysidea (demosponge)	1981-07-19	2019-12-11	638543	genus	56	dredge	26.2806 -83.3969	NA	Fort Myers, West Of	USNM 42198	NMNH_IZ	Smithsonian Institution, National Museum of Natural History	morphological ID from sample by taxonomic expert	NMNH Invertebrate Zoology Collections Online Collection (accessed 2017-03-15)
A	Hymedesmia (demosponge)	1980-11-05	2019-12-11	638868	genus	56	trawl	26.2806 -83.3969	>1000m	Off Florida	USNM 48376	NMNH_IZ	Smithsonian Institution, National Museum of Natural History	morphological ID from sample by taxonomic expert	NMNH Invertebrate Zoology Collections Online Collection (accessed 2017-03-15)
A	Mycale (Carmia) microsigmatosa (demosponge)	1981-05-04	2019-04-02	639255	species	56	trawl	26.2806 -83.3969	>1000m	Off Florida	USNM 48089	NMNH_IZ	Smithsonian Institution, National Museum of Natural History	morphological ID from sample by taxonomic expert	NMNH Invertebrate Zoology Collections Online Collection (accessed 2017-03-15)
A	Cinachyrella alloclada (demosponge)	1980-11-05	2019-04-02	638282	species	56	dredge	26.2806 -83.3969	NA	Fort Myers, West Of	USNM 42501	NMNH_IZ	Smithsonian Institution, National Museum of Natural History	morphological ID from sample by taxonomic expert	NMNH Invertebrate Zoology Collections Online Collection (accessed 2017-03-15)
A	Cinachyrella alloclada (demosponge)	1982-02-05	2019-04-02	638283	species	56	trawl	26.2806 -83.3969	>1000m	Fort Myers, West Of	USNM 42503	NMNH_IZ	Smithsonian Institution, National Museum of Natural History	NA	NMNH Invertebrate Zoology Collections Online Collection (accessed 2017-03-15)
A	Igernella notabilis (demosponge)	1981-04-04	2019-04-02	638885	species	56	trawl	26.2806 -83.3969	>1000m	Off Florida	USNM 33944	NMNH_IZ	Smithsonian Institution, National Museum of Natural History	NA	NMNH Invertebrate Zoology Collections Online Collection (accessed 2017-03-15)
A	Cinachyrella alloclada (demosponge)	1981-05-04	2019-04-02	638286	species	56	trawl	26.2806 -83.3969	>1000m	Fort Myers, West Of	USNM 42502	NMNH_IZ	Smithsonian Institution, National Museum of Natural History	NA	NMNH Invertebrate Zoology Collections Online Collection (accessed 2017-03-15)
A	Euryspongia rosea (demosponge)	1980-11-05	2019-04-02	638629	species	56	trawl	26.2806 -83.3969	>1000m	Off Florida	USNM 33830	NMNH_IZ	Smithsonian Institution, National Museum of Natural History	NA	NMNH Invertebrate Zoology Collections Online Collection (accessed 2017-03-15)
A	Euryspongia rosea (demosponge)	1981-05-04	2019-04-02	638630	species	56	dredge	26.2806 -83.3969	NA	Off Florida	USNM 33927	NMNH_IZ	Smithsonian Institution, National Museum of Natural History	NA	NMNH Invertebrate Zoology Collections Online Collection (accessed 2017-03-15)
A	Clathrina (calcareous sponge)	1981-07-19	2019-12-11	638344	genus	56	dredge	26.2806 -83.3969	NA	Off Florida	USNM 48425	NMNH_IZ	Smithsonian Institution, National Museum of Natural History	morphological ID from sample by taxonomic expert	NMNH Invertebrate Zoology Collections Online Collection (accessed 2017-03-15)
A	Haliclona (Gellius) (demosponge)	1980-11-05	2019-12-11	638664	subgenus	56	trawl	26.2806 -83.3969	>1000m	Off Florida	USNM 48897	NMNH_IZ	Smithsonian Institution, National Museum of Natural History	NA	NMNH Invertebrate Zoology Collections Online Collection (accessed 2017-03-15)
A	Axinella (demosponge)	1981-05-04	2019-12-11	638087	genus	56	trawl	26.2806 -83.3969	>1000m	Off Florida	USNM 39828	NMNH_IZ	Smithsonian Institution, National Museum of Natural History	NA	NMNH Invertebrate Zoology Collections Online Collection (accessed 2017-03-15)
A	Axinella (demosponge)	1981-05-04	2019-12-11	638096	genus	56	dredge	26.2806 -83.3969	NA	Off Florida	USNM 39689	NMNH_IZ	Smithsonian Institution, National Museum of Natural History	NA	NMNH Invertebrate Zoology Collections Online Collection (accessed 2017-03-15)
A	Acarnidae (demosponge)	1980-11-05	2019-04-02	638156	family	56	dredge	26.2806 -83.3969	NA	Off Florida	USNM 34110	NMNH_IZ	Smithsonian Institution, National Museum of Natural History	NA	NMNH Invertebrate Zoology Collections Online Collection (accessed 2017-03-15)
A	Clathrinidae (calcareous sponge)	1981-05-04	2019-04-02	638163	family	56	dredge	26.2806 -83.3969	NA	Fort Myers, West Of	USNM 42018	NMNH_IZ	Smithsonian Institution, National Museum of Natural History	NA	NMNH Invertebrate Zoology Collections Online Collection (accessed 2017-03-15)
A	Lissodendoryx (demosponge)	1981-05-04	2019-12-11	639056	genus	56	dredge	26.2806 -83.3969	NA	Off Florida	USNM 48947	NMNH_IZ	Smithsonian Institution, National Museum of Natural History	NA	NMNH Invertebrate Zoology Collections Online Collection (accessed 2017-03-15)
A	Terpios fugax (demosponge)	1980-11-05	2019-04-02	639843	species	56	dredge	26.2806 -83.3969	NA	Off Florida	USNM 48414	NMNH_IZ	Smithsonian Institution, National Museum of Natural History	morphological ID from sample by taxonomic expert	NMNH Invertebrate Zoology Collections Online Collection (accessed 2017-03-15)
A	Tethya actinia (demosponge)	1980-11-05	2019-04-02	639848	species	56	dredge	26.2806 -83.3969	NA	Off Florida	USNM 34277	NMNH_IZ	Smithsonian Institution, National Museum of Natural History	NA	NMNH Invertebrate Zoology Collections Online Collection (accessed 2017-03-15)
A	Tethya actinia (demosponge)	1981-05-04	2019-04-02	639849	species	56	trawl	26.2806 -83.3969	>1000m	Off Florida	USNM 34276	NMNH_IZ	Smithsonian Institution, National Museum of Natural History	NA	NMNH Invertebrate Zoology Collections Online Collection (accessed 2017-03-15)
A	Tethya seychellensis (demosponge)	1981-05-04	2019-04-02	639856	species	56	dredge	26.2806 -83.3969	NA	Fort Myers, West Of	USNM 42269	NMNH_IZ	Smithsonian Institution, National Museum of Natural History	morphological ID from sample by taxonomic expert	NMNH Invertebrate Zoology Collections Online Collection (accessed 2017-03-15)
A	Tethya seychellensis (demosponge)	1982-02-05	2019-04-02	639857	species	56	trawl	26.2806 -83.3969	>1000m	Fort Myers, West Of	USNM 42271	NMNH_IZ	Smithsonian Institution, National Museum of Natural History	morphological ID from sample by taxonomic expert	NMNH Invertebrate Zoology Collections Online Collection (accessed 2017-03-15)
A	Tethya seychellensis (demosponge)	1981-07-19	2019-04-02	639861	species	56	trawl	26.2806 -83.3969	>1000m	Fort Myers, West Of	USNM 42058	NMNH_IZ	Smithsonian Institution, National Museum of Natural History	morphological ID from sample by taxonomic expert	NMNH Invertebrate Zoology Collections Online Collection (accessed 2017-03-15)
A	Thrinacophora funiformis (demosponge)	1981-07-19	2019-04-02	639912	species	56	trawl	26.2806 -83.3969	>1000m	Off Florida	USNM 48994	NMNH_IZ	Smithsonian Institution, National Museum of Natural History	morphological ID from sample by taxonomic expert	NMNH Invertebrate Zoology Collections Online Collection (accessed 2017-03-15)
A	Strongylacidon (demosponge)	1981-07-19	2019-12-11	639715	genus	56	trawl	26.2806 -83.3969	>1000m	Off Florida	USNM 48394	NMNH_IZ	Smithsonian Institution, National Museum of Natural History	morphological ID from sample by taxonomic expert	NMNH Invertebrate Zoology Collections Online Collection (accessed 2017-03-15)
A	Strongylacidon (demosponge)	1982-02-05	2019-12-11	639716	genus	56	dredge	26.2806 -83.3969	NA	Off Florida	USNM 48396	NMNH_IZ	Smithsonian Institution, National Museum of Natural History	morphological ID from sample by taxonomic expert	NMNH Invertebrate Zoology Collections Online Collection (accessed 2017-03-15)
A	Ellisella (gorgonian coral)	1962-04-12	2019-12-11	6752	genus	57	dredge	27.77 -84.1	>1000m	Off Tampa	USNM 76318	NMNH_IZ	Smithsonian Institution, National Museum of Natural History	morphological ID by taxonomic expert	NMNH Invertebrate Zoology Collections - Online Collection Database; Accessed 10/31/2011
A	Porifera (sponge (unspecified))	2011-03-07	NA	637708	phylum	58	NA	26.4794 -83.49535	NA	Gulf of Mexico, S of St. Petersburg	FLMNH-IZ 1867	FLMNH_IZ	Florida Museum of Natural History	NA	Florida Musem of Natural History Online Collections (Accessed 2017-03-01)
A	Porifera (sponge (unspecified))	2003-10-29	NA	637711	phylum	62	NA	27.88707 -84.32753	NA	W of Cedar Key	FLMNH-IZ 955	FLMNH_IZ	Florida Museum of Natural History	NA	Florida Musem of Natural History Online Collections (Accessed 2017-03-01)
A	Porifera (sponge (unspecified))	2003-10-19	NA	637712	phylum	62	NA	27.88707 -84.32753	NA	W of Cedar Key	FLMNH-IZ 953	FLMNH_IZ	Florida Museum of Natural History	NA	Florida Musem of Natural History Online Collections (Accessed 2017-03-01)
A	Telesto sanguinea (stoloniferan coral)	2003-10-19	NA	637734	species	62	NA	27.88707 -84.32753	NA	W of Cedar Key	FLMNH-IZ 3690	FLMNH_IZ	Florida Museum of Natural History	NA	Florida Musem of Natural History Online Collections (Accessed 2017-03-01)
A	Telesto sanguinea (stoloniferan coral)	2003-10-18	NA	637735	species	62	NA	27.88707 -84.32753	NA	W of Cedar Key	FLMNH-IZ 3697	FLMNH_IZ	Florida Museum of Natural History	NA	Florida Musem of Natural History Online Collections (Accessed 2017-03-01)
A	Oculina tenella (stony coral (branching))	1952-01-04	2019-07-09	421205	species	64	NA	26.095 -83.76833	NA	Charlotte Harbor, West Of	USNM 45356	NMNH_IZ	Smithsonian Institution, National Museum of Natural History	NA	NMNH Invertebrate Zoology Collections - Online Collection Database; Accessed 2014
A	Stichopathes (black coral)	2004-06-04	2019-12-11	8693	genus	65	dredge	26.86817 -83.69283	NA	Banks SW of Sarasota	USNM 1099788	NMNH_IZ	Smithsonian Institution, National Museum of Natural History	NA	NMNH Invertebrate Zoology Collections - Online Collection Database; Accessed 10/31/2011
A	Swiftia exserta (gorgonian coral)	2010-07-22	2022-07-01	417224	species	66	submersible	27.61283 -84.21925	100m	West Florida Shelf: The Ledges	22-VII-10-1-003	HBOI_SJ-10-07	Harbor Branch Oceanographic Institute	expert with sample	Reed, J. and Rogers, S. 2011. Final cruise report Florida shelf-edge expedition (FLoSEE) Deepwater Horizon oil spill response: survey of deepwater and mesophotic reef ecosystems in the eastern Gulf of Mexico and southeastern Florida. Harbor Branch Oceanographic Institute Technical Report 27.
A	Alcyonacea (gorgonian coral)	2010-07-22	2022-07-01	417225	order	66	submersible	27.61283 -84.21925	100m	West Florida Shelf: The Ledges	22-VII-10-1-001	HBOI_SJ-10-07	Harbor Branch Oceanographic Institute	expert with sample	Reed, J. and Rogers, S. 2011. Final cruise report Florida shelf-edge expedition (FLoSEE) Deepwater Horizon oil spill response: survey of deepwater and mesophotic reef ecosystems in the eastern Gulf of Mexico and southeastern Florida. Harbor Branch Oceanographic Institute Technical Report 27.
A	Plexauridae (gorgonian coral)	2010-07-22	2022-07-01	417226	family	66	submersible	27.61283 -84.21925	100m	West Florida Shelf: The Ledges	22-VII-10-1-002	HBOI_SJ-10-07	Harbor Branch Oceanographic Institute	expert with sample	Reed, J. and Rogers, S. 2011. Final cruise report Florida shelf-edge expedition (FLoSEE) Deepwater Horizon oil spill response: survey of deepwater and mesophotic reef ecosystems in the eastern Gulf of Mexico and southeastern Florida. Harbor Branch Oceanographic Institute Technical Report 27.
A	Hypnogorgia pendula (gorgonian coral)	2010-07-20	2022-07-01	571105	species	66	submersible	27.61114 -84.21867	100m	70M Ridge	3790_T2_1755.jpg	HBOI_SJ-10-07	Harbor Branch Oceanographic Institute	ID by non-expert from video	Reed, John. Harbor Branch Oceanographic Institute. FLOSEE. (2010). National Database for Deep-Sea Corals and Sponges (dataset version 20160113-1). https://deepseacoraldata.noaa.gov/; NOAA Deep Sea Coral Research & Technology Program.
A	Hypnogorgia pendula (gorgonian coral)	2010-07-20	2022-07-01	571131	species	66	submersible	27.61281 -84.21911	100m	70M Ridge	3790_T2_1713.jpg	HBOI_SJ-10-07	Harbor Branch Oceanographic Institute	ID by non-expert from video	Reed, John. Harbor Branch Oceanographic Institute. FLOSEE. (2010). National Database for Deep-Sea Corals and Sponges (dataset version 20160113-1). https://deepseacoraldata.noaa.gov/; NOAA Deep Sea Coral Research & Technology Program.
A	Plexauridae (gorgonian coral)	2010-07-22	2022-07-01	571344	family	66	submersible	27.61337 -84.21903	100m	Reed's Ledge	3792_T1_1356.jpg	HBOI_SJ-10-07	Harbor Branch Oceanographic Institute	ID by non-expert from video	Reed, John. Harbor Branch Oceanographic Institute. FLOSEE. (2010). National Database for Deep-Sea Corals and Sponges (dataset version 20160113-1). https://deepseacoraldata.noaa.gov/; NOAA Deep Sea Coral Research & Technology Program.
A	Swiftia (gorgonian coral)	2010-07-20	2022-07-01	571546	genus	66	submersible	27.61091 -84.21852	100m	70M Ridge	3790_T2_1757.jpg	HBOI_SJ-10-07	Harbor Branch Oceanographic Institute	ID by non-expert from video	Reed, John. Harbor Branch Oceanographic Institute. FLOSEE. (2010). National Database for Deep-Sea Corals and Sponges (dataset version 20160113-1). https://deepseacoraldata.noaa.gov/; NOAA Deep Sea Coral Research & Technology Program.
A	Swiftia (gorgonian coral)	2010-07-20	2022-07-01	571553	genus	66	submersible	27.61282 -84.21931	100m	70M Ridge	3790_T2_1712B.jpg	HBOI_SJ-10-07	Harbor Branch Oceanographic Institute	ID by non-expert from video	Reed, John. Harbor Branch Oceanographic Institute. FLOSEE. (2010). National Database for Deep-Sea Corals and Sponges (dataset version 20160113-1). https://deepseacoraldata.noaa.gov/; NOAA Deep Sea Coral Research & Technology Program.
A	Stichopathes (black coral)	2010-07-20	2022-07-01	571427	genus	66	submersible	27.61412 -84.21951	100m	70M Ridge	3790_T1_1631.jpg	HBOI_SJ-10-07	Harbor Branch Oceanographic Institute	ID by non-expert from video	Reed, John. Harbor Branch Oceanographic Institute. FLOSEE. (2010). National Database for Deep-Sea Corals and Sponges (dataset version 20160113-1). https://deepseacoraldata.noaa.gov/; NOAA Deep Sea Coral Research & Technology Program.
A	Plexauridae (gorgonian coral)	2010-07-20	2022-07-01	417222	family	67	submersible	27.61277 -84.21943	100m	Sticky Grounds	20-VII-10-3-004	HBOI_SJ-10-07	Harbor Branch Oceanographic Institute	expert with sample	Reed, J. and Rogers, S. 2011. Final cruise report Florida shelf-edge expedition (FLoSEE) Deepwater Horizon oil spill response: survey of deepwater and mesophotic reef ecosystems in the eastern Gulf of Mexico and southeastern Florida. Harbor Branch Oceanographic Institute Technical Report 27.
A	Hypnogorgia pendula (gorgonian coral)	2010-07-20	2022-07-01	571097	species	67	submersible	27.62383 -84.22414	100m	70M Ridge	3790_T1_1656.jpg	HBOI_SJ-10-07	Harbor Branch Oceanographic Institute	ID by non-expert from video	Reed, John. Harbor Branch Oceanographic Institute. FLOSEE. (2010). National Database for Deep-Sea Corals and Sponges (dataset version 20160113-1). https://deepseacoraldata.noaa.gov/; NOAA Deep Sea Coral Research & Technology Program.
A	Hypnogorgia pendula (gorgonian coral)	2010-07-20	2022-07-01	571130	species	67	submersible	27.60818 -84.21825	100m	70M Ridge	3790_T3_1848.jpg	HBOI_SJ-10-07	Harbor Branch Oceanographic Institute	ID by non-expert from video	Reed, John. Harbor Branch Oceanographic Institute. FLOSEE. (2010). National Database for Deep-Sea Corals and Sponges (dataset version 20160113-1). https://deepseacoraldata.noaa.gov/; NOAA Deep Sea Coral Research & Technology Program.
A	Swiftia (gorgonian coral)	2010-07-20	2022-07-01	571547	genus	67	submersible	27.6127 -84.21899	100m	70M Ridge	3790_T2_1715B.jpg	HBOI_SJ-10-07	Harbor Branch Oceanographic Institute	ID by non-expert from video	Reed, John. Harbor Branch Oceanographic Institute. FLOSEE. (2010). National Database for Deep-Sea Corals and Sponges (dataset version 20160113-1). https://deepseacoraldata.noaa.gov/; NOAA Deep Sea Coral Research & Technology Program.
A	Cirrhipathes (black coral)	2010-07-20	2022-07-01	417220	genus	68	submersible	27.61277 -84.21943	100m	Sticky Grounds	20-VII-10-3-008	HBOI_SJ-10-07	Harbor Branch Oceanographic Institute	expert with sample	Reed, J. and Rogers, S. 2011. Final cruise report Florida shelf-edge expedition (FLoSEE) Deepwater Horizon oil spill response: survey of deepwater and mesophotic reef ecosystems in the eastern Gulf of Mexico and southeastern Florida. Harbor Branch Oceanographic Institute Technical Report 27.
A	Plexauridae (gorgonian coral)	2010-07-20	2022-07-01	417223	family	68	submersible	27.61277 -84.21943	100m	Sticky Grounds	20-VII-10-3-005	HBOI_SJ-10-07	Harbor Branch Oceanographic Institute	expert with sample	Reed, J. and Rogers, S. 2011. Final cruise report Florida shelf-edge expedition (FLoSEE) Deepwater Horizon oil spill response: survey of deepwater and mesophotic reef ecosystems in the eastern Gulf of Mexico and southeastern Florida. Harbor Branch Oceanographic Institute Technical Report 27.
A	Antipatharia (black coral)	2010-07-20	2022-07-01	570939	order	68	submersible	27.60772 -84.21854	100m	70M Ridge	3790_T3_1857.jpg	HBOI_SJ-10-07	Harbor Branch Oceanographic Institute	ID by non-expert from video	Reed, John. Harbor Branch Oceanographic Institute. FLOSEE. (2010). National Database for Deep-Sea Corals and Sponges (dataset version 20160113-1). https://deepseacoraldata.noaa.gov/; NOAA Deep Sea Coral Research & Technology Program.
A	Antipathes (black coral)	2010-07-20	2022-07-01	570952	genus	68	submersible	27.61213 -84.2189	100m	70M Ridge	3790_T2_1741.jpg	HBOI_SJ-10-07	Harbor Branch Oceanographic Institute	ID by non-expert from video	Reed, John. Harbor Branch Oceanographic Institute. FLOSEE. (2010). National Database for Deep-Sea Corals and Sponges (dataset version 20160113-1). https://deepseacoraldata.noaa.gov/; NOAA Deep Sea Coral Research & Technology Program.
A	Hypnogorgia pendula (gorgonian coral)	2010-07-20	2022-07-01	571093	species	68	submersible	27.61282 -84.21931	100m	70M Ridge	3790_T2_1712A.jpg	HBOI_SJ-10-07	Harbor Branch Oceanographic Institute	ID by non-expert from video	Reed, John. Harbor Branch Oceanographic Institute. FLOSEE. (2010). National Database for Deep-Sea Corals and Sponges (dataset version 20160113-1). https://deepseacoraldata.noaa.gov/; NOAA Deep Sea Coral Research & Technology Program.
A	Stichopathes (black coral)	2010-07-20	2022-07-01	571445	genus	68	submersible	27.61163 -84.21897	100m	70M Ridge	3790_T2_1735.jpg	HBOI_SJ-10-07	Harbor Branch Oceanographic Institute	ID by non-expert from video	Reed, John. Harbor Branch Oceanographic Institute. FLOSEE. (2010). National Database for Deep-Sea Corals and Sponges (dataset version 20160113-1). https://deepseacoraldata.noaa.gov/; NOAA Deep Sea Coral Research & Technology Program.
A	Plexauridae (gorgonian coral)	2010-07-20	2022-07-01	571343	family	68	submersible	27.61277 -84.21943	100m	70M Ridge	3790_T4_1916.jpg	HBOI_SJ-10-07	Harbor Branch Oceanographic Institute	ID by non-expert from video	Reed, John. Harbor Branch Oceanographic Institute. FLOSEE. (2010). National Database for Deep-Sea Corals and Sponges (dataset version 20160113-1). https://deepseacoraldata.noaa.gov/; NOAA Deep Sea Coral Research & Technology Program.
A	Swiftia (gorgonian coral)	2010-07-20	2022-07-01	571539	genus	68	submersible	27.61347 -84.21971	100m	70M Ridge	3790_T1_1703.jpg	HBOI_SJ-10-07	Harbor Branch Oceanographic Institute	ID by non-expert from video	Reed, John. Harbor Branch Oceanographic Institute. FLOSEE. (2010). National Database for Deep-Sea Corals and Sponges (dataset version 20160113-1). https://deepseacoraldata.noaa.gov/; NOAA Deep Sea Coral Research & Technology Program.
A	Hypnogorgia pendula (gorgonian coral)	2010-07-20	2022-07-01	571112	species	69	submersible	27.60836 -84.21827	100m	70M Ridge	3790_T3_1845.jpg	HBOI_SJ-10-07	Harbor Branch Oceanographic Institute	ID by non-expert from video	Reed, John. Harbor Branch Oceanographic Institute. FLOSEE. (2010). National Database for Deep-Sea Corals and Sponges (dataset version 20160113-1). https://deepseacoraldata.noaa.gov/; NOAA Deep Sea Coral Research & Technology Program.
A	Hypnogorgia pendula (gorgonian coral)	2010-07-22	2022-07-01	571119	species	69	submersible	27.61296 -84.21928	100m	Reed's Ledge	3791_T2_845B.jpg	HBOI_SJ-10-07	Harbor Branch Oceanographic Institute	ID by non-expert from video	Reed, John. Harbor Branch Oceanographic Institute. FLOSEE. (2010). National Database for Deep-Sea Corals and Sponges (dataset version 20160113-1). https://deepseacoraldata.noaa.gov/; NOAA Deep Sea Coral Research & Technology Program.
A	Ellisella (gorgonian coral)	2010-07-22	2022-07-01	571070	genus	69	submersible	27.61296 -84.21928	100m	Reed's Ledge	3791_T2_845C.jpg	HBOI_SJ-10-07	Harbor Branch Oceanographic Institute	ID by non-expert from video	Reed, John. Harbor Branch Oceanographic Institute. FLOSEE. (2010). National Database for Deep-Sea Corals and Sponges (dataset version 20160113-1). https://deepseacoraldata.noaa.gov/; NOAA Deep Sea Coral Research & Technology Program.
A	Alcyonacea (gorgonian coral)	2010-07-22	2022-07-01	571086	order	69	submersible	27.61296 -84.21928	100m	Reed's Ledge	3791_T2_845G.jpg	HBOI_SJ-10-07	Harbor Branch Oceanographic Institute	ID by non-expert from video	Reed, John. Harbor Branch Oceanographic Institute. FLOSEE. (2010). National Database for Deep-Sea Corals and Sponges (dataset version 20160113-1). https://deepseacoraldata.noaa.gov/; NOAA Deep Sea Coral Research & Technology Program.
A	Alcyonacea (gorgonian coral)	2010-07-22	2022-07-01	571089	order	69	submersible	27.61296 -84.21928	100m	Reed's Ledge	3791_T2_845M.jpg	HBOI_SJ-10-07	Harbor Branch Oceanographic Institute	ID by non-expert from video	Reed, John. Harbor Branch Oceanographic Institute. FLOSEE. (2010). National Database for Deep-Sea Corals and Sponges (dataset version 20160113-1). https://deepseacoraldata.noaa.gov/; NOAA Deep Sea Coral Research & Technology Program.
A	Stichopathes (black coral)	2010-07-20	2022-07-01	571440	genus	69	submersible	27.60824 -84.21829	100m	70M Ridge	3790_T3_1846.jpg	HBOI_SJ-10-07	Harbor Branch Oceanographic Institute	ID by non-expert from video	Reed, John. Harbor Branch Oceanographic Institute. FLOSEE. (2010). National Database for Deep-Sea Corals and Sponges (dataset version 20160113-1). https://deepseacoraldata.noaa.gov/; NOAA Deep Sea Coral Research & Technology Program.
A	Plexauridae (gorgonian coral)	2010-07-22	2022-07-01	571361	family	69	submersible	27.61296 -84.21928	100m	Reed's Ledge	3791_T2_845G.jpg	HBOI_SJ-10-07	Harbor Branch Oceanographic Institute	ID by non-expert from video	Reed, John. Harbor Branch Oceanographic Institute. FLOSEE. (2010). National Database for Deep-Sea Corals and Sponges (dataset version 20160113-1). https://deepseacoraldata.noaa.gov/; NOAA Deep Sea Coral Research & Technology Program.
A	Swiftia (gorgonian coral)	2010-07-22	2022-07-01	571536	genus	69	submersible	27.61296 -84.21928	100m	Reed's Ledge	3791_T2_845M.jpg	HBOI_SJ-10-07	Harbor Branch Oceanographic Institute	ID by non-expert from video	Reed, John. Harbor Branch Oceanographic Institute. FLOSEE. (2010). National Database for Deep-Sea Corals and Sponges (dataset version 20160113-1). https://deepseacoraldata.noaa.gov/; NOAA Deep Sea Coral Research & Technology Program.
A	Swiftia (gorgonian coral)	2010-07-22	2022-07-01	571548	genus	69	submersible	27.61296 -84.21928	100m	Reed's Ledge	3791_T2_845G.jpg	HBOI_SJ-10-07	Harbor Branch Oceanographic Institute	ID by non-expert from video	Reed, John. Harbor Branch Oceanographic Institute. FLOSEE. (2010). National Database for Deep-Sea Corals and Sponges (dataset version 20160113-1). https://deepseacoraldata.noaa.gov/; NOAA Deep Sea Coral Research & Technology Program.
A	Thesea (gorgonian coral)	2010-07-22	2022-07-01	571592	genus	69	submersible	27.61296 -84.21928	100m	Reed's Ledge	3791_T2_845C.jpg	HBOI_SJ-10-07	Harbor Branch Oceanographic Institute	ID by non-expert from video	Reed, John. Harbor Branch Oceanographic Institute. FLOSEE. (2010). National Database for Deep-Sea Corals and Sponges (dataset version 20160113-1). https://deepseacoraldata.noaa.gov/; NOAA Deep Sea Coral Research & Technology Program.
A	Swiftia exserta (gorgonian coral)	2010-07-20	2022-07-01	417218	species	70	submersible	27.61277 -84.21943	100m	Sticky Grounds	20-VII-10-3-001	HBOI_SJ-10-07	Harbor Branch Oceanographic Institute	expert with sample	Reed, J. and Rogers, S. 2011. Final cruise report Florida shelf-edge expedition (FLoSEE) Deepwater Horizon oil spill response: survey of deepwater and mesophotic reef ecosystems in the eastern Gulf of Mexico and southeastern Florida. Harbor Branch Oceanographic Institute Technical Report 27.
A	Antipathes (black coral)	2010-07-20	2022-07-01	417219	genus	70	submersible	27.61277 -84.21943	100m	Sticky Grounds	20-VII-10-3-002	HBOI_SJ-10-07	Harbor Branch Oceanographic Institute	expert with sample	Reed, J. and Rogers, S. 2011. Final cruise report Florida shelf-edge expedition (FLoSEE) Deepwater Horizon oil spill response: survey of deepwater and mesophotic reef ecosystems in the eastern Gulf of Mexico and southeastern Florida. Harbor Branch Oceanographic Institute Technical Report 27.
A	Hypnogorgia pendula (gorgonian coral)	2010-07-20	2022-07-01	571113	species	70	submersible	27.61537 -84.2179	100m	70M Ridge	3790_T1_1629A.jpg	HBOI_SJ-10-07	Harbor Branch Oceanographic Institute	ID by non-expert from video	Reed, John. Harbor Branch Oceanographic Institute. FLOSEE. (2010). National Database for Deep-Sea Corals and Sponges (dataset version 20160113-1). https://deepseacoraldata.noaa.gov/; NOAA Deep Sea Coral Research & Technology Program.
A	Antipathes (black coral)	2010-07-22	2022-07-01	570951	genus	70	submersible	27.61337 -84.21975	100m	Reed's Ledge	3792_T1_1407.jpg	HBOI_SJ-10-07	Harbor Branch Oceanographic Institute	ID by non-expert from video	Reed, John. Harbor Branch Oceanographic Institute. FLOSEE. (2010). National Database for Deep-Sea Corals and Sponges (dataset version 20160113-1). https://deepseacoraldata.noaa.gov/; NOAA Deep Sea Coral Research & Technology Program.
A	Antipathes (black coral)	2010-07-20	2022-07-01	570966	genus	70	submersible	27.61403 -84.21966	100m	70M Ridge	3790_T1_1640.jpg	HBOI_SJ-10-07	Harbor Branch Oceanographic Institute	ID by non-expert from video	Reed, John. Harbor Branch Oceanographic Institute. FLOSEE. (2010). National Database for Deep-Sea Corals and Sponges (dataset version 20160113-1). https://deepseacoraldata.noaa.gov/; NOAA Deep Sea Coral Research & Technology Program.
A	Antipathes (black coral)	2010-07-22	2022-07-01	571001	genus	70	submersible	27.61342 -84.21947	100m	Reed's Ledge	3792_T2_1429A.jpg	HBOI_SJ-10-07	Harbor Branch Oceanographic Institute	ID by non-expert from video	Reed, John. Harbor Branch Oceanographic Institute. FLOSEE. (2010). National Database for Deep-Sea Corals and Sponges (dataset version 20160113-1). https://deepseacoraldata.noaa.gov/; NOAA Deep Sea Coral Research & Technology Program.
A	Antipathes (black coral)	2010-07-20	2022-07-01	571014	genus	70	submersible	27.61537 -84.2179	100m	70M Ridge	3790_T1_1629C.jpg	HBOI_SJ-10-07	Harbor Branch Oceanographic Institute	ID by non-expert from video	Reed, John. Harbor Branch Oceanographic Institute. FLOSEE. (2010). National Database for Deep-Sea Corals and Sponges (dataset version 20160113-1). https://deepseacoraldata.noaa.gov/; NOAA Deep Sea Coral Research & Technology Program.
A	Stichopathes (black coral)	2010-07-20	2022-07-01	571447	genus	70	submersible	27.61437 -84.2197	100m	70M Ridge	3790_T1_1627.jpg	HBOI_SJ-10-07	Harbor Branch Oceanographic Institute	ID by non-expert from video	Reed, John. Harbor Branch Oceanographic Institute. FLOSEE. (2010). National Database for Deep-Sea Corals and Sponges (dataset version 20160113-1). https://deepseacoraldata.noaa.gov/; NOAA Deep Sea Coral Research & Technology Program.
A	Swiftia (gorgonian coral)	2010-07-22	2022-07-01	571549	genus	70	submersible	27.61342 -84.21947	100m	Reed's Ledge	3792_T2_1429A.jpg	HBOI_SJ-10-07	Harbor Branch Oceanographic Institute	ID by non-expert from video	Reed, John. Harbor Branch Oceanographic Institute. FLOSEE. (2010). National Database for Deep-Sea Corals and Sponges (dataset version 20160113-1). https://deepseacoraldata.noaa.gov/; NOAA Deep Sea Coral Research & Technology Program.
A	Swiftia (gorgonian coral)	2010-07-20	2022-07-01	571551	genus	70	submersible	27.61396 -84.21981	100m	70M Ridge	3790_T1_1636A.jpg	HBOI_SJ-10-07	Harbor Branch Oceanographic Institute	ID by non-expert from video	Reed, John. Harbor Branch Oceanographic Institute. FLOSEE. (2010). National Database for Deep-Sea Corals and Sponges (dataset version 20160113-1). https://deepseacoraldata.noaa.gov/; NOAA Deep Sea Coral Research & Technology Program.
A	Swiftia (gorgonian coral)	2010-07-20	2022-07-01	571558	genus	70	submersible	27.61411 -84.21952	100m	70M Ridge	3790_T1_1630.jpg	HBOI_SJ-10-07	Harbor Branch Oceanographic Institute	ID by non-expert from video	Reed, John. Harbor Branch Oceanographic Institute. FLOSEE. (2010). National Database for Deep-Sea Corals and Sponges (dataset version 20160113-1). https://deepseacoraldata.noaa.gov/; NOAA Deep Sea Coral Research & Technology Program.
A	Ircinia (demosponge)	2003-09-09	2019-12-11	911259	genus	70	ROV	26.6663 -83.70335	20m	Us | Gulf Of Mexico | Sw Florida Shelf, Forcepia Site #2	200309091001	NOAA_RB-03-07	Harbor Branch Oceanographic Institute	morphological ID from sample by lab technician	Reed, J. (2003). 2003091 NOAA OE_HBOI Cruise Report Final 11-6-03.pdf; HBOI Division of Biomedical Marine Research- NOAA OE Grant; 'Medicines from the Deep Sea: Exploration of the Gulf of Mexico' cruise aboard the NOAA Ship R/V Ronald Brown [data].
A	Acarnus (demosponge)	2003-09-09	2019-12-11	911260	genus	70	ROV	26.6663 -83.70335	20m	Us | Gulf Of Mexico | Sw Florida Shelf, Forcepia Site #2	200309091002	NOAA_RB-03-07	Harbor Branch Oceanographic Institute	morphological ID from sample by lab technician	Reed, J. (2003). 2003091 NOAA OE_HBOI Cruise Report Final 11-6-03.pdf; HBOI Division of Biomedical Marine Research- NOAA OE Grant; 'Medicines from the Deep Sea: Exploration of the Gulf of Mexico' cruise aboard the NOAA Ship R/V Ronald Brown [data].
A	Discodermia (demosponge)	2005-08-12	2020-03-27	911875	genus	70	submersible	26.2611 -83.7036	>1000m	Florida | Gulf Of Mexico | Pulley Ridge, Sw Of Tampa, Forcepia Land	200508121011	NOAA_SJ-05-08	Harbor Branch Oceanographic Institute	morphological ID from sample by taxonomic expert	Reed, J. (2005). 2005081 COE Cruise Report- FINAL NMFS- 9-27-05.pdf; HBOI Division of Biomedical Marine Research- Florida Center of Excellence Grant; Straits of Florida, Pulley Ridge, FKNMS (JSL-I 4819-4845) cruise aboard the R/V Seward Johnson [data].
A	Demospongia (demosponge)	2005-08-12	2020-03-27	911876	class	70	submersible	26.2611 -83.7036	>1000m	Florida | Gulf Of Mexico | Pulley Ridge, Sw Of Tampa, Forcepia Land	200508121012	NOAA_SJ-05-08	Harbor Branch Oceanographic Institute	morphological ID from sample by taxonomic expert	Reed, J. (2005). 2005081 COE Cruise Report- FINAL NMFS- 9-27-05.pdf; HBOI Division of Biomedical Marine Research- Florida Center of Excellence Grant; Straits of Florida, Pulley Ridge, FKNMS (JSL-I 4819-4845) cruise aboard the R/V Seward Johnson [data].
A	Heteroscleromorpha (demosponge)	2005-08-12	2020-03-27	911877	subclass	70	submersible	26.2611 -83.7036	>1000m	Florida | Gulf Of Mexico | Pulley Ridge, Sw Of Tampa, Forcepia Land	200508121013	NOAA_SJ-05-08	Harbor Branch Oceanographic Institute	ID uncertain	Reed, J. (2005). 2005081 COE Cruise Report- FINAL NMFS- 9-27-05.pdf; HBOI Division of Biomedical Marine Research- Florida Center of Excellence Grant; Straits of Florida, Pulley Ridge, FKNMS (JSL-I 4819-4845) cruise aboard the R/V Seward Johnson [data].
A	Halichondriidae (demosponge)	2005-08-12	2020-03-27	911878	family	70	submersible	26.2611 -83.7036	>1000m	Florida | Gulf Of Mexico | Pulley Ridge, Sw Of Tampa, Forcepia Land	200508121014	NOAA_SJ-05-08	Harbor Branch Oceanographic Institute	ID uncertain	Reed, J. (2005). 2005081 COE Cruise Report- FINAL NMFS- 9-27-05.pdf; HBOI Division of Biomedical Marine Research- Florida Center of Excellence Grant; Straits of Florida, Pulley Ridge, FKNMS (JSL-I 4819-4845) cruise aboard the R/V Seward Johnson [data].
A	Axinellidae (demosponge)	2005-08-12	2020-03-27	911879	family	70	submersible	26.2611 -83.7036	>1000m	Florida | Gulf Of Mexico | Pulley Ridge, Sw Of Tampa, Forcepia Land	200508121014	NOAA_SJ-05-08	Harbor Branch Oceanographic Institute	ID uncertain	Reed, J. (2005). 2005081 COE Cruise Report- FINAL NMFS- 9-27-05.pdf; HBOI Division of Biomedical Marine Research- Florida Center of Excellence Grant; Straits of Florida, Pulley Ridge, FKNMS (JSL-I 4819-4845) cruise aboard the R/V Seward Johnson [data].
A	Demospongia (demosponge)	2005-08-12	2020-03-27	911880	class	70	submersible	26.2611 -83.7036	>1000m	Florida | Gulf Of Mexico | Pulley Ridge, Sw Of Tampa, Forcepia Land	200508121014	NOAA_SJ-05-08	Harbor Branch Oceanographic Institute	morphological ID from sample by taxonomic expert	Reed, J. (2005). 2005081 COE Cruise Report- FINAL NMFS- 9-27-05.pdf; HBOI Division of Biomedical Marine Research- Florida Center of Excellence Grant; Straits of Florida, Pulley Ridge, FKNMS (JSL-I 4819-4845) cruise aboard the R/V Seward Johnson [data].
A	Verongiida (demosponge)	2005-08-12	2020-03-27	911881	order	70	submersible	26.2611 -83.7036	>1000m	Florida | Gulf Of Mexico | Pulley Ridge, Sw Of Tampa, Forcepia Land	200508121017	NOAA_SJ-05-08	Harbor Branch Oceanographic Institute	morphological ID from sample by taxonomic expert	Reed, J. (2005). 2005081 COE Cruise Report- FINAL NMFS- 9-27-05.pdf; HBOI Division of Biomedical Marine Research- Florida Center of Excellence Grant; Straits of Florida, Pulley Ridge, FKNMS (JSL-I 4819-4845) cruise aboard the R/V Seward Johnson [data].
A	Erylus (demosponge)	2005-08-12	2020-03-27	911882	genus	70	submersible	26.2611 -83.7036	>1000m	Florida | Gulf Of Mexico | Pulley Ridge, Sw Of Tampa, Forcepia Land	200508121018	NOAA_SJ-05-08	Harbor Branch Oceanographic Institute	morphological ID from sample by taxonomic expert	Reed, J. (2005). 2005081 COE Cruise Report- FINAL NMFS- 9-27-05.pdf; HBOI Division of Biomedical Marine Research- Florida Center of Excellence Grant; Straits of Florida, Pulley Ridge, FKNMS (JSL-I 4819-4845) cruise aboard the R/V Seward Johnson [data].
A	Demospongia (demosponge)	2005-08-12	2020-03-27	911883	class	70	submersible	26.2611 -83.7036	>1000m	Florida | Gulf Of Mexico | Pulley Ridge, Sw Of Tampa, Forcepia Land	200508121019	NOAA_SJ-05-08	Harbor Branch Oceanographic Institute	morphological ID from sample by taxonomic expert	Reed, J. (2005). 2005081 COE Cruise Report- FINAL NMFS- 9-27-05.pdf; HBOI Division of Biomedical Marine Research- Florida Center of Excellence Grant; Straits of Florida, Pulley Ridge, FKNMS (JSL-I 4819-4845) cruise aboard the R/V Seward Johnson [data].
A	Siphonodictyon (demosponge)	2005-08-12	2020-03-27	911885	genus	70	submersible	26.2611 -83.7036	>1000m	Florida | Gulf Of Mexico | Pulley Ridge, Sw Of Tampa, Forcepia Land	200508121021	NOAA_SJ-05-08	Harbor Branch Oceanographic Institute	morphological ID from sample by taxonomic expert	Reed, J. (2005). 2005081 COE Cruise Report- FINAL NMFS- 9-27-05.pdf; HBOI Division of Biomedical Marine Research- Florida Center of Excellence Grant; Straits of Florida, Pulley Ridge, FKNMS (JSL-I 4819-4845) cruise aboard the R/V Seward Johnson [data].
A	Heteroscleromorpha (demosponge)	2005-08-12	2020-03-27	911887	subclass	70	submersible	26.2611 -83.7036	>1000m	Florida | Gulf Of Mexico | Pulley Ridge, Sw Of Tampa, Forcepia Land	200508121023	NOAA_SJ-05-08	Harbor Branch Oceanographic Institute	morphological ID from sample by taxonomic expert	Reed, J. (2005). 2005081 COE Cruise Report- FINAL NMFS- 9-27-05.pdf; HBOI Division of Biomedical Marine Research- Florida Center of Excellence Grant; Straits of Florida, Pulley Ridge, FKNMS (JSL-I 4819-4845) cruise aboard the R/V Seward Johnson [data].
A	Auletta (demosponge)	2005-08-12	2020-03-27	911866	genus	70	submersible	26.2611 -83.7036	>1000m	Florida | Gulf Of Mexico | Pulley Ridge, Sw Of Tampa, Forcepia Land	200508121001	NOAA_SJ-05-08	Harbor Branch Oceanographic Institute	ID uncertain	Reed, J. (2005). 2005081 COE Cruise Report- FINAL NMFS- 9-27-05.pdf; HBOI Division of Biomedical Marine Research- Florida Center of Excellence Grant; Straits of Florida, Pulley Ridge, FKNMS (JSL-I 4819-4845) cruise aboard the R/V Seward Johnson [data].
A	Forcepia (demosponge)	2005-08-12	2020-03-27	911867	genus	70	submersible	26.2611 -83.7036	>1000m	Florida | Gulf Of Mexico | Pulley Ridge, Sw Of Tampa, Forcepia Land	200508121002	NOAA_SJ-05-08	Harbor Branch Oceanographic Institute	morphological ID from sample by taxonomic expert	Reed, J. (2005). 2005081 COE Cruise Report- FINAL NMFS- 9-27-05.pdf; HBOI Division of Biomedical Marine Research- Florida Center of Excellence Grant; Straits of Florida, Pulley Ridge, FKNMS (JSL-I 4819-4845) cruise aboard the R/V Seward Johnson [data].
A	Poecilosclerida (demosponge)	2005-08-12	2020-03-27	911868	order	70	submersible	26.2611 -83.7036	>1000m	Florida | Gulf Of Mexico | Pulley Ridge, Sw Of Tampa, Forcepia Land	200508121003	NOAA_SJ-05-08	Harbor Branch Oceanographic Institute	morphological ID from sample by taxonomic expert	Reed, J. (2005). 2005081 COE Cruise Report- FINAL NMFS- 9-27-05.pdf; HBOI Division of Biomedical Marine Research- Florida Center of Excellence Grant; Straits of Florida, Pulley Ridge, FKNMS (JSL-I 4819-4845) cruise aboard the R/V Seward Johnson [data].
A	Forcepia (demosponge)	2005-08-12	2020-03-27	911869	genus	70	submersible	26.2611 -83.7036	>1000m	Florida | Gulf Of Mexico | Pulley Ridge, Sw Of Tampa, Forcepia Land	200508121004	NOAA_SJ-05-08	Harbor Branch Oceanographic Institute	morphological ID from sample by taxonomic expert	Reed, J. (2005). 2005081 COE Cruise Report- FINAL NMFS- 9-27-05.pdf; HBOI Division of Biomedical Marine Research- Florida Center of Excellence Grant; Straits of Florida, Pulley Ridge, FKNMS (JSL-I 4819-4845) cruise aboard the R/V Seward Johnson [data].
A	Demospongia (demosponge)	2005-08-12	2020-03-27	911870	class	70	submersible	26.2611 -83.7036	>1000m	Florida | Gulf Of Mexico | Pulley Ridge, Sw Of Tampa, Forcepia Land	200508121005	NOAA_SJ-05-08	Harbor Branch Oceanographic Institute	morphological ID from sample by taxonomic expert	Reed, J. (2005). 2005081 COE Cruise Report- FINAL NMFS- 9-27-05.pdf; HBOI Division of Biomedical Marine Research- Florida Center of Excellence Grant; Straits of Florida, Pulley Ridge, FKNMS (JSL-I 4819-4845) cruise aboard the R/V Seward Johnson [data].
A	Forcepia (demosponge)	2005-08-12	2020-03-27	911871	genus	70	submersible	26.2611 -83.7036	>1000m	Florida | Gulf Of Mexico | Pulley Ridge, Sw Of Tampa, Forcepia Land	200508121006	NOAA_SJ-05-08	Harbor Branch Oceanographic Institute	morphological ID from sample by taxonomic expert	Reed, J. (2005). 2005081 COE Cruise Report- FINAL NMFS- 9-27-05.pdf; HBOI Division of Biomedical Marine Research- Florida Center of Excellence Grant; Straits of Florida, Pulley Ridge, FKNMS (JSL-I 4819-4845) cruise aboard the R/V Seward Johnson [data].
A	Forcepia (demosponge)	2005-08-12	2020-03-27	911872	genus	70	submersible	26.2611 -83.7036	>1000m	Florida | Gulf Of Mexico | Pulley Ridge, Sw Of Tampa, Forcepia Land	200508121007	NOAA_SJ-05-08	Harbor Branch Oceanographic Institute	morphological ID from sample by taxonomic expert	Reed, J. (2005). 2005081 COE Cruise Report- FINAL NMFS- 9-27-05.pdf; HBOI Division of Biomedical Marine Research- Florida Center of Excellence Grant; Straits of Florida, Pulley Ridge, FKNMS (JSL-I 4819-4845) cruise aboard the R/V Seward Johnson [data].
A	Acarnus (demosponge)	2005-08-12	2020-03-27	911873	genus	70	submersible	26.2611 -83.7036	>1000m	Florida | Gulf Of Mexico | Pulley Ridge, Sw Of Tampa, Forcepia Land	200508121008	NOAA_SJ-05-08	Harbor Branch Oceanographic Institute	morphological ID from sample by taxonomic expert	Reed, J. (2005). 2005081 COE Cruise Report- FINAL NMFS- 9-27-05.pdf; HBOI Division of Biomedical Marine Research- Florida Center of Excellence Grant; Straits of Florida, Pulley Ridge, FKNMS (JSL-I 4819-4845) cruise aboard the R/V Seward Johnson [data].
A	Verongiida (demosponge)	2005-08-12	2020-03-27	911874	order	70	submersible	26.2611 -83.7036	>1000m	Florida | Gulf Of Mexico | Pulley Ridge, Sw Of Tampa, Forcepia Land	20050812010	NOAA_SJ-05-08	Harbor Branch Oceanographic Institute	morphological ID from sample by taxonomic expert	Reed, J. (2005). 2005081 COE Cruise Report- FINAL NMFS- 9-27-05.pdf; HBOI Division of Biomedical Marine Research- Florida Center of Excellence Grant; Straits of Florida, Pulley Ridge, FKNMS (JSL-I 4819-4845) cruise aboard the R/V Seward Johnson [data].
A	Ellisella (gorgonian coral)	2010-07-20	2022-07-01	417221	genus	71	submersible	27.61277 -84.21943	100m	Sticky Grounds	20-VII-10-3-012	HBOI_SJ-10-07	Harbor Branch Oceanographic Institute	expert with sample	Reed, J. and Rogers, S. 2011. Final cruise report Florida shelf-edge expedition (FLoSEE) Deepwater Horizon oil spill response: survey of deepwater and mesophotic reef ecosystems in the eastern Gulf of Mexico and southeastern Florida. Harbor Branch Oceanographic Institute Technical Report 27.
A	Antipathidae (black coral)	2010-07-22	2022-07-01	417227	family	71	submersible	27.61278 -84.21943	100m	West Florida Shelf: The Ledges	22-VII-10-3-006	HBOI_SJ-10-07	Harbor Branch Oceanographic Institute	expert with sample	Reed, J. and Rogers, S. 2011. Final cruise report Florida shelf-edge expedition (FLoSEE) Deepwater Horizon oil spill response: survey of deepwater and mesophotic reef ecosystems in the eastern Gulf of Mexico and southeastern Florida. Harbor Branch Oceanographic Institute Technical Report 27
A	Plexauridae (gorgonian coral)	2010-07-22	2022-07-01	417229	family	71	submersible	27.61278 -84.21943	100m	West Florida Shelf: The Ledges	22-VII-10-3-003	HBOI_SJ-10-07	Harbor Branch Oceanographic Institute	expert with sample	Reed, J. and Rogers, S. 2011. Final cruise report Florida shelf-edge expedition (FLoSEE) Deepwater Horizon oil spill response: survey of deepwater and mesophotic reef ecosystems in the eastern Gulf of Mexico and southeastern Florida. Harbor Branch Oceanographic Institute Technical Report 27.
A	Antipathes (black coral)	2010-07-22	2022-07-01	570957	genus	71	submersible	27.61335 -84.21965	100m	Reed's Ledge	3792_T1_1408.jpg	HBOI_SJ-10-07	Harbor Branch Oceanographic Institute	ID by non-expert from video	Reed, John. Harbor Branch Oceanographic Institute. FLOSEE. (2010). National Database for Deep-Sea Corals and Sponges (dataset version 20160113-1). https://deepseacoraldata.noaa.gov/; NOAA Deep Sea Coral Research & Technology Program.
A	Antipathes (black coral)	2010-07-22	2022-07-01	571008	genus	71	submersible	27.61357 -84.21934	100m	Reed's Ledge	3792_T2_1415A.jpg	HBOI_SJ-10-07	Harbor Branch Oceanographic Institute	ID by non-expert from video	Reed, John. Harbor Branch Oceanographic Institute. FLOSEE. (2010). National Database for Deep-Sea Corals and Sponges (dataset version 20160113-1). https://deepseacoraldata.noaa.gov/; NOAA Deep Sea Coral Research & Technology Program.
A	Hypnogorgia pendula (gorgonian coral)	2010-07-22	2022-07-01	571116	species	71	submersible	27.61296 -84.21941	100m	Reed's Ledge	3792_T1_1340.jpg	HBOI_SJ-10-07	Harbor Branch Oceanographic Institute	ID by non-expert from video	Reed, John. Harbor Branch Oceanographic Institute. FLOSEE. (2010). National Database for Deep-Sea Corals and Sponges (dataset version 20160113-1). https://deepseacoraldata.noaa.gov/; NOAA Deep Sea Coral Research & Technology Program.
A	Ellisella (gorgonian coral)	2010-07-22	2022-07-01	571079	genus	71	submersible	27.61246 -84.21905	100m	Reed's Ledge	3792_T1_1346.jpg	HBOI_SJ-10-07	Harbor Branch Oceanographic Institute	ID by non-expert from video	Reed, John. Harbor Branch Oceanographic Institute. FLOSEE. (2010). National Database for Deep-Sea Corals and Sponges (dataset version 20160113-1). https://deepseacoraldata.noaa.gov/; NOAA Deep Sea Coral Research & Technology Program.
A	Swiftia (gorgonian coral)	2010-07-22	2022-07-01	571540	genus	71	submersible	27.61246 -84.21905	100m	Reed's Ledge	3792_T1_1346.jpg	HBOI_SJ-10-07	Harbor Branch Oceanographic Institute	ID by non-expert from video	Reed, John. Harbor Branch Oceanographic Institute. FLOSEE. (2010). National Database for Deep-Sea Corals and Sponges (dataset version 20160113-1). https://deepseacoraldata.noaa.gov/; NOAA Deep Sea Coral Research & Technology Program.
A	Swiftia (gorgonian coral)	2010-07-22	2022-07-01	571545	genus	71	submersible	27.61336 -84.21942	100m	Reed's Ledge	3792_T2_1410.jpg	HBOI_SJ-10-07	Harbor Branch Oceanographic Institute	ID by non-expert from video	Reed, John. Harbor Branch Oceanographic Institute. FLOSEE. (2010). National Database for Deep-Sea Corals and Sponges (dataset version 20160113-1). https://deepseacoraldata.noaa.gov/; NOAA Deep Sea Coral Research & Technology Program.
A	Thesea (gorgonian coral)	2010-07-22	2022-07-01	571598	genus	71	submersible	27.61334 -84.21963	100m	Reed's Ledge	3792_T2_1432.jpg	HBOI_SJ-10-07	Harbor Branch Oceanographic Institute	ID by non-expert from video	Reed, John. Harbor Branch Oceanographic Institute. FLOSEE. (2010). National Database for Deep-Sea Corals and Sponges (dataset version 20160113-1). https://deepseacoraldata.noaa.gov/; NOAA Deep Sea Coral Research & Technology Program.
A	Ellisella atlantica (gorgonian coral)	1981-04-30	2019-07-09	6458	species	71	trawl	26.2789 -83.7136	>1000m	Off Florida	USNM 73691	NMNH_IZ	Smithsonian Institution, National Museum of Natural History	NA	NMNH Invertebrate Zoology Collections - Online Collection Database; Accessed 10/31/2011
A	Telesto sanguinea (stoloniferan coral)	1981-04-30	2019-07-09	6529	species	71	dredge	26.2789 -83.7136	1000m	Off Florida	USNM 74736	NMNH_IZ	Smithsonian Institution, National Museum of Natural History	NA	NMNH Invertebrate Zoology Collections - Online Collection Database; Accessed 10/31/2011
A	Telesto sanguinea (stoloniferan coral)	1981-04-30	2019-07-09	6530	species	71	trawl	26.2789 -83.7136	>1000m	Off Florida	USNM 74737	NMNH_IZ	Smithsonian Institution, National Museum of Natural History	NA	NMNH Invertebrate Zoology Collections - Online Collection Database; Accessed 10/31/2011
A	Telesto sanguinea (stoloniferan coral)	1980-11-03	2019-07-09	6531	species	71	dredge	26.2789 -83.7136	1000m	Off Florida	USNM 74739	NMNH_IZ	Smithsonian Institution, National Museum of Natural History	NA	NMNH Invertebrate Zoology Collections - Online Collection Database; Accessed 10/31/2011
A	Madracis asperula (stony coral (branching))	1980-11-03	2019-07-09	6241	species	71	trawl	26.2789 -83.7136	>1000m	Off Florida	USNM 72478	NMNH_IZ	Smithsonian Institution, National Museum of Natural History	NA	NMNH Invertebrate Zoology Collections - Online Collection Database; (Accessed 04/25/2012)
A	Madracis asperula (stony coral (branching))	1980-11-03	2019-07-09	6242	species	71	dredge	26.2789 -83.7136	1000m	Off Florida	USNM 72479	NMNH_IZ	Smithsonian Institution, National Museum of Natural History	NA	NMNH Invertebrate Zoology Collections - Online Collection Database; (Accessed 04/25/2012)
A	Madracis asperula (stony coral (branching))	1986-11-03	2019-07-09	6960	species	71	NA	26.2789 -83.7136	NA	Off Florida	USNM 78219	NMNH_IZ	Smithsonian Institution, National Museum of Natural History	morphological ID by taxonomic expert	NMNH Invertebrate Zoology Collections - Online Collection Database; (Accessed 04/25/2012)
A	Madracis asperula (stony coral (branching))	1980-11-03	2019-07-09	6243	species	71	dredge	26.2789 -83.7136	1000m	Off Florida	USNM 72480	NMNH_IZ	Smithsonian Institution, National Museum of Natural History	NA	NMNH Invertebrate Zoology Collections - Online Collection Database; (Accessed 04/25/2012)
A	Thesea parviflora (gorgonian coral)	1981-04-30	2019-07-09	6542	species	71	trawl	26.2789 -83.7136	>1000m	Off Florida	USNM 74777	NMNH_IZ	Smithsonian Institution, National Museum of Natural History	NA	NMNH Invertebrate Zoology Collections - Online Collection Database; Accessed 10/31/2011
A	Madracis asperula (stony coral (branching))	1981-04-30	2019-07-09	6274	species	71	dredge	26.2789 -83.7136	NA	Off Florida	USNM 72511	NMNH_IZ	Smithsonian Institution, National Museum of Natural History	NA	NMNH Invertebrate Zoology Collections - Online Collection Database; (Accessed 04/25/2012)
A	Madracis asperula (stony coral (branching))	1981-04-30	2019-07-09	6275	species	71	dredge	26.2789 -83.7136	NA	Off Florida	USNM 72512	NMNH_IZ	Smithsonian Institution, National Museum of Natural History	NA	NMNH Invertebrate Zoology Collections - Online Collection Database; (Accessed 04/25/2012)
A	Madracis asperula (stony coral (branching))	1981-04-30	2019-07-09	6276	species	71	trawl	26.2789 -83.7136	>1000m	Off Florida	USNM 72513	NMNH_IZ	Smithsonian Institution, National Museum of Natural History	NA	NMNH Invertebrate Zoology Collections - Online Collection Database; (Accessed 04/25/2012)
A	Ellisella atlantica (gorgonian coral)	1980-11-03	2019-07-09	6599	species	71	dredge	26.2789 -83.7136	1000m	Off Florida	USNM 74837	NMNH_IZ	Smithsonian Institution, National Museum of Natural History	NA	NMNH Invertebrate Zoology Collections - Online Collection Database; Accessed 10/31/2011
A	Virgularia presbytes (sea pen)	1980-11-03	2019-07-09	6605	species	71	trawl	26.2789 -83.7136	>1000m	Off Florida	USNM 74849	NMNH_IZ	Smithsonian Institution, National Museum of Natural History	NA	NMNH Invertebrate Zoology Collections - Online Collection Database; (Accessed 04/10/2012)
A	Thesea parviflora (gorgonian coral)	1981-04-30	2019-07-09	7505	species	71	NA	26.2789 -83.7136	NA	Fort Myers, West Of	USNM 86947	NMNH_IZ	Smithsonian Institution, National Museum of Natural History	NA	NMNH Invertebrate Zoology Collections - Online Collection Database; Accessed 10/31/2011
A	Thesea citrina (gorgonian coral)	1980-11-03	2019-07-09	7506	species	71	NA	26.2789 -83.7136	NA	Fort Myers, West Of	USNM 86948	NMNH_IZ	Smithsonian Institution, National Museum of Natural History	NA	NMNH Invertebrate Zoology Collections - Online Collection Database; Accessed 10/31/2011
A	Madracis brueggemanni (stony coral (branching))	1980-11-03	2019-07-09	7884	species	71	NA	26.2789 -83.7136	NA	Ca. 175 Km SW Of Sarasota	USNM 97326	NMNH_IZ	Smithsonian Institution, National Museum of Natural History	morphological ID by taxonomic expert	NMNH Invertebrate Zoology Collections - Online Collection Database; (Accessed 04/25/2012)
A	Stichopathes (black coral)	1980-11-03	2019-12-11	8041	genus	71	dredge	26.2789 -83.7136	NA	West Of Florida	USNM 99900	NMNH_IZ	Smithsonian Institution, National Museum of Natural History	NA	NMNH Invertebrate Zoology Collections - Online Collection Database; Accessed 10/31/2011
A	Leptogorgia cardinalis (gorgonian coral)	1980-11-03	2019-09-16	12259	species	71	trawl	26.2789 -83.7136	>1000m	Off Florida	USNM 73550	NMNH_IZ	Smithsonian Institution, National Museum of Natural History	NA	NMNH Invertebrate Zoology Collections - Online Collection Database; Accessed 11/30/2012
A	Ellisella atlantica (gorgonian coral)	1981-04-30	2019-07-09	12278	species	71	dredge	26.2789 -83.7136	NA	Off Florida	USNM 73692	NMNH_IZ	Smithsonian Institution, National Museum of Natural History	NA	NMNH Invertebrate Zoology Collections - Online Collection Database; Accessed 11/30/2012
A	Ellisella atlantica (gorgonian coral)	1980-11-03	2019-07-09	12279	species	71	trawl	26.2789 -83.7136	>1000m	Off Florida	USNM 73693	NMNH_IZ	Smithsonian Institution, National Museum of Natural History	NA	NMNH Invertebrate Zoology Collections - Online Collection Database; Accessed 11/30/2012
A	Ellisella atlantica (gorgonian coral)	1980-11-03	2019-07-09	12396	species	71	NA	26.2789 -83.7136	NA	Fort Myers, West Of	USNM 86966	NMNH_IZ	Smithsonian Institution, National Museum of Natural History	NA	NMNH Invertebrate Zoology Collections - Online Collection Database; Accessed 11/30/2012
A	Ellisella elongata (gorgonian coral)	1980-11-03	2019-07-09	12399	species	71	NA	26.2789 -83.7136	NA	Fort Myers, West Of	USNM 86970	NMNH_IZ	Smithsonian Institution, National Museum of Natural History	NA	NMNH Invertebrate Zoology Collections - Online Collection Database; Accessed 11/30/2012
A	Telesto sanguinea (stoloniferan coral)	1980-11-03	2019-07-09	421876	species	71	trawl	26.27889 -83.71361	NA	off Florida	USNM 74738	NMNH_IZ	Smithsonian Institution, National Museum of Natural History	NA	NMNH Invertebrate Zoology Collections - Online Collection Database; Accessed 2014
A	Stellettinopsis cf. megastylifera (demosponge)	1980-11-03	2019-09-16	530514	genus	71	trawl	26.2789 -83.7136	>1000m	Fort Myers, West Of	USNM 42262	NMNH_IZ	Smithsonian Institution, National Museum of Natural History	morphological ID from sample by taxonomic expert	NMNH Invertebrate Zoology Collections - Online Collection Database; (Accessed 2013-02-12)
A	Stellettinopsis megastylifera (demosponge)	1980-11-03	2019-07-09	530518	species	71	dredge	26.2789 -83.7136	NA	off Florida	USNM 48403	NMNH_IZ	Smithsonian Institution, National Museum of Natural History	morphological ID from sample by taxonomic expert	NMNH Invertebrate Zoology Collections - Online Collection Database; (Accessed 2013-02-12)
A	cf. Leucosolenia (calcareous sponge)	1981-04-30	2019-12-11	530009	genus	71	dredge	26.2789 -83.7136	NA	Off Florida	USNM 49521	NMNH_IZ	Smithsonian Institution, National Museum of Natural History	NA	NMNH Invertebrate Zoology Collections - Online Collection Database; (Accessed 2013-02-12)
A	cf. Leucosolenia (calcareous sponge)	1981-04-30	2019-12-11	530010	genus	71	dredge	26.2789 -83.7136	NA	Off Florida	USNM 49502	NMNH_IZ	Smithsonian Institution, National Museum of Natural History	NA	NMNH Invertebrate Zoology Collections - Online Collection Database; (Accessed 2013-02-12)
A	cf. Leucosolenia (calcareous sponge)	1980-11-03	2019-12-11	530011	genus	71	dredge	26.2789 -83.7136	NA	off Florida	USNM 49515	NMNH_IZ	Smithsonian Institution, National Museum of Natural History	NA	NMNH Invertebrate Zoology Collections - Online Collection Database; (Accessed 2013-02-12)
A	Lissodendoryx (Anomodoryx) amphispinulata (demosponge)	1980-11-03	2019-07-09	530353	species	71	dredge	26.2789 -83.7136	NA	off Florida	USNM 48383	NMNH_IZ	Smithsonian Institution, National Museum of Natural History	morphological ID from sample by taxonomic expert	NMNH Invertebrate Zoology Collections - Online Collection Database; (Accessed 2013-02-12)
A	Penares (demosponge)	1981-04-30	2019-12-11	530385	genus	71	dredge	26.2789 -83.7136	NA	Off Florida	USNM 48107	NMNH_IZ	Smithsonian Institution, National Museum of Natural History	morphological ID from sample by taxonomic expert	NMNH Invertebrate Zoology Collections - Online Collection Database; (Accessed 2013-02-12)
A	Penares (demosponge)	1981-04-30	2019-12-11	530386	genus	71	dredge	26.2789 -83.7136	NA	Off Florida	USNM 48115	NMNH_IZ	Smithsonian Institution, National Museum of Natural History	morphological ID from sample by taxonomic expert	NMNH Invertebrate Zoology Collections - Online Collection Database; (Accessed 2013-02-12)
A	Penares (demosponge)	1981-04-30	2019-12-11	530387	genus	71	dredge	26.2789 -83.7136	NA	Off Florida	USNM 48116	NMNH_IZ	Smithsonian Institution, National Museum of Natural History	morphological ID from sample by taxonomic expert	NMNH Invertebrate Zoology Collections - Online Collection Database; (Accessed 2013-02-12)
A	Penares (demosponge)	1980-11-03	2019-12-11	530388	genus	71	dredge	26.2789 -83.7136	NA	off Florida	USNM 48108	NMNH_IZ	Smithsonian Institution, National Museum of Natural History	morphological ID from sample by taxonomic expert	NMNH Invertebrate Zoology Collections - Online Collection Database; (Accessed 2013-02-12)
A	Phorbas (demosponge)	1980-11-03	2019-12-11	530402	genus	71	dredge	26.2789 -83.7136	NA	off Florida	USNM 48161	NMNH_IZ	Smithsonian Institution, National Museum of Natural History	morphological ID from sample by taxonomic expert	NMNH Invertebrate Zoology Collections - Online Collection Database; (Accessed 2013-02-12)
A	Biemna (demosponge)	1980-11-03	2019-12-11	529920	genus	71	dredge	26.2789 -83.7136	NA	Off Florida	USNM 38636	NMNH_IZ	Smithsonian Institution, National Museum of Natural History	NA	NMNH Invertebrate Zoology Collections - Online Collection Database; (Accessed 2013-02-12)
A	Stelletta cf. grubii (demosponge)	1980-11-03	2019-07-09	530450	species	71	dredge	26.2789 -83.7136	NA	Fort Myers, West Of	USNM 41691	NMNH_IZ	Smithsonian Institution, National Museum of Natural History	morphological ID from sample by taxonomic expert	NMNH Invertebrate Zoology Collections - Online Collection Database; (Accessed 2013-02-12)
A	Stelletta (demosponge)	1980-11-03	2019-12-11	530467	genus	71	dredge	26.2789 -83.7136	NA	Fort Myers, West Of	USNM 42257	NMNH_IZ	Smithsonian Institution, National Museum of Natural History	morphological ID from sample by taxonomic expert	NMNH Invertebrate Zoology Collections - Online Collection Database; (Accessed 2013-02-12)
A	Stelletta (demosponge)	1980-11-03	2019-12-11	530468	genus	71	dredge	26.2789 -83.7136	NA	Fort Myers, West Of	USNM 41678	NMNH_IZ	Smithsonian Institution, National Museum of Natural History	morphological ID from sample by taxonomic expert	NMNH Invertebrate Zoology Collections - Online Collection Database; (Accessed 2013-02-12)
A	Stelletta (demosponge)	1981-04-30	2019-12-11	530469	genus	71	trawl	26.2789 -83.7136	>1000m	Fort Myers, West Of	USNM 41710	NMNH_IZ	Smithsonian Institution, National Museum of Natural History	morphological ID from sample by taxonomic expert	NMNH Invertebrate Zoology Collections - Online Collection Database; (Accessed 2013-02-12)
A	cf. Leucetta (calcareous sponge)	1980-11-03	2019-12-11	529978	genus	71	trawl	26.2789 -83.7136	>1000m	Off Florida	USNM 49480	NMNH_IZ	Smithsonian Institution, National Museum of Natural History	NA	NMNH Invertebrate Zoology Collections - Online Collection Database; (Accessed 2013-02-12)
A	Stelletta (demosponge)	1980-11-03	2019-12-11	530486	genus	71	trawl	26.2789 -83.7136	>1000m	Off Florida	USNM 48181	NMNH_IZ	Smithsonian Institution, National Museum of Natural History	morphological ID from sample by taxonomic expert	NMNH Invertebrate Zoology Collections - Online Collection Database; (Accessed 2013-02-12)
A	Discodermia (demosponge)	1980-11-03	2019-12-11	638459	genus	71	dredge	26.2789 -83.7136	NA	off Florida	USNM 49305	NMNH_IZ	Smithsonian Institution, National Museum of Natural History	NA	NMNH Invertebrate Zoology Collections Online Collection (accessed 2017-03-15)
A	Heteroscleromorpha (demosponge)	1980-11-03	2019-04-02	639078	subclass	71	dredge	26.2789 -83.7136	NA	off Florida	USNM 49270	NMNH_IZ	Smithsonian Institution, National Museum of Natural History	NA	NMNH Invertebrate Zoology Collections Online Collection (accessed 2017-03-15)
A	Placospongia melobesioides (demosponge)	1980-11-03	2019-04-02	639475	species	71	trawl	26.2789 -83.7136	>1000m	Off Florida	USNM 39648	NMNH_IZ	Smithsonian Institution, National Museum of Natural History	NA	NMNH Invertebrate Zoology Collections Online Collection (accessed 2017-03-15)
A	Placospongia melobesioides (demosponge)	1981-04-30	2019-04-02	639481	species	71	dredge	26.2789 -83.7136	NA	Fort Myers, West Of	USNM 42621	NMNH_IZ	Smithsonian Institution, National Museum of Natural History	NA	NMNH Invertebrate Zoology Collections Online Collection (accessed 2017-03-15)
A	Acanthella cubensis (demosponge)	1980-11-03	2019-04-02	637869	species	71	dredge	26.2789 -83.7136	NA	Fort Myers, West Of	USNM 42141	NMNH_IZ	Smithsonian Institution, National Museum of Natural History	morphological ID from sample by taxonomic expert	NMNH Invertebrate Zoology Collections Online Collection (accessed 2017-03-15)
A	Acanthella cubensis (demosponge)	1981-04-30	2019-04-02	637870	species	71	dredge	26.2789 -83.7136	NA	Fort Myers, West Of	USNM 42139	NMNH_IZ	Smithsonian Institution, National Museum of Natural History	morphological ID from sample by taxonomic expert	NMNH Invertebrate Zoology Collections Online Collection (accessed 2017-03-15)
A	Acanthella cubensis (demosponge)	1981-04-30	2019-04-02	637871	species	71	dredge	26.2789 -83.7136	NA	Fort Myers, West Of	USNM 42140	NMNH_IZ	Smithsonian Institution, National Museum of Natural History	morphological ID from sample by taxonomic expert	NMNH Invertebrate Zoology Collections Online Collection (accessed 2017-03-15)
A	Halichondriidae (demosponge)	1981-04-30	2019-04-02	638202	family	71	trawl	26.2789 -83.7136	>1000m	Fort Myers, West Of	USNM 41571	NMNH_IZ	Smithsonian Institution, National Museum of Natural History	morphological ID from sample by taxonomic expert	NMNH Invertebrate Zoology Collections Online Collection (accessed 2017-03-15)
A	Halichondria (demosponge)	1980-11-03	2019-12-11	638793	genus	71	trawl	26.2789 -83.7136	>1000m	Off Florida	USNM 49209	NMNH_IZ	Smithsonian Institution, National Museum of Natural History	NA	NMNH Invertebrate Zoology Collections Online Collection (accessed 2017-03-15)
A	Halichondria (demosponge)	1980-11-03	2019-12-11	638794	genus	71	dredge	26.2789 -83.7136	NA	off Florida	USNM 49210	NMNH_IZ	Smithsonian Institution, National Museum of Natural History	NA	NMNH Invertebrate Zoology Collections Online Collection (accessed 2017-03-15)
A	Clathria (Thalysias) venosa (demosponge)	1980-11-03	2019-04-02	639196	species	71	dredge	26.2789 -83.7136	NA	off Florida	USNM 49328	NMNH_IZ	Smithsonian Institution, National Museum of Natural History	NA	NMNH Invertebrate Zoology Collections Online Collection (accessed 2017-03-15)
A	Chelonaplysilla (demosponge)	1980-11-03	2019-12-11	638208	genus	71	trawl	26.2789 -83.7136	>1000m	Off Florida	USNM 33935	NMNH_IZ	Smithsonian Institution, National Museum of Natural History	NA	NMNH Invertebrate Zoology Collections Online Collection (accessed 2017-03-15)
A	Clathria (Microciona) (demosponge)	1980-11-03	2019-12-11	639213	subgenus	71	trawl	26.2789 -83.7136	>1000m	Off Florida	USNM 49407	NMNH_IZ	Smithsonian Institution, National Museum of Natural History	NA	NMNH Invertebrate Zoology Collections Online Collection (accessed 2017-03-15)
A	Clathria (Microciona) (demosponge)	1981-04-30	2019-12-11	639214	subgenus	71	dredge	26.2789 -83.7136	NA	Off Florida	USNM 49426	NMNH_IZ	Smithsonian Institution, National Museum of Natural History	NA	NMNH Invertebrate Zoology Collections Online Collection (accessed 2017-03-15)
A	Acanthella (demosponge)	1980-11-03	2019-12-11	637894	genus	71	trawl	26.2789 -83.7136	>1000m	Fort Myers, West Of	USNM 42126	NMNH_IZ	Smithsonian Institution, National Museum of Natural History	morphological ID from sample by taxonomic expert	NMNH Invertebrate Zoology Collections Online Collection (accessed 2017-03-15)
A	Chondrosia reniformis (demosponge)	1980-11-03	2019-04-02	638235	species	71	dredge	26.2789 -83.7136	NA	Fort Myers, West Of	USNM 42079	NMNH_IZ	Smithsonian Institution, National Museum of Natural History	morphological ID from sample by taxonomic expert	NMNH Invertebrate Zoology Collections Online Collection (accessed 2017-03-15)
A	Chondrosia reniformis (demosponge)	1981-04-30	2019-04-02	638237	species	71	dredge	26.2789 -83.7136	NA	Fort Myers, West Of	USNM 42093	NMNH_IZ	Smithsonian Institution, National Museum of Natural History	morphological ID from sample by taxonomic expert	NMNH Invertebrate Zoology Collections Online Collection (accessed 2017-03-15)
A	Dysidea (demosponge)	1980-11-03	2019-12-11	638511	genus	71	dredge	26.2789 -83.7136	NA	Off Florida	USNM 40018	NMNH_IZ	Smithsonian Institution, National Museum of Natural History	NA	NMNH Invertebrate Zoology Collections Online Collection (accessed 2017-03-15)
A	Dysidea (demosponge)	1981-04-30	2019-12-11	638512	genus	71	trawl	26.2789 -83.7136	>1000m	Off Florida	USNM 39984	NMNH_IZ	Smithsonian Institution, National Museum of Natural History	NA	NMNH Invertebrate Zoology Collections Online Collection (accessed 2017-03-15)
A	Haliclona (demosponge)	1980-11-03	2019-12-11	638831	genus	71	dredge	26.2789 -83.7136	NA	off Florida	USNM 49143	NMNH_IZ	Smithsonian Institution, National Museum of Natural History	NA	NMNH Invertebrate Zoology Collections Online Collection (accessed 2017-03-15)
A	Clathria (Microciona) (demosponge)	1980-11-03	2019-12-11	639227	subgenus	71	trawl	26.2789 -83.7136	>1000m	Off Florida	USNM 49414	NMNH_IZ	Smithsonian Institution, National Museum of Natural History	NA	NMNH Invertebrate Zoology Collections Online Collection (accessed 2017-03-15)
A	Clathria (Microciona) (demosponge)	1980-11-03	2019-12-11	639228	subgenus	71	dredge	26.2789 -83.7136	NA	off Florida	USNM 49415	NMNH_IZ	Smithsonian Institution, National Museum of Natural History	NA	NMNH Invertebrate Zoology Collections Online Collection (accessed 2017-03-15)
A	Clathria (Microciona) spinosa (demosponge)	1980-11-03	2019-04-02	639229	species	71	trawl	26.2789 -83.7136	>1000m	Off Florida	USNM 49331	NMNH_IZ	Smithsonian Institution, National Museum of Natural History	NA	NMNH Invertebrate Zoology Collections Online Collection (accessed 2017-03-15)
A	Chondrosia (demosponge)	1980-11-03	2019-12-11	638240	genus	71	dredge	26.2789 -83.7136	NA	Off Florida	USNM 34328	NMNH_IZ	Smithsonian Institution, National Museum of Natural History	NA	NMNH Invertebrate Zoology Collections Online Collection (accessed 2017-03-15)
A	Chondrosia (demosponge)	1980-11-03	2019-12-11	638242	genus	71	trawl	26.2789 -83.7136	>1000m	Off Florida	USNM 34327	NMNH_IZ	Smithsonian Institution, National Museum of Natural History	NA	NMNH Invertebrate Zoology Collections Online Collection (accessed 2017-03-15)
A	Chondrosia (demosponge)	1980-11-03	2019-12-11	638243	genus	71	dredge	26.2789 -83.7136	NA	Off Florida	USNM 33831	NMNH_IZ	Smithsonian Institution, National Museum of Natural History	NA	NMNH Invertebrate Zoology Collections Online Collection (accessed 2017-03-15)
A	Higginsia strigilata (demosponge)	1980-11-03	2019-04-02	638852	species	71	trawl	26.2789 -83.7136	>1000m	Off Florida	USNM 33819	NMNH_IZ	Smithsonian Institution, National Museum of Natural History	NA	NMNH Invertebrate Zoology Collections Online Collection (accessed 2017-03-15)
A	Hyattella intestinalis (demosponge)	1980-11-03	2019-04-02	638859	species	71	dredge	26.2789 -83.7136	NA	Off Florida	USNM 33833	NMNH_IZ	Smithsonian Institution, National Museum of Natural History	NA	NMNH Invertebrate Zoology Collections Online Collection (accessed 2017-03-15)
A	Hyattella intestinalis (demosponge)	1981-04-30	2019-04-02	638860	species	71	dredge	26.2789 -83.7136	NA	Off Florida	USNM 50213	NMNH_IZ	Smithsonian Institution, National Museum of Natural History	NA	NMNH Invertebrate Zoology Collections Online Collection (accessed 2017-03-15)
A	Clathria (Thalysias) (demosponge)	1981-04-30	2019-12-11	639605	subgenus	71	trawl	26.2789 -83.7136	>1000m	Off Florida	USNM 48932	NMNH_IZ	Smithsonian Institution, National Museum of Natural History	morphological ID from sample by taxonomic expert	NMNH Invertebrate Zoology Collections Online Collection (accessed 2017-03-15)
A	Oceanapia (demosponge)	1980-11-03	2019-12-11	639606	genus	71	trawl	26.2789 -83.7136	>1000m	Off Florida	USNM 49873	NMNH_IZ	Smithsonian Institution, National Museum of Natural History	NA	NMNH Invertebrate Zoology Collections Online Collection (accessed 2017-03-15)
A	Dysidea (demosponge)	1980-11-03	2019-12-11	638548	genus	71	trawl	26.2789 -83.7136	>1000m	Fort Myers, West Of	USNM 42200	NMNH_IZ	Smithsonian Institution, National Museum of Natural History	morphological ID from sample by taxonomic expert	NMNH Invertebrate Zoology Collections Online Collection (accessed 2017-03-15)
A	Aaptos pernucleata (demosponge)	1980-11-03	2019-04-02	638568	species	71	NA	26.2789 -83.7136	NA	Off Florida	USNM 33854	NMNH_IZ	Smithsonian Institution, National Museum of Natural History	NA	NMNH Invertebrate Zoology Collections Online Collection (accessed 2017-03-15)
A	Myrmekioderma (demosponge)	1980-11-03	2019-12-11	639281	genus	71	trawl	26.2789 -83.7136	>1000m	Off Florida	USNM 34161	NMNH_IZ	Smithsonian Institution, National Museum of Natural History	NA	NMNH Invertebrate Zoology Collections Online Collection (accessed 2017-03-15)
A	Cliona varians (demosponge)	1981-04-30	2019-04-02	638000	species	71	dredge	26.2789 -83.7136	NA	Off Florida	USNM 39519	NMNH_IZ	Smithsonian Institution, National Museum of Natural History	NA	NMNH Invertebrate Zoology Collections Online Collection (accessed 2017-03-15)
A	Epipolasis (demosponge)	1980-11-03	2019-12-11	638579	genus	71	dredge	26.2789 -83.7136	NA	off Florida	USNM 49257	NMNH_IZ	Smithsonian Institution, National Museum of Natural History	NA	NMNH Invertebrate Zoology Collections Online Collection (accessed 2017-03-15)
A	Epipolasis (demosponge)	1980-11-03	2019-12-11	638584	genus	71	trawl	26.2789 -83.7136	>1000m	Off Florida	USNM 39373	NMNH_IZ	Smithsonian Institution, National Museum of Natural History	NA	NMNH Invertebrate Zoology Collections Online Collection (accessed 2017-03-15)
A	Ircinia (demosponge)	1981-04-30	2019-12-11	638904	genus	71	dredge	26.2789 -83.7136	NA	Off Florida	USNM 50008	NMNH_IZ	Smithsonian Institution, National Museum of Natural History	NA	NMNH Invertebrate Zoology Collections Online Collection (accessed 2017-03-15)
A	Ircinia felix (demosponge)	1980-11-03	2019-04-02	638914	species	71	dredge	26.2789 -83.7136	NA	Off Florida	USNM 50001	NMNH_IZ	Smithsonian Institution, National Museum of Natural History	NA	NMNH Invertebrate Zoology Collections Online Collection (accessed 2017-03-15)
A	Spirastrella cunctatrix (demosponge)	1981-04-30	2019-04-02	639677	species	71	dredge	26.2789 -83.7136	NA	Off Florida	USNM 50210	NMNH_IZ	Smithsonian Institution, National Museum of Natural History	morphological ID from sample by taxonomic expert	NMNH Invertebrate Zoology Collections Online Collection (accessed 2017-03-15)
A	Erylus formosus (demosponge)	1981-04-30	2019-04-02	638598	species	71	dredge	26.2789 -83.7136	NA	Off Florida	USNM 34267	NMNH_IZ	Smithsonian Institution, National Museum of Natural History	NA	NMNH Invertebrate Zoology Collections Online Collection (accessed 2017-03-15)
A	Erylus formosus (demosponge)	1981-04-30	2019-04-02	638599	species	71	dredge	26.2789 -83.7136	NA	Off Florida	USNM 34380	NMNH_IZ	Smithsonian Institution, National Museum of Natural History	NA	NMNH Invertebrate Zoology Collections Online Collection (accessed 2017-03-15)
A	Clathria (Microciona) adioristica (demosponge)	1981-04-30	2019-04-02	638327	species	71	dredge	26.2789 -83.7136	NA	Off Florida	USNM 48283	NMNH_IZ	Smithsonian Institution, National Museum of Natural History	morphological ID from sample by taxonomic expert	NMNH Invertebrate Zoology Collections Online Collection (accessed 2017-03-15)
A	Erylus transiens (demosponge)	1981-04-30	2019-04-02	638616	species	71	dredge	26.2789 -83.7136	NA	Off Florida	USNM 48345	NMNH_IZ	Smithsonian Institution, National Museum of Natural History	morphological ID from sample by taxonomic expert	NMNH Invertebrate Zoology Collections Online Collection (accessed 2017-03-15)
A	Poecillastra (demosponge)	1980-11-03	2019-12-11	639529	genus	71	trawl	26.2789 -83.7136	>1000m	Fort Myers, West Of	USNM 42046	NMNH_IZ	Smithsonian Institution, National Museum of Natural History	morphological ID from sample by taxonomic expert	NMNH Invertebrate Zoology Collections Online Collection (accessed 2017-03-15)
A	Clathria (demosponge)	1981-04-30	2019-12-11	638337	genus	71	dredge	26.2789 -83.7136	NA	Fort Myers, West Of	USNM 41554	NMNH_IZ	Smithsonian Institution, National Museum of Natural History	morphological ID from sample by taxonomic expert	NMNH Invertebrate Zoology Collections Online Collection (accessed 2017-03-15)
A	Forcepia (demosponge)	1980-11-03	2019-12-11	638641	genus	71	trawl	26.2789 -83.7136	>1000m	Off Florida	USNM 34347	NMNH_IZ	Smithsonian Institution, National Museum of Natural History	NA	NMNH Invertebrate Zoology Collections Online Collection (accessed 2017-03-15)
A	Forcepia (demosponge)	1981-04-30	2019-12-11	638642	genus	71	dredge	26.2789 -83.7136	NA	Off Florida	USNM 34111	NMNH_IZ	Smithsonian Institution, National Museum of Natural History	NA	NMNH Invertebrate Zoology Collections Online Collection (accessed 2017-03-15)
A	Forcepia (demosponge)	1981-04-30	2019-12-11	638643	genus	71	dredge	26.2789 -83.7136	NA	Off Florida	USNM 34354	NMNH_IZ	Smithsonian Institution, National Museum of Natural History	NA	NMNH Invertebrate Zoology Collections Online Collection (accessed 2017-03-15)
A	Forcepia (demosponge)	1981-04-30	2019-12-11	638644	genus	71	trawl	26.2789 -83.7136	>1000m	Off Florida	USNM 38642	NMNH_IZ	Smithsonian Institution, National Museum of Natural History	NA	NMNH Invertebrate Zoology Collections Online Collection (accessed 2017-03-15)
A	Forcepia (demosponge)	1981-04-30	2019-12-11	638645	genus	71	dredge	26.2789 -83.7136	NA	Off Florida	USNM 38643	NMNH_IZ	Smithsonian Institution, National Museum of Natural History	NA	NMNH Invertebrate Zoology Collections Online Collection (accessed 2017-03-15)
A	Jaspis (demosponge)	1980-11-03	2019-12-11	638971	genus	71	dredge	26.2789 -83.7136	NA	Off Florida	USNM 34372	NMNH_IZ	Smithsonian Institution, National Museum of Natural History	NA	NMNH Invertebrate Zoology Collections Online Collection (accessed 2017-03-15)
A	Jaspis (demosponge)	1980-11-03	2019-12-11	638972	genus	71	dredge	26.2789 -83.7136	NA	Off Florida	USNM 38639	NMNH_IZ	Smithsonian Institution, National Museum of Natural History	NA	NMNH Invertebrate Zoology Collections Online Collection (accessed 2017-03-15)
A	Jaspis (demosponge)	1980-11-03	2019-12-11	638973	genus	71	dredge	26.2789 -83.7136	NA	Fort Myers, West Of	USNM 41657	NMNH_IZ	Smithsonian Institution, National Museum of Natural History	NA	NMNH Invertebrate Zoology Collections Online Collection (accessed 2017-03-15)
A	Jaspis (demosponge)	1981-04-30	2019-12-11	638974	genus	71	dredge	26.2789 -83.7136	NA	Off Florida	USNM 34371	NMNH_IZ	Smithsonian Institution, National Museum of Natural History	NA	NMNH Invertebrate Zoology Collections Online Collection (accessed 2017-03-15)
A	Axinella corrugata (demosponge)	1980-11-03	2019-04-02	638070	species	71	dredge	26.2789 -83.7136	NA	Off Florida	USNM 39870	NMNH_IZ	Smithsonian Institution, National Museum of Natural History	morphological ID from sample by taxonomic expert	NMNH Invertebrate Zoology Collections Online Collection (accessed 2017-03-15)
A	Axinella corrugata (demosponge)	1981-04-30	2019-04-02	638071	species	71	dredge	26.2789 -83.7136	NA	Off Florida	USNM 39880	NMNH_IZ	Smithsonian Institution, National Museum of Natural History	morphological ID from sample by taxonomic expert	NMNH Invertebrate Zoology Collections Online Collection (accessed 2017-03-15)
A	Forcepia (demosponge)	1980-11-03	2019-12-11	638654	genus	71	dredge	26.2789 -83.7136	NA	Off Florida	USNM 34002	NMNH_IZ	Smithsonian Institution, National Museum of Natural History	NA	NMNH Invertebrate Zoology Collections Online Collection (accessed 2017-03-15)
A	Haliclona (Gellius) (demosponge)	1980-11-03	2019-12-11	638662	subgenus	71	trawl	26.2789 -83.7136	>1000m	Off Florida	USNM 48899	NMNH_IZ	Smithsonian Institution, National Museum of Natural History	NA	NMNH Invertebrate Zoology Collections Online Collection (accessed 2017-03-15)
A	Cliona schmidtii (demosponge)	1980-11-03	2019-04-02	638367	species	71	dredge	26.2789 -83.7136	NA	Off Florida	USNM 39631	NMNH_IZ	Smithsonian Institution, National Museum of Natural History	NA	NMNH Invertebrate Zoology Collections Online Collection (accessed 2017-03-15)
A	Cliona schmidtii (demosponge)	1981-04-30	2019-04-02	638368	species	71	dredge	26.2789 -83.7136	NA	Off Florida	USNM 39629	NMNH_IZ	Smithsonian Institution, National Museum of Natural History	NA	NMNH Invertebrate Zoology Collections Online Collection (accessed 2017-03-15)
A	Cliona schmidtii (demosponge)	1981-04-30	2019-04-02	638369	species	71	dredge	26.2789 -83.7136	NA	Off Florida	USNM 39632	NMNH_IZ	Smithsonian Institution, National Museum of Natural History	NA	NMNH Invertebrate Zoology Collections Online Collection (accessed 2017-03-15)
A	Cliona schmidtii (demosponge)	1981-04-30	2019-04-02	638370	species	71	dredge	26.2789 -83.7136	NA	Off Florida	USNM 39636	NMNH_IZ	Smithsonian Institution, National Museum of Natural History	NA	NMNH Invertebrate Zoology Collections Online Collection (accessed 2017-03-15)
A	Cliona (demosponge)	1980-11-03	2019-12-11	638377	genus	71	trawl	26.2789 -83.7136	>1000m	Off Florida	USNM 48310	NMNH_IZ	Smithsonian Institution, National Museum of Natural History	morphological ID from sample by taxonomic expert	NMNH Invertebrate Zoology Collections Online Collection (accessed 2017-03-15)
A	Cliona (demosponge)	1980-11-03	2019-12-11	638378	genus	71	dredge	26.2789 -83.7136	NA	off Florida	USNM 48313	NMNH_IZ	Smithsonian Institution, National Museum of Natural History	morphological ID from sample by taxonomic expert	NMNH Invertebrate Zoology Collections Online Collection (accessed 2017-03-15)
A	Cliona (demosponge)	1980-11-03	2019-12-11	638379	genus	71	dredge	26.2789 -83.7136	NA	off Florida	USNM 48314	NMNH_IZ	Smithsonian Institution, National Museum of Natural History	morphological ID from sample by taxonomic expert	NMNH Invertebrate Zoology Collections Online Collection (accessed 2017-03-15)
A	Geodia gibberosa (demosponge)	1981-04-30	2019-04-02	638677	species	71	dredge	26.2789 -83.7136	NA	Off Florida	USNM 34313	NMNH_IZ	Smithsonian Institution, National Museum of Natural History	NA	NMNH Invertebrate Zoology Collections Online Collection (accessed 2017-03-15)
A	Geodia gibberosa (demosponge)	1980-11-03	2019-04-02	638684	species	71	trawl	26.2789 -83.7136	>1000m	Fort Myers, West Of	USNM 42552	NMNH_IZ	Smithsonian Institution, National Museum of Natural History	NA	NMNH Invertebrate Zoology Collections Online Collection (accessed 2017-03-15)
A	Geodia gibberosa (demosponge)	1981-04-30	2019-04-02	638685	species	71	dredge	26.2789 -83.7136	NA	Fort Myers, West Of	USNM 42553	NMNH_IZ	Smithsonian Institution, National Museum of Natural History	NA	NMNH Invertebrate Zoology Collections Online Collection (accessed 2017-03-15)
A	Geodia neptuni (demosponge)	1981-04-30	2019-04-02	638690	species	71	dredge	26.2789 -83.7136	NA	Off Florida	USNM 50237	NMNH_IZ	Smithsonian Institution, National Museum of Natural History	NA	NMNH Invertebrate Zoology Collections Online Collection (accessed 2017-03-15)
A	Jaspis (demosponge)	1981-04-30	2019-12-11	638993	genus	71	dredge	26.2789 -83.7136	NA	Off Florida	USNM 34300	NMNH_IZ	Smithsonian Institution, National Museum of Natural History	NA	NMNH Invertebrate Zoology Collections Online Collection (accessed 2017-03-15)
A	Jaspis (demosponge)	1980-11-03	2019-12-11	639002	genus	71	dredge	26.2789 -83.7136	NA	Off Florida	USNM 34341	NMNH_IZ	Smithsonian Institution, National Museum of Natural History	NA	NMNH Invertebrate Zoology Collections Online Collection (accessed 2017-03-15)
A	Jaspis (demosponge)	1980-11-03	2019-12-11	639004	genus	71	dredge	26.2789 -83.7136	NA	Off Florida	USNM 39930	NMNH_IZ	Smithsonian Institution, National Museum of Natural History	NA	NMNH Invertebrate Zoology Collections Online Collection (accessed 2017-03-15)
A	Geodia (demosponge)	1980-11-03	2019-12-11	638704	genus	71	trawl	26.2789 -83.7136	>1000m	Fort Myers, West Of	USNM 42551	NMNH_IZ	Smithsonian Institution, National Museum of Natural History	morphological ID from sample by taxonomic expert	NMNH Invertebrate Zoology Collections Online Collection (accessed 2017-03-15)
A	Geodia (demosponge)	1981-04-30	2019-12-11	638705	genus	71	dredge	26.2789 -83.7136	NA	Fort Myers, West Of	USNM 41655	NMNH_IZ	Smithsonian Institution, National Museum of Natural History	morphological ID from sample by taxonomic expert	NMNH Invertebrate Zoology Collections Online Collection (accessed 2017-03-15)
A	Geodia (demosponge)	1981-04-30	2019-12-11	638706	genus	71	dredge	26.2789 -83.7136	NA	Off Florida	USNM 50247	NMNH_IZ	Smithsonian Institution, National Museum of Natural History	morphological ID from sample by taxonomic expert	NMNH Invertebrate Zoology Collections Online Collection (accessed 2017-03-15)
A	Geodia (demosponge)	1981-04-30	2019-12-11	638707	genus	71	dredge	26.2789 -83.7136	NA	Off Florida	USNM 50248	NMNH_IZ	Smithsonian Institution, National Museum of Natural History	morphological ID from sample by taxonomic expert	NMNH Invertebrate Zoology Collections Online Collection (accessed 2017-03-15)
A	Bubaris (demosponge)	1980-11-03	2019-12-11	638135	genus	71	trawl	26.2789 -83.7136	>1000m	Fort Myers, West Of	USNM 42138	NMNH_IZ	Smithsonian Institution, National Museum of Natural History	morphological ID from sample by taxonomic expert	NMNH Invertebrate Zoology Collections Online Collection (accessed 2017-03-15)
A	Halichondriidae (demosponge)	1980-11-03	2019-04-02	638162	family	71	dredge	26.2789 -83.7136	NA	Fort Myers, West Of	USNM 41584	NMNH_IZ	Smithsonian Institution, National Museum of Natural History	morphological ID from sample by taxonomic expert	NMNH Invertebrate Zoology Collections Online Collection (accessed 2017-03-15)
A	Ancorinidae (demosponge)	1980-11-03	2019-04-02	638164	family	71	dredge	26.2789 -83.7136	NA	Fort Myers, West Of	USNM 42029	NMNH_IZ	Smithsonian Institution, National Museum of Natural History	morphological ID from sample by taxonomic expert	NMNH Invertebrate Zoology Collections Online Collection (accessed 2017-03-15)
A	Desmapsamma anchorata (demosponge)	1980-11-03	2019-04-02	638423	species	71	dredge	26.2789 -83.7136	NA	off Florida	USNM 48326	NMNH_IZ	Smithsonian Institution, National Museum of Natural History	morphological ID from sample by taxonomic expert	NMNH Invertebrate Zoology Collections Online Collection (accessed 2017-03-15)
A	Desmapsamma anchorata (demosponge)	1980-11-03	2019-04-02	638424	species	71	dredge	26.2789 -83.7136	NA	off Florida	USNM 48328	NMNH_IZ	Smithsonian Institution, National Museum of Natural History	morphological ID from sample by taxonomic expert	NMNH Invertebrate Zoology Collections Online Collection (accessed 2017-03-15)
A	Discodermia (demosponge)	1980-11-03	2019-12-11	638440	genus	71	trawl	26.2789 -83.7136	>1000m	Off Florida	USNM 49304	NMNH_IZ	Smithsonian Institution, National Museum of Natural History	NA	NMNH Invertebrate Zoology Collections Online Collection (accessed 2017-03-15)
A	Discodermia (demosponge)	1981-04-30	2019-12-11	638441	genus	71	dredge	26.2789 -83.7136	NA	Off Florida	USNM 49311	NMNH_IZ	Smithsonian Institution, National Museum of Natural History	NA	NMNH Invertebrate Zoology Collections Online Collection (accessed 2017-03-15)
A	Heteroscleromorpha (demosponge)	1981-04-30	2019-04-02	639070	subclass	71	dredge	26.2789 -83.7136	NA	Off Florida	USNM 49276	NMNH_IZ	Smithsonian Institution, National Museum of Natural History	NA	NMNH Invertebrate Zoology Collections Online Collection (accessed 2017-03-15)
A	Placospongia melobesioides (demosponge)	1980-11-03	2019-04-02	639471	species	71	dredge	26.2789 -83.7136	NA	Off Florida	USNM 33820	NMNH_IZ	Smithsonian Institution, National Museum of Natural History	NA	NMNH Invertebrate Zoology Collections Online Collection (accessed 2017-03-15)
A	Timea (demosponge)	1981-04-30	2019-12-11	639931	genus	71	dredge	26.2789 -83.7136	NA	Off Florida	USNM 39599	NMNH_IZ	Smithsonian Institution, National Museum of Natural History	NA	NMNH Invertebrate Zoology Collections Online Collection (accessed 2017-03-15)
A	Stylocordyla longissima (demosponge)	1980-11-03	2019-04-02	639735	species	71	trawl	26.2789 -83.7136	>1000m	Off Florida	USNM 49374	NMNH_IZ	Smithsonian Institution, National Museum of Natural History	NA	NMNH Invertebrate Zoology Collections Online Collection (accessed 2017-03-15)
A	Suberites (demosponge)	1981-04-30	2019-12-11	639748	genus	71	trawl	26.2789 -83.7136	>1000m	Off Florida	USNM 48408	NMNH_IZ	Smithsonian Institution, National Museum of Natural History	morphological ID from sample by taxonomic expert	NMNH Invertebrate Zoology Collections Online Collection (accessed 2017-03-15)
A	Axinella shoemakeri (demosponge)	1980-11-03	2019-04-02	639796	species	71	dredge	26.2789 -83.7136	NA	Off Florida	USNM 33825	NMNH_IZ	Smithsonian Institution, National Museum of Natural History	NA	NMNH Invertebrate Zoology Collections Online Collection (accessed 2017-03-15)
A	Verongiida (demosponge)	2003-09-10	2019-07-09	911263	order	71	ROV	26.2611 -83.7036	20m	Us | Gulf Of Mexico | Sw Florida Shelf, Forcepia Site #2	200309101003	NOAA_RB-03-07	Harbor Branch Oceanographic Institute	ID uncertain	Reed, J. (2003). 2003091 NOAA OE_HBOI Cruise Report Final 11-6-03.pdf; HBOI Division of Biomedical Marine Research- NOAA OE Grant; 'Medicines from the Deep Sea: Exploration of the Gulf of Mexico' cruise aboard the NOAA Ship R/V Ronald Brown [data].
A	Petrosiidae (demosponge)	2003-09-10	2019-07-09	911267	family	71	ROV	26.2611 -83.7036	20m	Us | Gulf Of Mexico | Sw Florida Shelf, Forcepia Site #2	200309101007	NOAA_RB-03-07	Harbor Branch Oceanographic Institute	morphological ID from sample by taxonomic expert	Reed, J. (2003). 2003091 NOAA OE_HBOI Cruise Report Final 11-6-03.pdf; HBOI Division of Biomedical Marine Research- NOAA OE Grant; 'Medicines from the Deep Sea: Exploration of the Gulf of Mexico' cruise aboard the NOAA Ship R/V Ronald Brown [data].
A	Dictyoceratida (demosponge)	2003-09-10	2019-07-09	911270	order	71	ROV	26.2611 -83.7036	20m	Us | Gulf Of Mexico | Sw Florida Shelf, Forcepia Site #2	200309101009	NOAA_RB-03-07	Harbor Branch Oceanographic Institute	ID uncertain	Reed, J. (2003). 2003091 NOAA OE_HBOI Cruise Report Final 11-6-03.pdf; HBOI Division of Biomedical Marine Research- NOAA OE Grant; 'Medicines from the Deep Sea: Exploration of the Gulf of Mexico' cruise aboard the NOAA Ship R/V Ronald Brown [data].
A	Forcepia (demosponge)	2005-08-12	2020-03-27	911884	genus	71	submersible	26.2611 -83.7036	>1000m	Florida | Gulf Of Mexico | Pulley Ridge, Sw Of Tampa, Forcepia Land	200508121020	NOAA_SJ-05-08	Harbor Branch Oceanographic Institute	morphological ID from sample by taxonomic expert	Reed, J. (2005). 2005081 COE Cruise Report- FINAL NMFS- 9-27-05.pdf; HBOI Division of Biomedical Marine Research- Florida Center of Excellence Grant; Straits of Florida, Pulley Ridge, FKNMS (JSL-I 4819-4845) cruise aboard the R/V Seward Johnson [data].
A	Demospongia (demosponge)	2005-08-12	2020-03-27	911886	class	71	submersible	26.2611 -83.7036	>1000m	Florida | Gulf Of Mexico | Pulley Ridge, Sw Of Tampa, Forcepia Land	200508121022	NOAA_SJ-05-08	Harbor Branch Oceanographic Institute	morphological ID from sample by taxonomic expert	Reed, J. (2005). 2005081 COE Cruise Report- FINAL NMFS- 9-27-05.pdf; HBOI Division of Biomedical Marine Research- Florida Center of Excellence Grant; Straits of Florida, Pulley Ridge, FKNMS (JSL-I 4819-4845) cruise aboard the R/V Seward Johnson [data].
A	Antipathes (black coral)	2010-07-22	2022-07-01	571006	genus	72	submersible	27.61278 -84.21943	100m	Reed's Ledge	3792_T1_1323.jpg	HBOI_SJ-10-07	Harbor Branch Oceanographic Institute	ID by non-expert from video	Reed, John. Harbor Branch Oceanographic Institute. FLOSEE. (2010). National Database for Deep-Sea Corals and Sponges (dataset version 20160113-1). https://deepseacoraldata.noaa.gov/; NOAA Deep Sea Coral Research & Technology Program.
A	Porifera (sponge (unspecified)	2003-09-10	2019-07-09	908770	phylum	72	ROV	26.2611 -83.7036	>1000m	Us | Gulf Of Mexico | Sw Florida Shelf, Forcepia Site #2	20030909101-22572	NOAA_RB-03-07	Harbor Branch Oceanographic Institute	ID expert from video	Reed, J. (2003). 2003091 NOAA OE_HBOI Cruise Report Final 11-6-03.pdf; HBOI Division of Biomedical Marine Research- NOAA OE Grant; 'Medicines from the Deep Sea: Exploration of the Gulf of Mexico' cruise aboard the NOAA Ship R/V Ronald Brown [data].
A	Forcepia (demosponge)	2003-09-10	2019-12-11	908771	genus	72	ROV	26.2611 -83.7036	20m	Us | Gulf Of Mexico | Sw Florida Shelf, Forcepia Site #2	200309101-22578	NOAA_RB-03-07	Harbor Branch Oceanographic Institute	ID expert from video	Reed, J. (2003). 2003091 NOAA OE_HBOI Cruise Report Final 11-6-03.pdf; HBOI Division of Biomedical Marine Research- NOAA OE Grant; 'Medicines from the Deep Sea: Exploration of the Gulf of Mexico' cruise aboard the NOAA Ship R/V Ronald Brown [data].
A	Porifera (sponge (unspecified)	2003-09-10	2019-07-09	908772	phylum	72	ROV	26.2611 -83.7036	20m	Us | Gulf Of Mexico | Sw Florida Shelf, Forcepia Site #2	200309101-22598	NOAA_RB-03-07	Harbor Branch Oceanographic Institute	ID expert from video	Reed, J. (2003). 2003091 NOAA OE_HBOI Cruise Report Final 11-6-03.pdf; HBOI Division of Biomedical Marine Research- NOAA OE Grant; 'Medicines from the Deep Sea: Exploration of the Gulf of Mexico' cruise aboard the NOAA Ship R/V Ronald Brown [data].
A	Porifera (sponge (unspecified)	2003-09-10	2019-07-09	908773	phylum	72	ROV	26.2611 -83.7036	20m	Us | Gulf Of Mexico | Sw Florida Shelf, Forcepia Site #2	200309101-22605	NOAA_RB-03-07	Harbor Branch Oceanographic Institute	ID expert from video	Reed, J. (2003). 2003091 NOAA OE_HBOI Cruise Report Final 11-6-03.pdf; HBOI Division of Biomedical Marine Research- NOAA OE Grant; 'Medicines from the Deep Sea: Exploration of the Gulf of Mexico' cruise aboard the NOAA Ship R/V Ronald Brown [data].
A	Porifera (sponge (unspecified)	2003-09-10	2019-07-09	908774	phylum	72	ROV	26.2611 -83.7036	20m	Us | Gulf Of Mexico | Sw Florida Shelf, Forcepia Site #2	200309101-22607	NOAA_RB-03-07	Harbor Branch Oceanographic Institute	ID expert from video	Reed, J. (2003). 2003091 NOAA OE_HBOI Cruise Report Final 11-6-03.pdf; HBOI Division of Biomedical Marine Research- NOAA OE Grant; 'Medicines from the Deep Sea: Exploration of the Gulf of Mexico' cruise aboard the NOAA Ship R/V Ronald Brown [data].
A	Porifera (sponge (unspecified)	2003-09-10	2019-07-09	908775	phylum	72	ROV	26.2611 -83.7036	>1000m	Us | Gulf Of Mexico | Sw Florida Shelf, Forcepia Site #2	200309101-22610	NOAA_RB-03-07	Harbor Branch Oceanographic Institute	ID expert from video	Reed, J. (2003). 2003091 NOAA OE_HBOI Cruise Report Final 11-6-03.pdf; HBOI Division of Biomedical Marine Research- NOAA OE Grant; 'Medicines from the Deep Sea: Exploration of the Gulf of Mexico' cruise aboard the NOAA Ship R/V Ronald Brown [data].
A	Porifera (sponge (unspecified)	2003-09-10	2019-07-09	908776	phylum	72	ROV	26.2611 -83.7036	>1000m	Us | Gulf Of Mexico | Sw Florida Shelf, Forcepia Site #2	200309101-22626	NOAA_RB-03-07	Harbor Branch Oceanographic Institute	ID expert from video	Reed, J. (2003). 2003091 NOAA OE_HBOI Cruise Report Final 11-6-03.pdf; HBOI Division of Biomedical Marine Research- NOAA OE Grant; 'Medicines from the Deep Sea: Exploration of the Gulf of Mexico' cruise aboard the NOAA Ship R/V Ronald Brown [data].
A	Porifera (sponge (unspecified)	2003-09-10	2019-07-09	908777	phylum	72	ROV	26.2611 -83.7036	>1000m	Us | Gulf Of Mexico | Sw Florida Shelf, Forcepia Site #2	200309101-22627	NOAA_RB-03-07	Harbor Branch Oceanographic Institute	ID expert from video	Reed, J. (2003). 2003091 NOAA OE_HBOI Cruise Report Final 11-6-03.pdf; HBOI Division of Biomedical Marine Research- NOAA OE Grant; 'Medicines from the Deep Sea: Exploration of the Gulf of Mexico' cruise aboard the NOAA Ship R/V Ronald Brown [data].
A	Porifera (sponge (unspecified)	2003-09-10	2019-07-09	908778	phylum	72	ROV	26.2611 -83.7036	20m	Us | Gulf Of Mexico | Sw Florida Shelf, Forcepia Site #2	200309101-22629	NOAA_RB-03-07	Harbor Branch Oceanographic Institute	ID expert from video	Reed, J. (2003). 2003091 NOAA OE_HBOI Cruise Report Final 11-6-03.pdf; HBOI Division of Biomedical Marine Research- NOAA OE Grant; 'Medicines from the Deep Sea: Exploration of the Gulf of Mexico' cruise aboard the NOAA Ship R/V Ronald Brown [data].
A	Porifera (sponge (unspecified)	2003-09-10	2019-07-09	908779	phylum	72	ROV	26.2611 -83.7036	20m	Us | Gulf Of Mexico | Sw Florida Shelf, Forcepia Site #2	200309101-22631	NOAA_RB-03-07	Harbor Branch Oceanographic Institute	ID expert from video	Reed, J. (2003). 2003091 NOAA OE_HBOI Cruise Report Final 11-6-03.pdf; HBOI Division of Biomedical Marine Research- NOAA OE Grant; 'Medicines from the Deep Sea: Exploration of the Gulf of Mexico' cruise aboard the NOAA Ship R/V Ronald Brown [data].
A	Porifera (sponge (unspecified)	2003-09-10	2019-07-09	908780	phylum	72	ROV	26.2611 -83.7036	20m	Us | Gulf Of Mexico | Sw Florida Shelf, Forcepia Site #2	200309101-22631	NOAA_RB-03-07	Harbor Branch Oceanographic Institute	ID expert from video	Reed, J. (2003). 2003091 NOAA OE_HBOI Cruise Report Final 11-6-03.pdf; HBOI Division of Biomedical Marine Research- NOAA OE Grant; 'Medicines from the Deep Sea: Exploration of the Gulf of Mexico' cruise aboard the NOAA Ship R/V Ronald Brown [data].
A	Porifera (sponge (unspecified)	2003-09-10	2019-07-09	908781	phylum	72	ROV	26.2611 -83.7036	20m	Us | Gulf Of Mexico | Sw Florida Shelf, Forcepia Site #2	200309101-22632	NOAA_RB-03-07	Harbor Branch Oceanographic Institute	ID expert from video	Reed, J. (2003). 2003091 NOAA OE_HBOI Cruise Report Final 11-6-03.pdf; HBOI Division of Biomedical Marine Research- NOAA OE Grant; 'Medicines from the Deep Sea: Exploration of the Gulf of Mexico' cruise aboard the NOAA Ship R/V Ronald Brown [data].
A	Lissodendoryx (demosponge)	2003-09-10	2019-12-11	911261	genus	72	ROV	26.2611 -83.7036	20m	Us | Gulf Of Mexico | Sw Florida Shelf, Forcepia Site #2	200309101001	NOAA_RB-03-07	Harbor Branch Oceanographic Institute	morphological ID from sample by taxonomic expert	Reed, J. (2003). 2003091 NOAA OE_HBOI Cruise Report Final 11-6-03.pdf; HBOI Division of Biomedical Marine Research- NOAA OE Grant; 'Medicines from the Deep Sea: Exploration of the Gulf of Mexico' cruise aboard the NOAA Ship R/V Ronald Brown [data].
A	Demospongia (demosponge)	2003-09-10	2019-07-09	911262	class	72	ROV	26.2611 -83.7036	20m	Us | Gulf Of Mexico | Sw Florida Shelf, Forcepia Site #2	200309101002	NOAA_RB-03-07	Harbor Branch Oceanographic Institute	ID uncertain	Reed, J. (2003). 2003091 NOAA OE_HBOI Cruise Report Final 11-6-03.pdf; HBOI Division of Biomedical Marine Research- NOAA OE Grant; 'Medicines from the Deep Sea: Exploration of the Gulf of Mexico' cruise aboard the NOAA Ship R/V Ronald Brown [data].
A	Diplastrella (demosponge)	2003-09-10	2019-12-11	911264	genus	72	ROV	26.2611 -83.7036	20m	Us | Gulf Of Mexico | Sw Florida Shelf, Forcepia Site #2	200309101004	NOAA_RB-03-07	Harbor Branch Oceanographic Institute	ID uncertain	Reed, J. (2003). 2003091 NOAA OE_HBOI Cruise Report Final 11-6-03.pdf; HBOI Division of Biomedical Marine Research- NOAA OE Grant; 'Medicines from the Deep Sea: Exploration of the Gulf of Mexico' cruise aboard the NOAA Ship R/V Ronald Brown [data].
A	Bubaris (demosponge)	2003-09-10	2019-12-11	911265	genus	72	ROV	26.2611 -83.7036	20m	Us | Gulf Of Mexico | Sw Florida Shelf, Forcepia Site #2	200309101005	NOAA_RB-03-07	Harbor Branch Oceanographic Institute	morphological ID from sample by taxonomic expert	Reed, J. (2003). 2003091 NOAA OE_HBOI Cruise Report Final 11-6-03.pdf; HBOI Division of Biomedical Marine Research- NOAA OE Grant; 'Medicines from the Deep Sea: Exploration of the Gulf of Mexico' cruise aboard the NOAA Ship R/V Ronald Brown [data].
A	Verongiida (demosponge)	2003-09-10	2019-07-09	911266	order	72	ROV	26.2611 -83.7036	20m	Us | Gulf Of Mexico | Sw Florida Shelf, Forcepia Site #2	200309101006	NOAA_RB-03-07	Harbor Branch Oceanographic Institute	ID uncertain	Reed, J. (2003). 2003091 NOAA OE_HBOI Cruise Report Final 11-6-03.pdf; HBOI Division of Biomedical Marine Research- NOAA OE Grant; 'Medicines from the Deep Sea: Exploration of the Gulf of Mexico' cruise aboard the NOAA Ship R/V Ronald Brown [data].
A	Porifera (sponge (unspecified)	2003-09-10	2019-07-09	911268	phylum	72	ROV	26.2611 -83.7036	20m	Us | Gulf Of Mexico | Sw Florida Shelf, Forcepia Site #2	200309101008	NOAA_RB-03-07	Harbor Branch Oceanographic Institute	morphological ID from sample by taxonomic expert	Reed, J. (2003). 2003091 NOAA OE_HBOI Cruise Report Final 11-6-03.pdf; HBOI Division of Biomedical Marine Research- NOAA OE Grant; 'Medicines from the Deep Sea: Exploration of the Gulf of Mexico' cruise aboard the NOAA Ship R/V Ronald Brown [data].
A	Haplosclerida (demosponge)	2003-09-10	2019-07-09	911269	order	72	ROV	26.2611 -83.7036	20m	Us | Gulf Of Mexico | Sw Florida Shelf, Forcepia Site #2	200309101008	NOAA_RB-03-07	Harbor Branch Oceanographic Institute	morphological ID from sample by taxonomic expert	Reed, J. (2003). 2003091 NOAA OE_HBOI Cruise Report Final 11-6-03.pdf; HBOI Division of Biomedical Marine Research- NOAA OE Grant; 'Medicines from the Deep Sea: Exploration of the Gulf of Mexico' cruise aboard the NOAA Ship R/V Ronald Brown [data].
A	Porifera (sponge (unspecified)	2003-09-11	2019-07-09	908792	phylum	72	ROV	26.2611 -83.7036	20m	Us | Gulf Of Mexico | Sw Florida Shelf, Forcepia Site #2	200309111-22681	NOAA_RB-03-07	Harbor Branch Oceanographic Institute	ID by expert from video	Reed, J. (2003). 2003091 NOAA OE_HBOI Cruise Report Final 11-6-03.pdf; HBOI Division of Biomedical Marine Research- NOAA OE Grant; 'Medicines from the Deep Sea: Exploration of the Gulf of Mexico' cruise aboard the NOAA Ship R/V Ronald Brown [data].
A	Verongiida (demosponge)	2003-09-11	2019-07-09	908796	order	72	ROV	26.2611 -83.7036	20m	Us | Gulf Of Mexico | Sw Florida Shelf, Forcepia Site #2	200309111-22697	NOAA_RB-03-07	Harbor Branch Oceanographic Institute	ID by expert from video	Reed, J. (2003). 2003091 NOAA OE_HBOI Cruise Report Final 11-6-03.pdf; HBOI Division of Biomedical Marine Research- NOAA OE Grant; 'Medicines from the Deep Sea: Exploration of the Gulf of Mexico' cruise aboard the NOAA Ship R/V Ronald Brown [data].
A	Forcepia (demosponge)	2003-09-11	2019-12-11	908788	genus	72	ROV	26.25709 -83.70413	20m	Us | Gulf Of Mexico | Sw Florida Shelf, Forcepia Site #2	200309111-22667	NOAA_RB-03-07	Harbor Branch Oceanographic Institute	ID by expert from video	Reed, J. (2003). 2003091 NOAA OE_HBOI Cruise Report Final 11-6-03.pdf; HBOI Division of Biomedical Marine Research- NOAA OE Grant; 'Medicines from the Deep Sea: Exploration of the Gulf of Mexico' cruise aboard the NOAA Ship R/V Ronald Brown [data].
A	Spirastrella (demosponge)	2003-09-11	2019-12-11	908789	genus	72	ROV	26.25709 -83.70413	20m	Us | Gulf Of Mexico | Sw Florida Shelf, Forcepia Site #2	200309111-22673	NOAA_RB-03-07	Harbor Branch Oceanographic Institute	ID by expert from video	Reed, J. (2003). 2003091 NOAA OE_HBOI Cruise Report Final 11-6-03.pdf; HBOI Division of Biomedical Marine Research- NOAA OE Grant; 'Medicines from the Deep Sea: Exploration of the Gulf of Mexico' cruise aboard the NOAA Ship R/V Ronald Brown [data].
A	Porifera (sponge (unspecified)	2003-09-11	2019-12-11	908790	phylum	72	ROV	26.25709 -83.70413	20m	Us | Gulf Of Mexico | Sw Florida Shelf, Forcepia Site #2	200309111-22674	NOAA_RB-03-07	Harbor Branch Oceanographic Institute	ID by expert from video	Reed, J. (2003). 2003091 NOAA OE_HBOI Cruise Report Final 11-6-03.pdf; HBOI Division of Biomedical Marine Research- NOAA OE Grant; 'Medicines from the Deep Sea: Exploration of the Gulf of Mexico' cruise aboard the NOAA Ship R/V Ronald Brown [data].
A	Porifera (sponge (unspecified)	2003-09-11	2019-12-11	908791	phylum	72	ROV	26.25709 -83.70413	20m	Us | Gulf Of Mexico | Sw Florida Shelf, Forcepia Site #2	200309111-22675	NOAA_RB-03-07	Harbor Branch Oceanographic Institute	ID by expert from video	Reed, J. (2003). 2003091 NOAA OE_HBOI Cruise Report Final 11-6-03.pdf; HBOI Division of Biomedical Marine Research- NOAA OE Grant; 'Medicines from the Deep Sea: Exploration of the Gulf of Mexico' cruise aboard the NOAA Ship R/V Ronald Brown [data].
A	Ircinia campana (demosponge)	2003-09-11	2019-07-09	908797	species	72	ROV	26.25709 -83.70413	20m	Us | Gulf Of Mexico | Sw Florida Shelf, Forcepia Site #2	200309111-22702	NOAA_RB-03-07	Harbor Branch Oceanographic Institute	ID by expert from video	Reed, J. (2003). 2003091 NOAA OE_HBOI Cruise Report Final 11-6-03.pdf; HBOI Division of Biomedical Marine Research- NOAA OE Grant; 'Medicines from the Deep Sea: Exploration of the Gulf of Mexico' cruise aboard the NOAA Ship R/V Ronald Brown [data].
A	Forcepia (demosponge)	2003-09-11	2019-12-11	911272	genus	72	ROV	26.25709 -83.70413	20m	Us | Gulf Of Mexico | Sw Florida Shelf, Forcepia Site #2	200309111004	NOAA_RB-03-07	Harbor Branch Oceanographic Institute	ID by expert from video	Reed, J. (2003). 2003091 NOAA OE_HBOI Cruise Report Final 11-6-03.pdf; HBOI Division of Biomedical Marine Research- NOAA OE Grant; 'Medicines from the Deep Sea: Exploration of the Gulf of Mexico' cruise aboard the NOAA Ship R/V Ronald Brown [data].
A	Forcepia (demosponge)	2003-09-11	2019-12-11	911273	genus	72	ROV	26.25709 -83.70413	20m	Us | Gulf Of Mexico | Sw Florida Shelf, Forcepia Site #2	20030911105	NOAA_RB-03-07	Harbor Branch Oceanographic Institute	ID by expert from video	Reed, J. (2003). 2003091 NOAA OE_HBOI Cruise Report Final 11-6-03.pdf; HBOI Division of Biomedical Marine Research- NOAA OE Grant; 'Medicines from the Deep Sea: Exploration of the Gulf of Mexico' cruise aboard the NOAA Ship R/V Ronald Brown [data].
A	Forcepia (demosponge)	2003-09-11	2019-12-11	908802	genus	72	ROV	26.25709 -83.70413	20m	Us | Gulf Of Mexico | Sw Florida Shelf, Forcepia Site #2	200309111-22712	NOAA_RB-03-07	Harbor Branch Oceanographic Institute	ID by expert from video	Reed, J. (2003). 2003091 NOAA OE_HBOI Cruise Report Final 11-6-03.pdf; HBOI Division of Biomedical Marine Research- NOAA OE Grant; 'Medicines from the Deep Sea: Exploration of the Gulf of Mexico' cruise aboard the NOAA Ship R/V Ronald Brown [data].
A	Forcepia (demosponge)	2003-09-11	2019-12-11	911275	genus	72	ROV	26.25709 -83.70413	20m	Us | Gulf Of Mexico | Sw Florida Shelf, Forcepia Site #2	200309111008	NOAA_RB-03-07	Harbor Branch Oceanographic Institute	ID by expert from video	Reed, J. (2003). 2003091 NOAA OE_HBOI Cruise Report Final 11-6-03.pdf; HBOI Division of Biomedical Marine Research- NOAA OE Grant; 'Medicines from the Deep Sea: Exploration of the Gulf of Mexico' cruise aboard the NOAA Ship R/V Ronald Brown [data].
A	Plakortis (homoscleromorph sponge)	2003-09-11	2019-12-11	908782	genus	72	ROV	26.25709 -83.70413	>1000m	Us | Gulf Of Mexico | Sw Florida Shelf, Forcepia Site #2	200309111-22641	NOAA_RB-03-07	Harbor Branch Oceanographic Institute	ID uncertain	Reed, J. (2003). 2003091 NOAA OE_HBOI Cruise Report Final 11-6-03.pdf; HBOI Division of Biomedical Marine Research- NOAA OE Grant; 'Medicines from the Deep Sea: Exploration of the Gulf of Mexico' cruise aboard the NOAA Ship R/V Ronald Brown [data].
A	Porifera (sponge (unspecified)	2003-09-11	2019-07-09	908783	phylum	72	ROV	26.25709 -83.70413	>1000m	Us | Gulf Of Mexico | Sw Florida Shelf, Forcepia Site #2	200309111-22647	NOAA_RB-03-07	Harbor Branch Oceanographic Institute	ID uncertain	Reed, J. (2003). 2003091 NOAA OE_HBOI Cruise Report Final 11-6-03.pdf; HBOI Division of Biomedical Marine Research- NOAA OE Grant; 'Medicines from the Deep Sea: Exploration of the Gulf of Mexico' cruise aboard the NOAA Ship R/V Ronald Brown [data].
A	Axinellidae (demosponge)	2003-09-11	2019-07-09	908784	order	72	ROV	26.25709 -83.70413	>1000m	Us | Gulf Of Mexico | Sw Florida Shelf, Forcepia Site #2	200309111-22648	NOAA_RB-03-07	Harbor Branch Oceanographic Institute	ID uncertain	Reed, J. (2003). 2003091 NOAA OE_HBOI Cruise Report Final 11-6-03.pdf; HBOI Division of Biomedical Marine Research- NOAA OE Grant; 'Medicines from the Deep Sea: Exploration of the Gulf of Mexico' cruise aboard the NOAA Ship R/V Ronald Brown [data].
A	Porifera (sponge (unspecified)	2003-09-11	2019-07-09	908785	phylum	72	ROV	26.25709 -83.70413	>1000m	Us | Gulf Of Mexico | Sw Florida Shelf, Forcepia Site #2	200309111-22650	NOAA_RB-03-07	Harbor Branch Oceanographic Institute	ID uncertain	Reed, J. (2003). 2003091 NOAA OE_HBOI Cruise Report Final 11-6-03.pdf; HBOI Division of Biomedical Marine Research- NOAA OE Grant; 'Medicines from the Deep Sea: Exploration of the Gulf of Mexico' cruise aboard the NOAA Ship R/V Ronald Brown [data].
A	Porifera (sponge (unspecified)	2003-09-11	2019-07-09	908786	phylum	72	ROV	26.25709 -83.70413	>1000m	Us | Gulf Of Mexico | Sw Florida Shelf, Forcepia Site #2	200309111-22653	NOAA_RB-03-07	Harbor Branch Oceanographic Institute	ID uncertain	Reed, J. (2003). 2003091 NOAA OE_HBOI Cruise Report Final 11-6-03.pdf; HBOI Division of Biomedical Marine Research- NOAA OE Grant; 'Medicines from the Deep Sea: Exploration of the Gulf of Mexico' cruise aboard the NOAA Ship R/V Ronald Brown [data].
A	Porifera (sponge (unspecified)	2003-09-11	2019-07-09	908794	phylum	72	ROV	26.25709 -83.70413	>1000m	Us | Gulf Of Mexico | Sw Florida Shelf, Forcepia Site #2	200309111-22685	NOAA_RB-03-07	Harbor Branch Oceanographic Institute	ID uncertain	Reed, J. (2003). 2003091 NOAA OE_HBOI Cruise Report Final 11-6-03.pdf; HBOI Division of Biomedical Marine Research- NOAA OE Grant; 'Medicines from the Deep Sea: Exploration of the Gulf of Mexico' cruise aboard the NOAA Ship R/V Ronald Brown [data].
A	Forcepia (demosponge)	2003-09-11	2019-12-11	908795	genus	72	ROV	26.25709 -83.70413	>1000m	Us | Gulf Of Mexico | Sw Florida Shelf, Forcepia Site #2	200309111-22692	NOAA_RB-03-07	Harbor Branch Oceanographic Institute	ID by expert from video	Reed, J. (2003). 2003091 NOAA OE_HBOI Cruise Report Final 11-6-03.pdf; HBOI Division of Biomedical Marine Research- NOAA OE Grant; 'Medicines from the Deep Sea: Exploration of the Gulf of Mexico' cruise aboard the NOAA Ship R/V Ronald Brown [data].
A	Aplysina (demosponge)	2003-09-11	2019-12-11	908798	genus	72	ROV	26.25709 -83.70413	>1000m	Us | Gulf Of Mexico | Sw Florida Shelf, Forcepia Site #2	200309111-22710	NOAA_RB-03-07	Harbor Branch Oceanographic Institute	ID uncertain	Reed, J. (2003). 2003091 NOAA OE_HBOI Cruise Report Final 11-6-03.pdf; HBOI Division of Biomedical Marine Research- NOAA OE Grant; 'Medicines from the Deep Sea: Exploration of the Gulf of Mexico' cruise aboard the NOAA Ship R/V Ronald Brown [data].
A	Callyspongia (demosponge)	2003-09-11	2019-12-11	908799	genus	72	ROV	26.25709 -83.70413	>1000m	Us | Gulf Of Mexico | Sw Florida Shelf, Forcepia Site #2	200309111-22710	NOAA_RB-03-07	Harbor Branch Oceanographic Institute	ID uncertain	Reed, J. (2003). 2003091 NOAA OE_HBOI Cruise Report Final 11-6-03.pdf; HBOI Division of Biomedical Marine Research- NOAA OE Grant; 'Medicines from the Deep Sea: Exploration of the Gulf of Mexico' cruise aboard the NOAA Ship R/V Ronald Brown [data].
A	Callyspongia (demosponge)	2003-09-11	2019-12-11	908800	genus	72	ROV	26.25709 -83.70413	>1000m	Us | Gulf Of Mexico | Sw Florida Shelf, Forcepia Site #2	200309111-22710	NOAA_RB-03-07	Harbor Branch Oceanographic Institute	ID expert from video	Reed, J. (2003). 2003091 NOAA OE_HBOI Cruise Report Final 11-6-03.pdf; HBOI Division of Biomedical Marine Research- NOAA OE Grant; 'Medicines from the Deep Sea: Exploration of the Gulf of Mexico' cruise aboard the NOAA Ship R/V Ronald Brown [data].
A	Porifera (sponge (unspecified)	2003-09-11	2019-07-09	908801	phylum	72	ROV	26.25709 -83.70413	>1000m	Us | Gulf Of Mexico | Sw Florida Shelf, Forcepia Site #2	200309111-22710	NOAA_RB-03-07	Harbor Branch Oceanographic Institute	ID expert from video	Reed, J. (2003). 2003091 NOAA OE_HBOI Cruise Report Final 11-6-03.pdf; HBOI Division of Biomedical Marine Research- NOAA OE Grant; 'Medicines from the Deep Sea: Exploration of the Gulf of Mexico' cruise aboard the NOAA Ship R/V Ronald Brown [data].
A	Forcepia (demosponge)	2003-09-11	2019-12-11	911274	genus	72	ROV	26.25709 -83.70413	>1000m	Us | Gulf Of Mexico | Sw Florida Shelf, Forcepia Site #2	200309111007	NOAA_RB-03-07	Harbor Branch Oceanographic Institute	morphological ID by taxonomic expert	Reed, J. (2003). 2003091 NOAA OE_HBOI Cruise Report Final 11-6-03.pdf; HBOI Division of Biomedical Marine Research- NOAA OE Grant; 'Medicines from the Deep Sea: Exploration of the Gulf of Mexico' cruise aboard the NOAA Ship R/V Ronald Brown [data].
A	Porifera (sponge (unspecified)	2003-09-11	2019-07-09	908818	phylum	72	ROV	26.25709 -83.70413	>1000m	Us | Gulf Of Mexico | Sw Florida Shelf, Forcepia Site #2	200309111-22762	NOAA_RB-03-07	Harbor Branch Oceanographic Institute	ID expert from video	Reed, J. (2003). 2003091 NOAA OE_HBOI Cruise Report Final 11-6-03.pdf; HBOI Division of Biomedical Marine Research- NOAA OE Grant; 'Medicines from the Deep Sea: Exploration of the Gulf of Mexico' cruise aboard the NOAA Ship R/V Ronald Brown [data].
A	Porifera (sponge (unspecified)	2003-09-11	2019-07-09	908819	phylum	72	ROV	26.25709 -83.70413	>1000m	Us | Gulf Of Mexico | Sw Florida Shelf, Forcepia Site #2	200309112-22769	NOAA_RB-03-07	Harbor Branch Oceanographic Institute	ID expert from video	Reed, J. (2003). 2003091 NOAA OE_HBOI Cruise Report Final 11-6-03.pdf; HBOI Division of Biomedical Marine Research- NOAA OE Grant; 'Medicines from the Deep Sea: Exploration of the Gulf of Mexico' cruise aboard the NOAA Ship R/V Ronald Brown [data].
A	Axinella (demosponge)	2003-09-11	2019-12-11	908793	genus	72	ROV	26.25199 -83.71314	20m	Us | Gulf Of Mexico | Sw Florida Shelf, Forcepia Site #2	200309111-22682	NOAA_RB-03-07	Harbor Branch Oceanographic Institute	ID by expert from video	Reed, J. (2003). 2003091 NOAA OE_HBOI Cruise Report Final 11-6-03.pdf; HBOI Division of Biomedical Marine Research- NOAA OE Grant; 'Medicines from the Deep Sea: Exploration of the Gulf of Mexico' cruise aboard the NOAA Ship R/V Ronald Brown [data].
A	Ellisellidae (gorgonian coral)	2010-07-22	2022-07-01	417228	family	73	submersible	27.61278 -84.21943	100m	West Florida Shelf: The Ledges	22-VII-10-3-001	HBOI_SJ-10-07	Harbor Branch Oceanographic Institute	expert with sample	Reed, J. and Rogers, S. 2011. Final cruise report Florida shelf-edge expedition (FLoSEE) Deepwater Horizon oil spill response: survey of deepwater and mesophotic reef ecosystems in the eastern Gulf of Mexico and southeastern Florida. Harbor Branch Oceanographic Institute Technical Report 27.
A	Forcepia (demosponge)	2003-09-09	2019-12-11	908768	genus	73	ROV	26.6663 -83.70335	>1000m	Us | Gulf Of Mexico | Sw Florida Shelf, Forcepia Site #2	200309091-22551	NOAA_RB-03-07	Harbor Branch Oceanographic Institute	ID expert from video	Reed, J. (2003). 2003091 NOAA OE_HBOI Cruise Report Final 11-6-03.pdf; HBOI Division of Biomedical Marine Research- NOAA OE Grant; 'Medicines from the Deep Sea: Exploration of the Gulf of Mexico' cruise aboard the NOAA Ship R/V Ronald Brown [data].
A	Porifera (sponge (unspecified)	2003-09-09	2019-07-09	938769	phylum	73	ROV	26.6663 -83.70335	>1000m	Us | Gulf Of Mexico | Sw Florida Shelf, Forcepia Site #2	200309091-22552	NOAA_RB-03-07	Harbor Branch Oceanographic Institute	ID expert from video	Reed, J. (2003). 2003091 NOAA OE_HBOI Cruise Report Final 11-6-03.pdf; HBOI Division of Biomedical Marine Research- NOAA OE Grant; 'Medicines from the Deep Sea: Exploration of the Gulf of Mexico' cruise aboard the NOAA Ship R/V Ronald Brown [data].
A	Porifera (sponge (unspecified)	2003-09-11	2019-07-09	908810	phylum	73	ROV	26.26104 -83.71219	20m	Us | Gulf Of Mexico | Sw Florida Shelf, 1988 Trawl Site #5	200309112-22739	NOAA_RB-03-07	Harbor Branch Oceanographic Institute	ID by expert from video	Reed, J. (2003). 2003091 NOAA OE_HBOI Cruise Report Final 11-6-03.pdf; HBOI Division of Biomedical Marine Research- NOAA OE Grant; 'Medicines from the Deep Sea: Exploration of the Gulf of Mexico' cruise aboard the NOAA Ship R/V Ronald Brown [data].
A	Verongiida (demosponge)	2003-09-11	2019-07-09	908811	order	73	ROV	26.26104 -83.71219	20m	Us | Gulf Of Mexico | Sw Florida Shelf, 1988 Trawl Site #5	200309112-22740	NOAA_RB-03-07	Harbor Branch Oceanographic Institute	ID uncertain	Reed, J. (2003). 2003091 NOAA OE_HBOI Cruise Report Final 11-6-03.pdf; HBOI Division of Biomedical Marine Research- NOAA OE Grant; 'Medicines from the Deep Sea: Exploration of the Gulf of Mexico' cruise aboard the NOAA Ship R/V Ronald Brown [data].
A	Porifera (sponge (unspecified)	2003-09-11	2019-07-09	908808	phylum	73	ROV	26.26104 -83.71219	20m	Us | Gulf Of Mexico | Sw Florida Shelf, 1988 Trawl Site #5	200309112-22734	NOAA_RB-03-07	Harbor Branch Oceanographic Institute	ID by expert from video	Reed, J. (2003). 2003091 NOAA OE_HBOI Cruise Report Final 11-6-03.pdf; HBOI Division of Biomedical Marine Research- NOAA OE Grant; 'Medicines from the Deep Sea: Exploration of the Gulf of Mexico' cruise aboard the NOAA Ship R/V Ronald Brown [data].
A	Verongiida (demosponge)	2003-09-11	2019-07-09	908812	order	73	ROV	26.26104 -83.71219	20m	Us | Gulf Of Mexico | Sw Florida Shelf, 1988 Trawl Site #5	200309112-22741	NOAA_RB-03-07	Harbor Branch Oceanographic Institute	ID uncertain	Reed, J. (2003). 2003091 NOAA OE_HBOI Cruise Report Final 11-6-03.pdf; HBOI Division of Biomedical Marine Research- NOAA OE Grant; 'Medicines from the Deep Sea: Exploration of the Gulf of Mexico' cruise aboard the NOAA Ship R/V Ronald Brown [data].
A	Mycalidae (demosponge)	2003-09-11	2019-07-09	908803	family	73	ROV	26.26104 -83.71219	20m	Us | Gulf Of Mexico | Sw Florida Shelf, 1988 Trawl Site #5	200309112-22727	NOAA_RB-03-07	Harbor Branch Oceanographic Institute	ID by expert from video	Reed, J. (2003). 2003091 NOAA OE_HBOI Cruise Report Final 11-6-03.pdf; HBOI Division of Biomedical Marine Research- NOAA OE Grant; 'Medicines from the Deep Sea: Exploration of the Gulf of Mexico' cruise aboard the NOAA Ship R/V Ronald Brown [data].
A	Porifera (sponge (unspecified)	2003-09-11	2019-07-09	908804	phylum	73	ROV	26.26104 -83.71219	20m	Us | Gulf Of Mexico | Sw Florida Shelf, 1988 Trawl Site #5	200309112-22727	NOAA_RB-03-07	Harbor Branch Oceanographic Institute	ID by expert from video	Reed, J. (2003). 2003091 NOAA OE_HBOI Cruise Report Final 11-6-03.pdf; HBOI Division of Biomedical Marine Research- NOAA OE Grant; 'Medicines from the Deep Sea: Exploration of the Gulf of Mexico' cruise aboard the NOAA Ship R/V Ronald Brown [data].
A	Mycalidae (demosponge)	2003-09-11	2019-07-09	911276	family	73	ROV	26.26104 -83.71219	20m	Us | Gulf Of Mexico | Sw Florida Shelf, 1988 Trawl Site #5	200309112001	NOAA_RB-03-07	Harbor Branch Oceanographic Institute	morphological ID by taxonomic expert	Reed, J. (2003). 2003091 NOAA OE_HBOI Cruise Report Final 11-6-03.pdf; HBOI Division of Biomedical Marine Research- NOAA OE Grant; 'Medicines from the Deep Sea: Exploration of the Gulf of Mexico' cruise aboard the NOAA Ship R/V Ronald Brown [data].
A	Forcepia (demosponge)	2003-09-11	2019-12-11	911278	genus	73	ROV	26.26104 -83.71219	20m	Us | Gulf Of Mexico | Sw Florida Shelf, 1988 Trawl Site #5	200309112003	NOAA_RB-03-07	Harbor Branch Oceanographic Institute	morphological ID from sample by taxonomic expert	Reed, J. (2003). 2003091 NOAA OE_HBOI Cruise Report Final 11-6-03.pdf; HBOI Division of Biomedical Marine Research- NOAA OE Grant; 'Medicines from the Deep Sea: Exploration of the Gulf of Mexico' cruise aboard the NOAA Ship R/V Ronald Brown [data].
A	Porifera (sponge (unspecified)	2003-09-11	2019-07-09	908809	phylum	73	ROV	26.26104 -83.71219	20m	Us | Gulf Of Mexico | Sw Florida Shelf, 1988 Trawl Site #5	200309112-22735	NOAA_RB-03-07	Harbor Branch Oceanographic Institute	ID by expert from video	Reed, J. (2003). 2003091 NOAA OE_HBOI Cruise Report Final 11-6-03.pdf; HBOI Division of Biomedical Marine Research- NOAA OE Grant; 'Medicines from the Deep Sea: Exploration of the Gulf of Mexico' cruise aboard the NOAA Ship R/V Ronald Brown [data].
A	Heteroscleromorpha (demosponge)	2003-09-11	2019-07-09	911277	subclass	73	ROV	26.26104 -83.71219	20m	Us | Gulf Of Mexico | Sw Florida Shelf, 1988 Trawl Site #5	200309112002	NOAA_RB-03-07	Harbor Branch Oceanographic Institute	ID uncertain	Reed, J. (2003). 2003091 NOAA OE_HBOI Cruise Report Final 11-6-03.pdf; HBOI Division of Biomedical Marine Research- NOAA OE Grant; 'Medicines from the Deep Sea: Exploration of the Gulf of Mexico' cruise aboard the NOAA Ship R/V Ronald Brown [data].
A	Petrosia (demosponge)	2003-09-11	2019-12-11	908815	genus	73	ROV	26.26104 -83.71219	20m	Us | Gulf Of Mexico | Sw Florida Shelf, 1988 Trawl Site #5	200309112-22753	NOAA_RB-03-07	Harbor Branch Oceanographic Institute	ID by expert from video	Reed, J. (2003). 2003091 NOAA OE_HBOI Cruise Report Final 11-6-03.pdf; HBOI Division of Biomedical Marine Research- NOAA OE Grant; 'Medicines from the Deep Sea: Exploration of the Gulf of Mexico' cruise aboard the NOAA Ship R/V Ronald Brown [data].
A	Porifera (sponge (unspecified)	2003-09-11	2019-07-09	908816	phylum	73	ROV	26.26104 -83.71219	20m	Us | Gulf Of Mexico | Sw Florida Shelf, 1988 Trawl Site #5	200309112-22754	NOAA_RB-03-07	Harbor Branch Oceanographic Institute	ID by expert from video	Reed, J. (2003). 2003091 NOAA OE_HBOI Cruise Report Final 11-6-03.pdf; HBOI Division of Biomedical Marine Research- NOAA OE Grant; 'Medicines from the Deep Sea: Exploration of the Gulf of Mexico' cruise aboard the NOAA Ship R/V Ronald Brown [data].
A	Verongiida (demosponge)	2003-09-12	2019-07-09	908824	genus	74	ROV	26.26104 -83.71219	>1000m	Us | Gulf Of Mexico | Sw Florida Shelf, 1988 Trawl Site #5	200309112-22774	NOAA_RB-03-07	Harbor Branch Oceanographic Institute	ID expert from video	Reed, J. (2003). 2003091 NOAA OE_HBOI Cruise Report Final 11-6-03.pdf; HBOI Division of Biomedical Marine Research- NOAA OE Grant; 'Medicines from the Deep Sea: Exploration of the Gulf of Mexico' cruise aboard the NOAA Ship R/V Ronald Brown [data].
A	Porifera (sponge (unspecified)	2003-09-11	2019-07-09	908817	phylum	74	ROV	26.26104 -83.71219	20m	Us | Gulf Of Mexico | Sw Florida Shelf, 1988 Trawl Site #5	200309112-22755	NOAA_RB-03-07	Harbor Branch Oceanographic Institute	ID by expert from video	Reed, J. (2003). 2003091 NOAA OE_HBOI Cruise Report Final 11-6-03.pdf; HBOI Division of Biomedical Marine Research- NOAA OE Grant; 'Medicines from the Deep Sea: Exploration of the Gulf of Mexico' cruise aboard the NOAA Ship R/V Ronald Brown [data].
A	Acanthella (demosponge)	2003-09-11	2019-12-11	911279	genus	74	ROV	26.26104 -83.71219	20m	Us | Gulf Of Mexico | Sw Florida Shelf, 1988 Trawl Site #5	200309112004	NOAA_RB-03-07	Harbor Branch Oceanographic Institute	ID uncertain	Reed, J. (2003). 2003091 NOAA OE_HBOI Cruise Report Final 11-6-03.pdf; HBOI Division of Biomedical Marine Research- NOAA OE Grant; 'Medicines from the Deep Sea: Exploration of the Gulf of Mexico' cruise aboard the NOAA Ship R/V Ronald Brown [data].
A	Swiftia exserta (gorgonian coral)	2003-09-12	2019-07-09	908817	species	74	ROV	26.26104 -83.71219	20m	Us | Gulf Of Mexico | Sw Florida Shelf, 1988 Trawl Site #5	200309112005	NOAA_RB-03-07	Harbor Branch Oceanographic Institute	ID uncertain	Reed, J. (2003). 2003091 NOAA OE_HBOI Cruise Report Final 11-6-03.pdf; HBOI Division of Biomedical Marine Research- NOAA OE Grant; 'Medicines from the Deep Sea: Exploration of the Gulf of Mexico' cruise aboard the NOAA Ship R/V Ronald Brown [data].
A	Deltocyathus calcar (stony coral (cup coral))	1957-07-15	2019-07-09	5671	species	76	NA	27 -83.5	>1000m	NA	USNM 62116	NMNH_IZ	Smithsonian Institution, National Museum of Natural History	morphological ID by taxonomic expert	NMNH Invertebrate Zoology Collections - Online Collection Database; (Accessed 04/25/2012)
A	Antipathes (black coral)	2003-09-12	2019-12-11	908820	genus	76	ROV	26.26104 -83.71219	>1000m	Us | Gulf Of Mexico | Sw Florida Shelf, 1988 Trawl Site #5	200309112-22770	NOAA_RB-03-07	Harbor Branch Oceanographic Institute	ID expert from video	Reed, J. (2003). 2003091 NOAA OE_HBOI Cruise Report Final 11-6-03.pdf; HBOI Division of Biomedical Marine Research- NOAA OE Grant; 'Medicines from the Deep Sea: Exploration of the Gulf of Mexico' cruise aboard the NOAA Ship R/V Ronald Brown [data].
A	Ellisellidae (gorgonian coral)	2003-09-12	2019-12-11	908821	family	76	ROV	26.26104 -83.71219	>1000m	Us | Gulf Of Mexico | Sw Florida Shelf, 1988 Trawl Site #5	200309112-22770	NOAA_RB-03-07	Harbor Branch Oceanographic Institute	ID expert from video	Reed, J. (2003). 2003091 NOAA OE_HBOI Cruise Report Final 11-6-03.pdf; HBOI Division of Biomedical Marine Research- NOAA OE Grant; 'Medicines from the Deep Sea: Exploration of the Gulf of Mexico' cruise aboard the NOAA Ship R/V Ronald Brown [data].
A	Ircinia (demosponge)	2003-09-12	2019-12-11	908822	genus	76	ROV	26.26104 -83.71219	>1000m	Us | Gulf Of Mexico | Sw Florida Shelf, 1988 Trawl Site #5	200309112-22770	NOAA_RB-03-07	Harbor Branch Oceanographic Institute	ID expert from video	Reed, J. (2003). 2003091 NOAA OE_HBOI Cruise Report Final 11-6-03.pdf; HBOI Division of Biomedical Marine Research- NOAA OE Grant; 'Medicines from the Deep Sea: Exploration of the Gulf of Mexico' cruise aboard the NOAA Ship R/V Ronald Brown [data].
A	Stichopathes (black coral)	2003-09-12	2019-12-11	908823	genus	76	ROV	26.26104 -83.71219	>1000m	Us | Gulf Of Mexico | Sw Florida Shelf, 1988 Trawl Site #5	200309112-22770	NOAA_RB-03-07	Harbor Branch Oceanographic Institute	ID expert from video	Reed, J. (2003). 2003091 NOAA OE_HBOI Cruise Report Final 11-6-03.pdf; HBOI Division of Biomedical Marine Research- NOAA OE Grant; 'Medicines from the Deep Sea: Exploration of the Gulf of Mexico' cruise aboard the NOAA Ship R/V Ronald Brown [data].
A	Jaspis (demosponge)	2003-09-12	2019-12-11	911281	genus	76	ROV	26.26104 -83.71219	>1000m	Us | Gulf Of Mexico | Sw Florida Shelf, 1988 Trawl Site #5	200309112006	NOAA_RB-03-07	Harbor Branch Oceanographic Institute	morphological ID from sample by taxonomic expert	Reed, J. (2003). 2003091 NOAA OE_HBOI Cruise Report Final 11-6-03.pdf; HBOI Division of Biomedical Marine Research- NOAA OE Grant; 'Medicines from the Deep Sea: Exploration of the Gulf of Mexico' cruise aboard the NOAA Ship R/V Ronald Brown [data].
A	Porifera (sponge (unspecified)	2003-09-11	2019-07-09	908813	phylum	76	ROV	26.26104 -83.71219	20m	Us | Gulf Of Mexico | Sw Florida Shelf, 1988 Trawl Site #5	200309112-22742	NOAA_RB-03-07	Harbor Branch Oceanographic Institute	ID by expert from video	Reed, J. (2003). 2003091 NOAA OE_HBOI Cruise Report Final 11-6-03.pdf; HBOI Division of Biomedical Marine Research- NOAA OE Grant; 'Medicines from the Deep Sea: Exploration of the Gulf of Mexico' cruise aboard the NOAA Ship R/V Ronald Brown [data].
A	Porifera (sponge (unspecified)	2003-09-11	2019-07-09	908814	phylum	76	ROV	26.26104 -83.71219	20m	Us | Gulf Of Mexico | Sw Florida Shelf, 1988 Trawl Site #5	200309112-22744	NOAA_RB-03-07	Harbor Branch Oceanographic Institute	ID by expert from video	Reed, J. (2003). 2003091 NOAA OE_HBOI Cruise Report Final 11-6-03.pdf; HBOI Division of Biomedical Marine Research- NOAA OE Grant; 'Medicines from the Deep Sea: Exploration of the Gulf of Mexico' cruise aboard the NOAA Ship R/V Ronald Brown [data].
A	Axinellidae (demosponge)	2003-09-11	2019-07-09	911278	order	76	ROV	26.26104 -83.71219	20m	Us | Gulf Of Mexico | Sw Florida Shelf, 1988 Trawl Site #5	200309112-22732	NOAA_RB-03-07	Harbor Branch Oceanographic Institute	ID uncertain	Reed, J. (2003). 2003091 NOAA OE_HBOI Cruise Report Final 11-6-03.pdf; HBOI Division of Biomedical Marine Research- NOAA OE Grant; 'Medicines from the Deep Sea: Exploration of the Gulf of Mexico' cruise aboard the NOAA Ship R/V Ronald Brown [data].
A	Geodia (demosponge)	2003-09-11	2019-12-11	908807	genus	76	ROV	26.26104 -83.71219	20m	Us | Gulf Of Mexico | Sw Florida Shelf, 1988 Trawl Site #5	200309112-22733	NOAA_RB-03-07	Harbor Branch Oceanographic Institute	morphological ID from sample by taxonomic expert	Reed, J. (2003). 2003091 NOAA OE_HBOI Cruise Report Final 11-6-03.pdf; HBOI Division of Biomedical Marine Research- NOAA OE Grant; 'Medicines from the Deep Sea: Exploration of the Gulf of Mexico' cruise aboard the NOAA Ship R/V Ronald Brown [data].
A	Ircinia campana (demosponge)	2003-09-12	2019-07-09	908825	species	76	ROV	26.26104 -83.71219	20m	Us | Gulf Of Mexico | Sw Florida Shelf, 1988 Trawl Site #5	200309112-22775	NOAA_RB-03-07	Harbor Branch Oceanographic Institute	ID by expert from video	Reed, J. (2003). 2003091 NOAA OE_HBOI Cruise Report Final 11-6-03.pdf; HBOI Division of Biomedical Marine Research- NOAA OE Grant; 'Medicines from the Deep Sea: Exploration of the Gulf of Mexico' cruise aboard the NOAA Ship R/V Ronald Brown [data].
A	Ellisella atlantica (gorgonian coral)	1981-07-24	2019-07-09	6459	species	77	dredge	26.2786 -83.7803	1000m	Off Florida	USNM 73695	NMNH_IZ	Smithsonian Institution, National Museum of Natural History	NA	NMNH Invertebrate Zoology Collections - Online Collection Database; Accessed 10/31/2011
A	Ellisella atlantica (gorgonian coral)	1981-04-30	2019-07-09	6460	species	77	dredge	26.2786 -83.7803	1000m	Off Florida	USNM 73696	NMNH_IZ	Smithsonian Institution, National Museum of Natural History	NA	NMNH Invertebrate Zoology Collections - Online Collection Database; Accessed 10/31/2011
A	Ellisella atlantica (gorgonian coral)	1981-04-30	2019-07-09	6461	species	77	dredge	26.2786 -83.7803	1000m	Off Florida	USNM 73698	NMNH_IZ	Smithsonian Institution, National Museum of Natural History	NA	NMNH Invertebrate Zoology Collections - Online Collection Database; Accessed 10/31/2011
A	Ellisella elongata (gorgonian coral)	1981-11-04	2019-07-09	6466	species	77	dredge	26.2786 -83.7803	1000m	Off Florida	USNM 73706	NMNH_IZ	Smithsonian Institution, National Museum of Natural History	NA	NMNH Invertebrate Zoology Collections - Online Collection Database; Accessed 10/31/2011
A	Ellisella (gorgonian coral)	1982-02-06	2019-12-11	6467	genus	77	dredge	26.2786 -83.7803	1000m	Off Florida	USNM 73708	NMNH_IZ	Smithsonian Institution, National Museum of Natural History	NA	NMNH Invertebrate Zoology Collections - Online Collection Database; Accessed 10/31/2011
A	Chironephthya agassizii (soft coral)	1982-02-06	2019-07-09	6507	species	77	dredge	26.2786 -83.7803	1000m	Off Florida	USNM 74700	NMNH_IZ	Smithsonian Institution, National Museum of Natural History	NA	NMNH Invertebrate Zoology Collections - Online Collection Database; Accessed 10/31/2011
A	Chironephthya agassizii (soft coral)	1980-11-04	2019-07-09	6508	species	77	dredge	26.2786 -83.7803	1000m	Off Florida	USNM 74701	NMNH_IZ	Smithsonian Institution, National Museum of Natural History	NA	NMNH Invertebrate Zoology Collections - Online Collection Database; Accessed 10/31/2011
A	Chironephthya agassizii (soft coral)	1980-11-04	2019-07-09	6509	species	77	dredge	26.2786 -83.7803	1000m	Off Florida	USNM 74703	NMNH_IZ	Smithsonian Institution, National Museum of Natural History	NA	NMNH Invertebrate Zoology Collections - Online Collection Database; Accessed 10/31/2011
A	Nidalia occidentalis (soft coral)	1982-02-06	2019-07-09	6520	species	77	dredge	26.2786 -83.7803	1000m	Off Florida	USNM 74721	NMNH_IZ	Smithsonian Institution, National Museum of Natural History	NA	NMNH Invertebrate Zoology Collections - Online Collection Database; Accessed 10/31/2011
A	Nidalia occidentalis (soft coral)	1982-02-06	2019-07-09	6521	species	77	dredge	26.2786 -83.7803	1000m	Off Florida	USNM 74722	NMNH_IZ	Smithsonian Institution, National Museum of Natural History	NA	NMNH Invertebrate Zoology Collections - Online Collection Database; Accessed 10/31/2011
A	Nidalia occidentalis (soft coral)	1982-02-06	2019-07-09	6522	species	77	dredge	26.2786 -83.7803	1000m	Off Florida	USNM 74723	NMNH_IZ	Smithsonian Institution, National Museum of Natural History	NA	NMNH Invertebrate Zoology Collections - Online Collection Database; Accessed 10/31/2011
A	Telesto sanguinea (stoloniferan coral)	1980-11-04	2019-07-09	6532	species	77	dredge	26.2786 -83.7803	1000m	Off Florida	USNM 74742	NMNH_IZ	Smithsonian Institution, National Museum of Natural History	NA	NMNH Invertebrate Zoology Collections - Online Collection Database; Accessed 10/31/2011
A	Telesto sanguinea (stoloniferan coral)	1980-11-04	2019-07-09	6533	species	77	dredge	26.2786 -83.7803	1000m	Off Florida	USNM 74743	NMNH_IZ	Smithsonian Institution, National Museum of Natural History	NA	NMNH Invertebrate Zoology Collections - Online Collection Database; Accessed 10/31/2011
A	Madracis asperula (stony coral (branching))	1981-07-24	2019-07-09	6244	species	77	trawl	26.2786 -83.7803	1000m	Off Florida	USNM 72481	NMNH_IZ	Smithsonian Institution, National Museum of Natural History	NA	NMNH Invertebrate Zoology Collections - Online Collection Database; Accessed 10/31/2011
A	Madracis asperula (stony coral (branching))	1981-07-24	2019-07-09	6245	species	77	dredge	26.2786 -83.7803	NA	Off Florida	USNM 72482	NMNH_IZ	Smithsonian Institution, National Museum of Natural History	NA	NMNH Invertebrate Zoology Collections - Online Collection Database; Accessed 04/25/2012
A	Madracis asperula (stony coral (branching))	1980-11-04	2019-07-09	6246	species	77	dredge	26.2786 -83.7803	1000m	Off Florida	USNM 72483	NMNH_IZ	Smithsonian Institution, National Museum of Natural History	NA	NMNH Invertebrate Zoology Collections - Online Collection Database; Accessed 04/25/2012
A	Madracis asperula (stony coral (branching))	1980-11-04	2019-07-09	6247	species	77	dredge	26.2786 -83.7803	1000m	Off Florida	USNM 72484	NMNH_IZ	Smithsonian Institution, National Museum of Natural History	NA	NMNH Invertebrate Zoology Collections - Online Collection Database; Accessed 04/25/2012
A	Madracis asperula (stony coral (branching))	1980-11-04	2019-07-09	6248	species	77	trawl	26.2786 -83.7803	>1000m	Off Florida	USNM 72485	NMNH_IZ	Smithsonian Institution, National Museum of Natural History	NA	NMNH Invertebrate Zoology Collections - Online Collection Database; Accessed 04/25/2012
A	Thesea parviflora (gorgonian coral)	1981-04-30	2019-07-09	6543	species	77	trawl	26.2786 -83.7803	>1000m	Off Florida	USNM 74778	NMNH_IZ	Smithsonian Institution, National Museum of Natural History	NA	NMNH Invertebrate Zoology Collections - Online Collection Database; Accessed 10/31/2011
A	Thesea parviflora (gorgonian coral)	1981-04-30	2019-07-09	6544	species	77	dredge	26.2786 -83.7803	1000m	Off Florida	USNM 74779	NMNH_IZ	Smithsonian Institution, National Museum of Natural History	NA	NMNH Invertebrate Zoology Collections - Online Collection Database; Accessed 10/31/2011
A	Thesea parviflora (gorgonian coral)	1981-04-30	2019-07-09	6545	species	77	dredge	26.2786 -83.7803	1000m	Off Florida	USNM 74780	NMNH_IZ	Smithsonian Institution, National Museum of Natural History	NA	NMNH Invertebrate Zoology Collections - Online Collection Database; Accessed 10/31/2011
A	Thesea parviflora (gorgonian coral)	1980-11-04	2019-07-09	6546	species	77	dredge	26.2786 -83.7803	1000m	Off Florida	USNM 74781	NMNH_IZ	Smithsonian Institution, National Museum of Natural History	NA	NMNH Invertebrate Zoology Collections - Online Collection Database; Accessed 10/31/2011
A	Madracis asperula (stony coral (branching))	1981-04-30	2019-07-09	6277	species	77	trawl	26.2786 -83.7803	>1000m	Off Florida	USNM 72514	NMNH_IZ	Smithsonian Institution, National Museum of Natural History	NA	NMNH Invertebrate Zoology Collections - Online Collection Database; Accessed 04/25/2012
A	Madracis asperula (stony coral (branching))	1981-04-30	2019-07-09	6278	species	77	dredge	26.2786 -83.7803	NA	Off Florida	USNM 72515	NMNH_IZ	Smithsonian Institution, National Museum of Natural History	NA	NMNH Invertebrate Zoology Collections - Online Collection Database; Accessed 04/25/2012
A	Madracis asperula (stony coral (branching))	1981-04-30	2019-07-09	6279	species	77	dredge	26.2786 -83.7803	NA	Off Florida	USNM 72516	NMNH_IZ	Smithsonian Institution, National Museum of Natural History	NA	NMNH Invertebrate Zoology Collections - Online Collection Database; Accessed 04/25/2012
A	Madracis asperula (stony coral (branching))	1981-07-24	2019-07-09	6280	species	77	dredge	26.2786 -83.7803	NA	Off Florida	USNM 72517	NMNH_IZ	Smithsonian Institution, National Museum of Natural History	NA	NMNH Invertebrate Zoology Collections - Online Collection Database; Accessed 04/25/2012
A	Madracis asperula (stony coral (branching))	1982-02-06	2019-07-09	6281	species	77	dredge	26.2786 -83.7803	NA	Off Florida	USNM 72518	NMNH_IZ	Smithsonian Institution, National Museum of Natural History	NA	NMNH Invertebrate Zoology Collections - Online Collection Database; Accessed 04/25/2012
A	Madracis asperula (stony coral (branching))	1981-07-24	2019-07-09	6282	species	77	dredge	26.2786 -83.7803	NA	Off Florida	USNM 72519	NMNH_IZ	Smithsonian Institution, National Museum of Natural History	NA	NMNH Invertebrate Zoology Collections - Online Collection Database; Accessed 04/25/2012
A	Madracis brueggemanni (stony coral (branching))	1981-04-30	2019-07-09	6291	species	77	trawl	26.2786 -83.7803	NA	Off Florida	USNM 72528	NMNH_IZ	Smithsonian Institution, National Museum of Natural History	NA	NMNH Invertebrate Zoology Collections - Online Collection Database; Accessed 04/25/2012
A	Madracis asperula (stony coral (branching))	1982-02-06	2019-07-09	6294	species	77	trawl	26.2786 -83.7803	>1000m	Off Florida	USNM 72531	NMNH_IZ	Smithsonian Institution, National Museum of Natural History	NA	NMNH Invertebrate Zoology Collections - Online Collection Database; Accessed 04/25/2012
A	Placogorgia mirabilis (gorgonian coral)	1981-11-04	2019-07-09	6372	species	77	dredge	26.2786 -83.7803	1000m	Off Florida	USNM 73452	NMNH_IZ	Smithsonian Institution, National Museum of Natural History	NA	NMNH Invertebrate Zoology Collections - Online Collection Database; Accessed 10/31/2011
A	Leptogorgia cardinalis (gorgonian coral)	1981-04-30	2019-07-09	6420	species	77	dredge	26.2786 -83.7803	1000m	Off Florida	USNM 73551	NMNH_IZ	Smithsonian Institution, National Museum of Natural History	NA	NMNH Invertebrate Zoology Collections - Online Collection Database; Accessed 10/31/2011
A	Leptogorgia medusa (gorgonian coral)	1982-02-06	2019-07-09	6427	species	77	dredge	26.2786 -83.7803	1000m	Off Florida	USNM 73625	NMNH_IZ	Smithsonian Institution, National Museum of Natural History	NA	NMNH Invertebrate Zoology Collections - Online Collection Database; Accessed 10/31/2011
A	Leptogorgia euryale (gorgonian coral)	1981-04-30	2019-07-09	6438	species	77	trawl	26.2786 -83.7803	>1000m	Off Florida	USNM 73644	NMNH_IZ	Smithsonian Institution, National Museum of Natural History	NA	NMNH Invertebrate Zoology Collections - Online Collection Database; Accessed 10/31/2011
A	Ellisella elongata (gorgonian coral)	1980-11-04	2021-03-17	6442	species	77	dredge	26.2786 -83.7803	1000m	Off Florida	USNM 73665	NMNH_IZ	Smithsonian Institution, National Museum of Natural History	NA	NMNH Invertebrate Zoology Collections - Online Collection Database; Accessed 10/31/2011
A	Nidalia occidentalis (soft coral)	1980-11-04	2019-07-09	7511	species	77	NA	26.2786 -83.7803	NA	West of Ft. Myers	USNM 86956	NMNH_IZ	Smithsonian Institution, National Museum of Natural History	NA	NMNH Invertebrate Zoology Collections - Online Collection Database; Accessed 10/31/2011
A	Nidalia occidentalis (soft coral)	1981-07-24	2019-07-09	7512	species	77	NA	26.2786 -83.7803	NA	West of Ft. Myers	USNM 86957	NMNH_IZ	Smithsonian Institution, National Museum of Natural History	NA	NMNH Invertebrate Zoology Collections - Online Collection Database; Accessed 10/31/2011
A	Ellisella funiculina (gorgonian coral)	1980-11-04	2019-07-09	7515	species	77	NA	26.2786 -83.7803	NA	West of Ft. Myers	USNM 86962	NMNH_IZ	Smithsonian Institution, National Museum of Natural History	NA	NMNH Invertebrate Zoology Collections - Online Collection Database; Accessed 10/31/2011
A	Ellisella atlantica (gorgonian coral)	1980-11-04	2019-07-09	7517	species	77	NA	26.2786 -83.7803	NA	West of Ft. Myers	USNM 86967	NMNH_IZ	Smithsonian Institution, National Museum of Natural History	NA	NMNH Invertebrate Zoology Collections - Online Collection Database; Accessed 10/31/2011
A	Nidalia occidentalis (soft coral)	1980-11-04	2019-09-16	7520	species	77	NA	26.2786 -83.7803	NA	West of Ft. Myers	USNM 86973	NMNH_IZ	Smithsonian Institution, National Museum of Natural History	NA	NMNH Invertebrate Zoology Collections - Online Collection Database; Accessed 10/31/2011
A	Placogorgia mirabilis (gorgonian coral)	1980-11-04	2019-07-09	7524	species	77	NA	26.2786 -83.7803	NA	West of Ft. Myers	USNM 86983	NMNH_IZ	Smithsonian Institution, National Museum of Natural History	NA	NMNH Invertebrate Zoology Collections - Online Collection Database; Accessed 10/31/2011
A	Ellisella (gorgonian coral)	1982-02-06	2019-07-09	7527	genus	77	NA	26.2786 -83.7803	NA	West of Ft. Myers	USNM 87010	NMNH_IZ	Smithsonian Institution, National Museum of Natural History	NA	NMNH Invertebrate Zoology Collections - Online Collection Database; Accessed 10/31/2011
A	Stichopathes (black coral)	1980-11-04	2019-12-11	8062	genus	77	dredge	26.2786 -83.7803	NA	Off Florida	USNM 99864	NMNH_IZ	Smithsonian Institution, National Museum of Natural History	NA	NMNH Invertebrate Zoology Collections - Online Collection Database; Accessed 10/31/2011
A	Stichopathes (black coral)	1980-11-04	2019-12-11	8034	genus	77	dredge	26.2786 -83.7803	NA	Off Florida	USNM 99893	NMNH_IZ	Smithsonian Institution, National Museum of Natural History	NA	NMNH Invertebrate Zoology Collections - Online Collection Database; Accessed 10/31/2011
A	Stichopathes (black coral)	1980-11-04	2019-12-11	8035	genus	77	dredge	26.2786 -83.7803	NA	Off Florida	USNM 99894	NMNH_IZ	Smithsonian Institution, National Museum of Natural History	NA	NMNH Invertebrate Zoology Collections - Online Collection Database; Accessed 10/31/2011
A	Stichopathes (black coral)	1980-11-04	2019-12-11	8036	genus	77	dredge	26.2786 -83.7803	NA	Off Florida	USNM 99895	NMNH_IZ	Smithsonian Institution, National Museum of Natural History	NA	NMNH Invertebrate Zoology Collections - Online Collection Database; Accessed 10/31/2011
A	Tanacetipathes barbadensis (black coral)	1980-11-04	2019-07-09	8037	species	77	dredge	26.2786 -83.7803	NA	West of Florida	USNM 99896	NMNH_IZ	Smithsonian Institution, National Museum of Natural History	NA	NMNH Invertebrate Zoology Collections - Online Collection Database; Accessed 10/31/2011
A	Stichopathes (black coral)	1980-11-04	2019-12-11	8038	genus	77	dredge	26.2786 -83.7803	NA	West of Florida	USNM 99897	NMNH_IZ	Smithsonian Institution, National Museum of Natural History	NA	NMNH Invertebrate Zoology Collections - Online Collection Database; Accessed 10/31/2011
A	Stichopathes (black coral)	1980-11-04	2019-12-11	8039	genus	77	dredge	26.2786 -83.7803	NA	West of Florida	USNM 99898	NMNH_IZ	Smithsonian Institution, National Museum of Natural History	NA	NMNH Invertebrate Zoology Collections - Online Collection Database; Accessed 10/31/2011
A	Leptogorgia cardinalis (gorgonian coral)	1981-07-24	2019-09-16	12260	species	77	dredge	26.2786 -83.7803	NA	Off Florida	USNM 73552	NMNH_IZ	Smithsonian Institution, National Museum of Natural History	NA	NMNH Invertebrate Zoology Collections - Online Collection Database; Accessed 11/30/2012
A	Ellisella atlantica (gorgonian coral)	1981-07-24	2019-07-09	12280	species	77	dredge	26.2786 -83.7803	NA	Off Florida	USNM 73694	NMNH_IZ	Smithsonian Institution, National Museum of Natural History	NA	NMNH Invertebrate Zoology Collections - Online Collection Database; Accessed 11/30/2012
A	Ellisella atlantica (gorgonian coral)	1981-04-30	2019-07-09	12281	species	77	dredge	26.2786 -83.7803	NA	Off Florida	USNM 73697	NMNH_IZ	Smithsonian Institution, National Museum of Natural History	NA	NMNH Invertebrate Zoology Collections - Online Collection Database; Accessed 11/30/2012
A	Ellisella elongata (gorgonian coral)	1980-11-04	2019-07-09	12286	species	77	dredge	26.2786 -83.7803	NA	Off Florida	USNM 73707	NMNH_IZ	Smithsonian Institution, National Museum of Natural History	NA	NMNH Invertebrate Zoology Collections - Online Collection Database; Accessed 11/30/2012
A	Thesea parviflora (gorgonian coral)	1980-11-04	2019-07-09	12305	species	77	dredge	26.2786 -83.7803	NA	Off Florida	USNM 74782	NMNH_IZ	Smithsonian Institution, National Museum of Natural History	NA	NMNH Invertebrate Zoology Collections - Online Collection Database; Accessed 11/30/2012
A	Ellisella atlantica (gorgonian coral)	1980-11-03	2019-07-09	12308	species	77	trawl	26.2786 -83.7803	NA	Off Florida	USNM 74838	NMNH_IZ	Smithsonian Institution, National Museum of Natural History	NA	NMNH Invertebrate Zoology Collections - Online Collection Database; Accessed 11/30/2012
A	Ellisella atlantica (gorgonian coral)	1981-07-24	2019-07-09	12397	species	77	NA	26.2786 -83.7803	NA	West of Ft. Myers	USNM 86968	NMNH_IZ	Smithsonian Institution, National Museum of Natural History	NA	NMNH Invertebrate Zoology Collections - Online Collection Database; Accessed 11/30/2012
A	Nidalia occidentalis (soft coral)	1981-07-24	2019-07-09	421170	species	77	dredge	26.2786 -83.7803	NA	Off Florida	USNM 74720	NMNH_IZ	Smithsonian Institution, National Museum of Natural History	NA	NMNH Invertebrate Zoology Collections - Online Collection Database; Accessed 2014
A	Chironephthya agassizii (soft coral)	1980-11-04	2019-07-09	421669	species	77	dredge	26.2786 -83.7803	NA	Off Florida	USNM 74702	NMNH_IZ	Smithsonian Institution, National Museum of Natural History	NA	NMNH Invertebrate Zoology Collections - Online Collection Database; Accessed 2014
A	Chironephthya agassizii (soft coral)	1981-07-24	2019-07-09	421671	species	77	dredge	26.2786 -83.7803	NA	Off Florida	USNM 73733	NMNH_IZ	Smithsonian Institution, National Museum of Natural History	NA	NMNH Invertebrate Zoology Collections - Online Collection Database; Accessed 2014
A	Telesto sanguinea (stoloniferan coral)	1981-04-30	2019-07-09	421882	species	77	dredge	26.2786 -83.7803	NA	Off Florida	USNM 74741	NMNH_IZ	Smithsonian Institution, National Museum of Natural History	NA	NMNH Invertebrate Zoology Collections - Online Collection Database; Accessed 2014
A	Telesto sanguinea (stoloniferan coral)	1981-07-24	2019-07-09	421888	species	77	dredge	26.2786 -83.7803	NA	Off Florida	USNM 74740	NMNH_IZ	Smithsonian Institution, National Museum of Natural History	NA	NMNH Invertebrate Zoology Collections - Online Collection Database; Accessed 2014
A	cf. Leucosolenia	1980-11-04	2019-12-11	530012	genus	77	trawl	26.2786 -83.7803	>1000m	Off Florida	USNM 49516	NMNH_IZ	Smithsonian Institution, National Museum of Natural History	NA	NMNH Invertebrate Zoology Collections - Online Collection Database; Accessed 2013-02-12
A	cf. Leucosolenia	1980-07-24	2019-12-11	530013	genus	77	trawl	26.2786 -83.7803	>1000m	Off Florida	USNM 49526	NMNH_IZ	Smithsonian Institution, National Museum of Natural History	NA	NMNH Invertebrate Zoology Collections - Online Collection Database; Accessed 2013-02-12
A	Stellettinopsis megastylifera (demosponge)	1980-11-04	2019-07-09	530519	species	77	dredge	26.2786 -83.7803	NA	Off Florida	USNM 48405	NMNH_IZ	Smithsonian Institution, National Museum of Natural History	NA	NMNH Invertebrate Zoology Collections - Online Collection Database; Accessed 2013-02-12
A	Stellettinopsis megastylifera (demosponge)	1980-11-04	2019-07-09	530520	species	77	dredge	26.2786 -83.7803	NA	Off Florida	USNM 48406	NMNH_IZ	Smithsonian Institution, National Museum of Natural History	NA	NMNH Invertebrate Zoology Collections - Online Collection Database; Accessed 2013-02-12
A	Stellettinopsis megastylifera (demosponge)	1981-07-24	2019-07-09	530521	species	77	dredge	26.2786 -83.7803	NA	Off Florida	USNM 48404	NMNH_IZ	Smithsonian Institution, National Museum of Natural History	NA	NMNH Invertebrate Zoology Collections - Online Collection Database; Accessed 2013-02-12
A	Leucetta (calcareous sponge)	1982-02-06	2019-12-11	530336	genus	77	dredge	26.2786 -83.7803	NA	Off Florida	USNM 48426	NMNH_IZ	Smithsonian Institution, National Museum of Natural History	NA	NMNH Invertebrate Zoology Collections - Online Collection Database; Accessed 2013-02-12
A	Leucetta (calcareous sponge)	1982-02-06	2019-12-11	530337	genus	77	dredge	26.2786 -83.7803	NA	Off Florida	USNM 48427	NMNH_IZ	Smithsonian Institution, National Museum of Natural History	NA	NMNH Invertebrate Zoology Collections - Online Collection Database; Accessed 2013-02-12
A	cf. Penares (demosponge)	1981-04-30	2019-12-11	530117	genus	77	dredge	26.2786 -83.7803	NA	Fort Myers, West Of	USNM 42039	NMNH_IZ	Smithsonian Institution, National Museum of Natural History	NA	NMNH Invertebrate Zoology Collections - Online Collection Database; Accessed 2013-02-12
A	cf. Penares (demosponge)	1981-04-30	2019-12-11	530118	genus	77	dredge	26.2786 -83.7803	NA	Fort Myers, West Of	USNM 41664	NMNH_IZ	Smithsonian Institution, National Museum of Natural History	NA	NMNH Invertebrate Zoology Collections - Online Collection Database; Accessed 2013-02-12
A	cf. Penares (demosponge)	1981-07-24	2019-12-11	530119	genus	77	dredge	26.2786 -83.7803	NA	Fort Myers, West Of	USNM 41663	NMNH_IZ	Smithsonian Institution, National Museum of Natural History	NA	NMNH Invertebrate Zoology Collections - Online Collection Database; Accessed 2013-02-12
A	Nucleotethya bifida (demosponge)	1982-02-06	2019-07-09	530379	species	77	dredge	26.2786 -83.7803	NA	Off Florida	USNM 34558	NMNH_IZ	Smithsonian Institution, National Museum of Natural History	NA	NMNH Invertebrate Zoology Collections - Online Collection Database; Accessed 2013-02-12
A	Nucleotethya bifida (demosponge)	1982-02-06	2019-07-09	530380	species	77	dredge	26.2786 -83.7803	NA	Off Florida	USNM 34559	NMNH_IZ	Smithsonian Institution, National Museum of Natural History	NA	NMNH Invertebrate Zoology Collections - Online Collection Database; Accessed 2013-02-12
A	Penares (demosponge)	1981-04-30	2019-12-11	530389	genus	77	dredge	26.2786 -83.7803	NA	Off Florida	USNM 48118	NMNH_IZ	Smithsonian Institution, National Museum of Natural History	NA	NMNH Invertebrate Zoology Collections - Online Collection Database; Accessed 2013-02-12
A	Penares (demosponge)	1981-07-24	2019-12-11	530390	genus	77	dredge	26.2786 -83.7803	NA	Off Florida	USNM 48106	NMNH_IZ	Smithsonian Institution, National Museum of Natural History	NA	NMNH Invertebrate Zoology Collections - Online Collection Database; Accessed 2013-02-12
A	Penares (demosponge)	1982-02-06	2019-12-11	530391	genus	77	dredge	26.2786 -83.7803	NA	Off Florida	USNM 48106	NMNH_IZ	Smithsonian Institution, National Museum of Natural History	NA	NMNH Invertebrate Zoology Collections - Online Collection Database; Accessed 2013-02-12
A	Penares (demosponge)	1982-02-06	2019-12-11	530392	genus	77	dredge	26.2786 -83.7803	NA	Off Florida	USNM 48117	NMNH_IZ	Smithsonian Institution, National Museum of Natural History	NA	NMNH Invertebrate Zoology Collections - Online Collection Database; Accessed 2013-02-12
A	Stelletta cf. grubii	1982-07-24	2019-07-09	530451	species	77	dredge	26.2786 -83.7803	NA	Fort Myers, West Of	USNM 41692	NMNH_IZ	Smithsonian Institution, National Museum of Natural History	NA	NMNH Invertebrate Zoology Collections - Online Collection Database; Accessed 2013-02-12
A	Stelletta crassispicula (demosponge)	1980-11-04	2019-07-09	530455	species	77	dredge	26.2786 -83.7803	NA	Fort Myers, West Of	USNM 33834	NMNH_IZ	Smithsonian Institution, National Museum of Natural History	NA	NMNH Invertebrate Zoology Collections - Online Collection Database; Accessed 2013-02-12
A	Stelletta crassispicula (demosponge)	1981-04-30	2019-07-09	530456	species	77	trawl	26.2786 -83.7803	>1000m	Off Florida	USNM 34250	NMNH_IZ	Smithsonian Institution, National Museum of Natural History	NA	NMNH Invertebrate Zoology Collections - Online Collection Database; Accessed 2013-02-12
A	Stelletta (demosponge)	1980-11-04	2019-12-11	530470	genus	77	dredge	26.2786 -83.7803	NA	Fort Myers, West Of	USNM 42258	NMNH_IZ	Smithsonian Institution, National Museum of Natural History	NA	NMNH Invertebrate Zoology Collections - Online Collection Database; Accessed 2013-02-12
A	Stelletta (demosponge)	1980-11-04	2019-12-11	530471	genus	77	dredge	26.2786 -83.7803	NA	Fort Myers, West Of	USNM 42259	NMNH_IZ	Smithsonian Institution, National Museum of Natural History	NA	NMNH Invertebrate Zoology Collections - Online Collection Database; Accessed 2013-02-12
A	Stelletta (demosponge)	1980-11-04	2019-12-11	530472	genus	77	dredge	26.2786 -83.7803	NA	Fort Myers, West Of	USNM 42259	NMNH_IZ	Smithsonian Institution, National Museum of Natural History	NA	NMNH Invertebrate Zoology Collections - Online Collection Database; Accessed 2013-02-12
A	Stelletta (demosponge)	1980-11-04	2019-12-11	530473	genus	77	dredge	26.2786 -83.7803	NA	Fort Myers, West Of	USNM 41681	NMNH_IZ	Smithsonian Institution, National Museum of Natural History	NA	NMNH Invertebrate Zoology Collections - Online Collection Database; Accessed 2013-02-12
A	cf. Leucetta (calcareous sponge)	1981-04-30	2019-12-11	529979	genus	77	trawl	26.2786 -83.7803	NA	Off Florida	USNM 49485	NMNH_IZ	Smithsonian Institution, National Museum of Natural History	NA	NMNH Invertebrate Zoology Collections - Online Collection Database; Accessed 2013-02-12
A	cf. Leucetta (calcareous sponge)	1981-04-30	2019-12-11	529980	genus	77	dredge	26.2786 -83.7803	NA	Off Florida	USNM 49486	NMNH_IZ	Smithsonian Institution, National Museum of Natural History	NA	NMNH Invertebrate Zoology Collections - Online Collection Database; Accessed 2013-02-12
A	Stelletta (demosponge)	1980-11-04	2019-12-11	530474	genus	77	trawl	26.2786 -83.7803	NA	Off Florida	USNM 41680	NMNH_IZ	Smithsonian Institution, National Museum of Natural History	NA	NMNH Invertebrate Zoology Collections - Online Collection Database; Accessed 2013-02-12
A	Stelletta (demosponge)	1980-11-04	2019-12-11	530475	genus	77	trawl	26.2786 -83.7803	>1000m	Fort Myers, West Of	USNM 41684	NMNH_IZ	Smithsonian Institution, National Museum of Natural History	NA	NMNH Invertebrate Zoology Collections - Online Collection Database; Accessed 2013-02-12
A	Stelletta (demosponge)	1981-07-24	2019-12-11	530476	genus	77	dredge	26.2786 -83.7803	NA	Fort Myers, West Of	USNM 41711	NMNH_IZ	Smithsonian Institution, National Museum of Natural History	NA	NMNH Invertebrate Zoology Collections - Online Collection Database; Accessed 2013-02-12
A	Stelletta (demosponge)	1981-07-24	2019-12-11	530477	genus	77	dredge	26.2786 -83.7803	NA	Fort Myers, West Of	USNM 41679	NMNH_IZ	Smithsonian Institution, National Museum of Natural History	morphological ID from sample by taxonomic expert	NMNH Invertebrate Zoology Collections - Online Collection Database; Accessed 2013-02-12
A	Stelletta (demosponge)	1981-07-24	2019-12-11	530478	genus	77	dredge	26.2786 -83.7803	NA	Fort Myers, West Of	USNM 41683	NMNH_IZ	Smithsonian Institution, National Museum of Natural History	morphological ID from sample by taxonomic expert	NMNH Invertebrate Zoology Collections - Online Collection Database; Accessed 2013-02-12
A	Stelletta (demosponge)	1981-07-24	2019-12-11	530479	genus	77	dredge	26.2786 -83.7803	>1000m	Fort Myers, West Of	USNM 41676	NMNH_IZ	Smithsonian Institution, National Museum of Natural History	morphological ID from sample by taxonomic expert	NMNH Invertebrate Zoology Collections - Online Collection Database; Accessed 2013-02-12
A	Stelletta (demosponge)	1981-07-24	2019-12-11	530480	genus	77	dredge	26.2786 -83.7803	NA	Fort Myers, West Of	USNM 41677	NMNH_IZ	Smithsonian Institution, National Museum of Natural History	morphological ID from sample by taxonomic expert	NMNH Invertebrate Zoology Collections - Online Collection Database; Accessed 2013-02-12
A	Stelletta (demosponge)	1981-07-24	2019-12-11	530481	genus	77	dredge	26.2786 -83.7803	NA	Fort Myers, West Of	USNM 41682	NMNH_IZ	Smithsonian Institution, National Museum of Natural History	morphological ID from sample by taxonomic expert	NMNH Invertebrate Zoology Collections - Online Collection Database; Accessed 2013-02-12
A	Stelletta (demosponge)	1981-07-24	2019-12-11	530482	genus	77	dredge	26.2786 -83.7803	NA	Fort Myers, West Of	USNM 41685	NMNH_IZ	Smithsonian Institution, National Museum of Natural History	morphological ID from sample by taxonomic expert	NMNH Invertebrate Zoology Collections - Online Collection Database; Accessed 2013-02-12
A	Stelletta (demosponge)	1980-11-04	2019-12-11	530483	genus	77	dredge	26.2786 -83.7803	NA	Off Florida	USNM 48172	NMNH_IZ	Smithsonian Institution, National Museum of Natural History	morphological ID from sample by taxonomic expert	NMNH Invertebrate Zoology Collections - Online Collection Database; Accessed 2013-02-12
A	Stelletta (demosponge)	1980-11-04	2019-12-11	530488	genus	77	dredge	26.2786 -83.7803	NA	Off Florida	USNM 48177	NMNH_IZ	Smithsonian Institution, National Museum of Natural History	morphological ID from sample by taxonomic expert	NMNH Invertebrate Zoology Collections - Online Collection Database; Accessed 2013-02-12
A	Stelletta (demosponge)	1980-11-04	2019-12-11	530489	genus	77	dredge	26.2786 -83.7803	NA	Off Florida	USNM 48184	NMNH_IZ	Smithsonian Institution, National Museum of Natural History	morphological ID from sample by taxonomic expert	NMNH Invertebrate Zoology Collections - Online Collection Database; Accessed 2013-02-12
A	Stelletta (demosponge)	1982-02-06	2019-12-11	530490	genus	77	trawl	26.2786 -83.7803	>1000m	Off Florida	USNM 48180	NMNH_IZ	Smithsonian Institution, National Museum of Natural History	morphological ID from sample by taxonomic expert	NMNH Invertebrate Zoology Collections - Online Collection Database; Accessed 2013-02-12
A	Stelletta (demosponge)	1981-04-30	2019-12-11	530491	genus	77	dredge	26.2786 -83.7803	NA	Off Florida	USNM 34246	NMNH_IZ	Smithsonian Institution, National Museum of Natural History	NA	NMNH Invertebrate Zoology Collections - Online Collection Database; Accessed 2013-02-12
A	Stelletta (demosponge)	1981-04-30	2019-12-11	530492	genus	77	dredge	26.2786 -83.7803	NA	Off Florida	USNM 38632	NMNH_IZ	Smithsonian Institution, National Museum of Natural History	NA	NMNH Invertebrate Zoology Collections - Online Collection Database; Accessed 2013-02-12
A	Stelletta (demosponge)	1981-07-24	2019-12-11	530493	genus	77	dredge	26.2786 -83.7803	NA	Off Florida	USNM 38630	NMNH_IZ	Smithsonian Institution, National Museum of Natural History	NA	NMNH Invertebrate Zoology Collections - Online Collection Database; Accessed 2013-02-12
A	Stelletta (demosponge)	1980-11-04	2019-12-11	530494	genus	77	trawl	26.2786 -83.7803	>1000m	Off Florida	USNM 38631	NMNH_IZ	Smithsonian Institution, National Museum of Natural History	NA	NMNH Invertebrate Zoology Collections - Online Collection Database; Accessed 2013-02-12
A	Aaptos pernucleata (demosponge)	1980-11-04	2019-04-02	637851	species	77	dredge	26.2786 -83.7803	NA	Fort Myers, West Of	USNM 41638	NMNH_IZ	Smithsonian Institution, National Museum of Natural History	NA	NMNH Invertebrate Zoology Collections - Online Collection Database; Accessed 2017-03-15
A	Ancorinidae (demosponge)	1981-04-30	2019-04-02	638183	family	77	trawl	26.2786 -83.7803	>1000m	Fort Myers, West Of	USNM 41712	NMNH_IZ	Smithsonian Institution, National Museum of Natural History	morphological ID from sample by taxonomic expert	NMNH Invertebrate Zoology Collections - Online Collection Database; Accessed 2017-03-15
A	Discodermia (demosponge)	1980-11-04	2019-12-11	638445	genus	77	trawl	26.2786 -83.7803	>1000m	Off Florida	USNM 49306	NMNH_IZ	Smithsonian Institution, National Museum of Natural History	NA	NMNH Invertebrate Zoology Collections - Online Collection Database; Accessed 2017-03-15
A	Discodermia (demosponge)	1981-04-30	2019-12-11	638446	genus	77	trawl	26.2786 -83.7803	>1000m	Off Florida	USNM 49312	NMNH_IZ	Smithsonian Institution, National Museum of Natural History	NA	NMNH Invertebrate Zoology Collections - Online Collection Database; Accessed 2017-03-15
A	Heteroscleromorpha (demosponge)	1980-11-04	2019-04-02	639072	subclass	77	dredge	26.2786 -83.7803	NA	Off Florida	USNM 49272	NMNH_IZ	Smithsonian Institution, National Museum of Natural History	NA	NMNH Invertebrate Zoology Collections - Online Collection Database; Accessed 2017-03-15
A	Heteroscleromorpha (demosponge)	1981-04-30	2019-04-02	639073	subclass	77	dredge	26.2786 -83.7803	NA	Off Florida	USNM 49277	NMNH_IZ	Smithsonian Institution, National Museum of Natural History	NA	NMNH Invertebrate Zoology Collections - Online Collection Database; Accessed 2017-03-15
A	Placospongia melobesioides (demosponge)	1981-07-24	2019-04-02	639474	species	77	dredge	26.2786 -83.7803	NA	Off Florida	USNM 39645	NMNH_IZ	Smithsonian Institution, National Museum of Natural History	NA	NMNH Invertebrate Zoology Collections - Online Collection Database; Accessed 2017-03-15
A	Placospongia melobesioides (demosponge)	1981-07-24	2019-04-02	639483	species	77	dredge	26.2786 -83.7803	NA	Off Florida	USNM 39650	NMNH_IZ	Smithsonian Institution, National Museum of Natural History	NA	NMNH Invertebrate Zoology Collections - Online Collection Database; Accessed 2017-03-15
A	Plakortis (homoscleromorph sponge)	1981-04-30	2019-12-11	639487	genus	77	trawl	26.2786 -83.7803	>1000m	Off Florida	USNM 48158	NMNH_IZ	Smithsonian Institution, National Museum of Natural History	morphological ID from sample by taxonomic expert	NMNH Invertebrate Zoology Collections - Online Collection Database; Accessed 2017-03-15
A	Acanthella cubensis (demosponge)	1980-11-04	2019-04-05	637875	species	77	dredge	26.2786 -83.7803	NA	Fort Myers, West Of	USNM 42143	NMNH_IZ	Smithsonian Institution, National Museum of Natural History	morphological ID from sample by taxonomic expert	NMNH Invertebrate Zoology Collections - Online Collection Database; Accessed 2017-03-15
A	Mycalidae (demosponge)	1981-04-30	2019-04-02	638189	family	77	trawl	26.2786 -83.7803	>1000m	Off Florida	USNM 49028	NMNH_IZ	Smithsonian Institution, National Museum of Natural History	NA	NMNH Invertebrate Zoology Collections - Online Collection Database; Accessed 2017-03-15
A	Pachastrellidae (demosponge)	1981-11-04	2019-04-02	638191	family	77	dredge	26.2786 -83.7803	NA	Fort Myers, West Of	USNM 42033	NMNH_IZ	Smithsonian Institution, National Museum of Natural History	NA	NMNH Invertebrate Zoology Collections - Online Collection Database; Accessed 2017-03-15
A	Microcionidae (demosponge)	1981-04-30	2019-04-02	638195	family	77	trawl	26.2786 -83.7803	>1000m	Fort Myers, West Of	USNM 42045	NMNH_IZ	Smithsonian Institution, National Museum of Natural History	morphological ID from sample by taxonomic expert	NMNH Invertebrate Zoology Collections - Online Collection Database; Accessed 2017-03-15
A	Microcionidae (demosponge)	1980-11-04	2019-04-02	638198	family	77	dredge	26.2786 -83.7803	NA	Off Florida	USNM 34296	NMNH_IZ	Smithsonian Institution, National Museum of Natural History	NA	NMNH Invertebrate Zoology Collections - Online Collection Database; Accessed 2017-03-15
A	Halichondriidae (demosponge)	1980-11-04	2019-04-02	638203	family	77	dredge	26.2786 -83.7803	NA	Fort Myers, West Of	USNM 41572	NMNH_IZ	Smithsonian Institution, National Museum of Natural History	morphological ID from sample by taxonomic expert	NMNH Invertebrate Zoology Collections - Online Collection Database; Accessed 2017-03-15
A	Discodermia (demosponge)	1981-04-30	2019-12-11	638460	genus	77	dredge	26.2786 -83.7803	NA	Off Florida	USNM 49313	NMNH_IZ	Smithsonian Institution, National Museum of Natural History	NA	NMNH Invertebrate Zoology Collections - Online Collection Database; Accessed 2017-03-15
A	Discodermia (demosponge)	1982-02-06	2019-12-11	638462	genus	77	dredge	26.2786 -83.7803	NA	Off Florida	USNM 49320	NMNH_IZ	Smithsonian Institution, National Museum of Natural History	NA	NMNH Invertebrate Zoology Collections - Online Collection Database; Accessed 2017-03-15
A	Discodermia (demosponge)	1980-11-04	2019-12-11	638464	genus	77	dredge	26.2786 -83.7803	NA	Off Florida	USNM 49307	NMNH_IZ	Smithsonian Institution, National Museum of Natural History	NA	NMNH Invertebrate Zoology Collections - Online Collection Database; Accessed 2017-03-15
A	Halichondira (demosponge)	1980-11-04	2019-12-11	638801	genus	77	dredge	26.2786 -83.7803	NA	Off Florida	USNM 48363	NMNH_IZ	Smithsonian Institution, National Museum of Natural History	morphological ID from sample by taxonomic expert	NMNH Invertebrate Zoology Collections - Online Collection Database; Accessed 2017-03-15
A	Halichondria (demosponge)	1980-11-04	2019-12-11	638802	genus	77	dredge	26.2786 -83.7803	NA	Off Florida	USNM 46211	NMNH_IZ	Smithsonian Institution, National Museum of Natural History	NA	NMNH Invertebrate Zoology Collections - Online Collection Database; Accessed 2017-03-15
A	Halichondria (demosponge)	1981-11-04	2019-12-11	638803	genus	77	dredge	26.2786 -83.7803	NA	Off Florida	USNM 49221	NMNH_IZ	Smithsonian Institution, National Museum of Natural History	NA	NMNH Invertebrate Zoology Collections - Online Collection Database; Accessed 2017-03-15
A	Halichondria (demosponge)	1981-07-24	2019-12-11	638804	genus	77	trawl	26.2786 -83.7803	>1000m	Off Florida	USNM 49232	NMNH_IZ	Smithsonian Institution, National Museum of Natural History	NA	NMNH Invertebrate Zoology Collections - Online Collection Database; Accessed 2017-03-15
A	Merlia normani (demosponge)	1981-07-24	2019-04-02	639194	species	77	dredge	26.2786 -83.7803	NA	Off Florida	USNM 48076	NMNH_IZ	Smithsonian Institution, National Museum of Natural History	morphological ID from sample by taxonomic expert	NMNH Invertebrate Zoology Collections - Online Collection Database; Accessed 2017-03-15
A	Plakortis (homoscleromorph sponge)	1981-04-30	2019-12-11	639489	genus	77	dredge	26.2786 -83.7803	NA	Fort Myers, West Of	USNM 42042	NMNH_IZ	Smithsonian Institution, National Museum of Natural History	morphological ID from sample by taxonomic expert	NMNH Invertebrate Zoology Collections - Online Collection Database; Accessed 2017-03-15
A	Plakortis (homoscleromorph sponge)	1981-04-30	2019-12-11	639491	genus	77	dredge	26.2786 -83.7803	NA	Fort Myers, West Of	USNM 42041	NMNH_IZ	Smithsonian Institution, National Museum of Natural History	morphological ID from sample by taxonomic expert	NMNH Invertebrate Zoology Collections - Online Collection Database; Accessed 2017-03-15
A	Plakortis (homoscleromorph sponge)	1981-04-30	2019-12-11	639491	genus	77	dredge	26.2786 -83.7803	NA	Fort Myers, West Of	USNM 42041	NMNH_IZ	Smithsonian Institution, National Museum of Natural History	morphological ID from sample by taxonomic expert	NMNH Invertebrate Zoology Collections - Online Collection Database; Accessed 2017-03-15
A	Poecillastra (demosponge)	1981-04-30	2019-12-11	639503	genus	77	dredge	26.2786 -83.7803	NA	Off Florida	USNM 48135	NMNH_IZ	Smithsonian Institution, National Museum of Natural History	morphological ID from sample by taxonomic expert	NMNH Invertebrate Zoology Collections - Online Collection Database; Accessed 2017-03-15
A	Poecillastra (demosponge)	1981-07-24	2019-12-11	639505	genus	77	dredge	26.2786 -83.7803	NA	Off Florida	USNM 48123	NMNH_IZ	Smithsonian Institution, National Museum of Natural History	morphological ID from sample by taxonomic expert	NMNH Invertebrate Zoology Collections - Online Collection Database; Accessed 2017-03-15
A	Poecillastra (demosponge)	1982-02-06	2019-12-11	639506	genus	77	trawl	26.2786 -83.7803	>1000m	Off Florida	USNM 48125	NMNH_IZ	Smithsonian Institution, National Museum of Natural History	morphological ID from sample by taxonomic expert	NMNH Invertebrate Zoology Collections - Online Collection Database; Accessed 2017-03-15
A	Acanthella cubensis (demosponge)	1981-04-30	2019-04-02	637876	species	77	dredge	26.2786 -83.7803	NA	Fort Myers, West Of	USNM 42142	NMNH_IZ	Smithsonian Institution, National Museum of Natural History	morphological ID from sample by taxonomic expert	NMNH Invertebrate Zoology Collections - Online Collection Database; Accessed 2017-03-15
A	Acanthella mastophora (demosponge)	1980-11-04	2019-04-02	637879	species	77	dredge	26.2786 -83.7803	NA	Fort Myers, West Of	USNM 41578	NMNH_IZ	Smithsonian Institution, National Museum of Natural History	morphological ID from sample by taxonomic expert	NMNH Invertebrate Zoology Collections - Online Collection Database; Accessed 2017-03-15
A	Acanthella mastophora (demosponge)	1980-11-04	2019-04-02	637880	species	77	dredge	26.2786 -83.7803	NA	Fort Myers, West Of	USNM 41587	NMNH_IZ	Smithsonian Institution, National Museum of Natural History	morphological ID from sample by taxonomic expert	NMNH Invertebrate Zoology Collections - Online Collection Database; Accessed 2017-03-15
A	Acanthella mastophora (demosponge)	1980-11-04	2019-04-02	637884	species	77	dredge	26.2786 -83.7803	NA	Fort Myers, West Of	USNM 42144	NMNH_IZ	Smithsonian Institution, National Museum of Natural History	morphological ID from sample by taxonomic expert	NMNH Invertebrate Zoology Collections - Online Collection Database; Accessed 2017-03-15
A	Acanthella mastophora (demosponge)	1980-11-04	2019-04-02	637890	species	77	dredge	26.2786 -83.7803	NA	Fort Myers, West Of	USNM 41579	NMNH_IZ	Smithsonian Institution, National Museum of Natural History	morphological ID from sample by taxonomic expert	NMNH Invertebrate Zoology Collections - Online Collection Database; Accessed 2017-03-15
A	Chelonaplysilla (demosponge)	1981-04-30	2019-12-11	638212	genus	77	trawl	26.2786 -83.7803	>1000m	Off Florida	USNM 33937	NMNH_IZ	Smithsonian Institution, National Museum of Natural History	NA	NMNH Invertebrate Zoology Collections - Online Collection Database; Accessed 2017-03-15
A	Chelonaplysilla (demosponge)	1981-07-24	2019-12-11	638213	genus	77	trawl	26.2786 -83.7803	>1000m	Off Florida	USNM 48275	NMNH_IZ	Smithsonian Institution, National Museum of Natural History	NA	NMNH Invertebrate Zoology Collections - Online Collection Database; Accessed 2017-03-15
A	Halichondria (demosponge)	1981-11-04	2019-12-11	638816	genus	77	dredge	26.2786 -83.7803	NA	Fort Myers, West Of	USNM 42228	NMNH_IZ	Smithsonian Institution, National Museum of Natural History	NA	NMNH Invertebrate Zoology Collections - Online Collection Database; Accessed 2017-03-15
A	Halichondria (demosponge)	1981-11-04	2019-12-11	638817	genus	77	dredge	26.2786 -83.7803	NA	Fort Myers, West Of	USNM 42229	NMNH_IZ	Smithsonian Institution, National Museum of Natural History	NA	NMNH Invertebrate Zoology Collections - Online Collection Database; Accessed 2017-03-15
A	Halichondria (demosponge)	1981-04-30	2019-12-11	638818	genus	77	trawl	26.2786 -83.7803	>1000m	Fort Myers, West Of	USNM 42230	NMNH_IZ	Smithsonian Institution, National Museum of Natural History	morphological ID from sample by taxonomic expert	NMNH Invertebrate Zoology Collections - Online Collection Database; Accessed 2017-03-15
A	Halichondria (demosponge)	1982-02-06	2019-12-11	638819	genus	77	trawl	26.2786 -83.7803	>1000m	Fort Myers, West Of	USNM 42231	NMNH_IZ	Smithsonian Institution, National Museum of Natural History	morphological ID from sample by taxonomic expert	NMNH Invertebrate Zoology Collections - Online Collection Database; Accessed 2017-03-15
A	Halichondria (demosponge)	1982-02-06	2019-12-11	638820	genus	77	trawl	26.2786 -83.7803	>1000m	Fort Myers, West Of	USNM 42232	NMNH_IZ	Smithsonian Institution, National Museum of Natural History	morphological ID from sample by taxonomic expert	NMNH Invertebrate Zoology Collections - Online Collection Database; Accessed 2017-03-15
A	Chalinula molitba (demosponge)	1981-04-30	2019-04-02	638822	species	77	trawl	26.2786 -83.7803	>1000m	Off Florida	USNM 49063	NMNH_IZ	Smithsonian Institution, National Museum of Natural History	NA	NMNH Invertebrate Zoology Collections - Online Collection Database; Accessed 2017-03-15
A	Clathria (demosponge)	1981-04-30	2019-12-11	639215	subgenus	77	dredge	26.2786 -83.7803	NA	Off Florida	USNM 34123	NMNH_IZ	Smithsonian Institution, National Museum of Natural History	NA	NMNH Invertebrate Zoology Collections - Online Collection Database; Accessed 2017-03-15
A	Clathria (demosponge)	1981-07-24	2019-12-11	639216	subgenus	77	trawl	26.2786 -83.7803	>1000m	Off Florida	USNM 49403	NMNH_IZ	Smithsonian Institution, National Museum of Natural History	NA	NMNH Invertebrate Zoology Collections - Online Collection Database; Accessed 2017-03-15
A	Acanthella (demosponge)	1980-11-04	2019-12-11	637891	genus	77	trawl	26.2786 -83.7803	>1000m	Off Florida	USNM 48993	NMNH_IZ	Smithsonian Institution, National Museum of Natural History	morphological ID from sample by taxonomic expert	NMNH Invertebrate Zoology Collections - Online Collection Database; Accessed 2017-03-15
A	Chondrosia reniformis (demosponge)	1981-07-24	2019-04-02	638232	species	77	dredge	26.2786 -83.7803	NA	Fort Myers, West Of	USNM 42081	NMNH_IZ	Smithsonian Institution, National Museum of Natural History	morphological ID from sample by taxonomic expert	NMNH Invertebrate Zoology Collections - Online Collection Database; Accessed 2017-03-15
A	Chondrosia reniformis (demosponge)	1982-02-06	2019-04-02	638233	species	77	dredge	26.2786 -83.7803	NA	Fort Myers, West Of	USNM 42082	NMNH_IZ	Smithsonian Institution, National Museum of Natural History	morphological ID from sample by taxonomic expert	NMNH Invertebrate Zoology Collections - Online Collection Database; Accessed 2017-03-15
A	Chondrosia reniformis (demosponge)	1980-11-04	2019-04-02	638236	species	77	dredge	26.2786 -83.7803	NA	Fort Myers, West Of	USNM 42080	NMNH_IZ	Smithsonian Institution, National Museum of Natural History	morphological ID from sample by taxonomic expert	NMNH Invertebrate Zoology Collections - Online Collection Database; Accessed 2017-03-15
A	Dysidea (demosponge)	1980-11-04	2019-12-11	638513	genus	77	dredge	26.2786 -83.7803	NA	Off Florida	USNM 39983	NMNH_IZ	Smithsonian Institution, National Museum of Natural History	NA	NMNH Invertebrate Zoology Collections - Online Collection Database; Accessed 2017-03-15
A	Dysidea (demosponge)	1981-04-30	2019-12-11	638514	genus	77	dredge	26.2786 -83.7803	NA	Off Florida	USNM 40019	NMNH_IZ	Smithsonian Institution, National Museum of Natural History	NA	NMNH Invertebrate Zoology Collections - Online Collection Database; Accessed 2017-03-15
A	Haliclona (demosponge)	1981-07-24	2019-12-11	638833	genus	77	trawl	26.2786 -83.7803	>1000m	Fort Myers, West Of	USNM 41526	NMNH_IZ	Smithsonian Institution, National Museum of Natural History	NA	NMNH Invertebrate Zoology Collections - Online Collection Database; Accessed 2017-03-15
A	Haliclona (demosponge)	1981-07-24	2019-12-11	638834	genus	77	dredge	26.2786 -83.7803	NA	Fort Myers, West Of	USNM 41527	NMNH_IZ	Smithsonian Institution, National Museum of Natural History	NA	NMNH Invertebrate Zoology Collections - Online Collection Database; Accessed 2017-03-15
A	Clathria (demosponge)	1980-11-04	2019-12-11	639225	subgenus	77	trawl	26.2786 -83.7803	>1000m	Off Florida	USNM 49416	NMNH_IZ	Smithsonian Institution, National Museum of Natural History	NA	NMNH Invertebrate Zoology Collections - Online Collection Database; Accessed 2017-03-15
A	Clathria (demosponge)	1980-11-04	2019-12-11	639226	subgenus	77	dredge	26.2786 -83.7803	NA	Off Florida	USNM 49417	NMNH_IZ	Smithsonian Institution, National Museum of Natural History	NA	NMNH Invertebrate Zoology Collections - Online Collection Database; Accessed 2017-03-15
A	Spongosorites siliquaria (demosponge)	1980-11-04	2019-04-02	639698	species	77	dredge	26.2786 -83.7803	NA	Fort Myers, West Of	USNM 42245	NMNH_IZ	Smithsonian Institution, National Museum of Natural History	NA	NMNH Invertebrate Zoology Collections - Online Collection Database; Accessed 2017-03-15
A	Dysidea (demosponge)	1981-04-30	2019-12-11	638515	genus	77	trawl	26.2786 -83.7803	>1000m	Off Florida	USNM 40024	NMNH_IZ	Smithsonian Institution, National Museum of Natural History	NA	NMNH Invertebrate Zoology Collections - Online Collection Database; Accessed 2017-03-15
A	Dysidea (demosponge)	1981-07-24	2019-12-11	638516	genus	77	dredge	26.2786 -83.7803	NA	Off Florida	USNM 39979	NMNH_IZ	Smithsonian Institution, National Museum of Natural History	NA	NMNH Invertebrate Zoology Collections - Online Collection Database; Accessed 2017-03-15
A	Dysidea (demosponge)	1981-07-24	2019-12-11	638517	genus	77	dredge	26.2786 -83.7803	NA	Off Florida	USNM 39981	NMNH_IZ	Smithsonian Institution, National Museum of Natural History	NA	NMNH Invertebrate Zoology Collections - Online Collection Database; Accessed 2017-03-15
A	Dysidea (demosponge)	1981-07-24	2019-12-11	638518	genus	77	dredge	26.2786 -83.7803	NA	Off Florida	USNM 39999	NMNH_IZ	Smithsonian Institution, National Museum of Natural History	NA	NMNH Invertebrate Zoology Collections - Online Collection Database; Accessed 2017-03-15
A	Dysidea (demosponge)	1981-07-24	2019-12-11	638519	genus	77	dredge	26.2786 -83.7803	NA	Off Florida	USNM 40013	NMNH_IZ	Smithsonian Institution, National Museum of Natural History	NA	NMNH Invertebrate Zoology Collections - Online Collection Database; Accessed 2017-03-15
A	Dysidea (demosponge)	1982-02-06	2019-12-11	638520	genus	77	dredge	26.2786 -83.7803	NA	Off Florida	USNM 39974	NMNH_IZ	Smithsonian Institution, National Museum of Natural History	NA	NMNH Invertebrate Zoology Collections - Online Collection Database; Accessed 2017-03-15
A	Dysidea (demosponge)	1982-02-06	2019-12-11	638521	genus	77	trawl	26.2786 -83.7803	>1000m	Off Florida	USNM 39994	NMNH_IZ	Smithsonian Institution, National Museum of Natural History	NA	NMNH Invertebrate Zoology Collections - Online Collection Database; Accessed 2017-03-15
A	Dysidea (demosponge)	1980-11-04	2019-12-11	638528	genus	77	trawl	26.2786 -83.7803	>1000m	Off Florida	USNM 39958	NMNH_IZ	Smithsonian Institution, National Museum of Natural History	NA	NMNH Invertebrate Zoology Collections - Online Collection Database; Accessed 2017-03-15
A	Dysidea (demosponge)	1981-04-30	2019-12-11	638529	genus	77	dredge	26.2786 -83.7803	NA	Off Florida	USNM 39952	NMNH_IZ	Smithsonian Institution, National Museum of Natural History	NA	NMNH Invertebrate Zoology Collections - Online Collection Database; Accessed 2017-03-15
A	Dysidea (demosponge)	1982-02-06	2019-12-11	638530	genus	77	dredge	26.2786 -83.7803	NA	Off Florida	USNM 39955	NMNH_IZ	Smithsonian Institution, National Museum of Natural History	NA	NMNH Invertebrate Zoology Collections - Online Collection Database; Accessed 2017-03-15
A	Dysidea (demosponge)	1982-02-06	2019-12-11	638532	genus	77	trawl	26.2786 -83.7803	>1000m	Off Florida	USNM 39942	NMNH_IZ	Smithsonian Institution, National Museum of Natural History	NA	NMNH Invertebrate Zoology Collections - Online Collection Database; Accessed 2017-03-15
A	Mycale (demosponge)	1981-04-30	2019-12-11	639241	genus	77	trawl	26.2786 -83.7803	>1000m	Fort Myers, West Of	USNM 41555	NMNH_IZ	Smithsonian Institution, National Museum of Natural History	morphological ID from sample by taxonomic expert	NMNH Invertebrate Zoology Collections - Online Collection Database; Accessed 2017-03-15
A	Raspailia (demosponge)	1980-11-04	2019-12-11	639602	genus	77	dredge	26.2786 -83.7803	NA	Off Florida	USNM 48171	NMNH_IZ	Smithsonian Institution, National Museum of Natural History	morphological ID from sample by taxonomic expert	NMNH Invertebrate Zoology Collections - Online Collection Database; Accessed 2017-03-15
A	Dysidea (demosponge)	1981-04-30	2019-12-11	638535	genus	77	dredge	26.2786 -83.7803	NA	Off Florida	USNM 39949	NMNH_IZ	Smithsonian Institution, National Museum of Natural History	NA	NMNH Invertebrate Zoology Collections - Online Collection Database; Accessed 2017-03-15
A	Dysidea (demosponge)	1981-04-30	2019-12-11	638549	genus	77	trawl	26.2786 -83.7803	>1000m	Fort Myers, West Of	USNM 42201	NMNH_IZ	Smithsonian Institution, National Museum of Natural History	morphological ID from sample by taxonomic expert	NMNH Invertebrate Zoology Collections - Online Collection Database; Accessed 2017-03-15
A	Dysidea (demosponge)	1981-04-30	2019-12-11	638550	genus	77	trawl	26.2786 -83.7803	>1000m	Fort Myers, West Of	USNM 42202	NMNH_IZ	Smithsonian Institution, National Museum of Natural History	morphological ID from sample by taxonomic expert	NMNH Invertebrate Zoology Collections - Online Collection Database; Accessed 2017-03-15
A	Hymeniacidon (demosponge)	1980-11-04	2019-12-11	638879	genus	77	dredge	26.2786 -83.7803	NA	Fort Myers, West Of	USNM 42236	NMNH_IZ	Smithsonian Institution, National Museum of Natural History	morphological ID from sample by taxonomic expert	NMNH Invertebrate Zoology Collections - Online Collection Database; Accessed 2017-03-15
A	Hymeniacidon (demosponge)	1980-11-04	2019-12-11	638880	genus	77	dredge	26.2786 -83.7803	NA	Fort Myers, West Of	USNM 42237	NMNH_IZ	Smithsonian Institution, National Museum of Natural History	morphological ID from sample by taxonomic expert	NMNH Invertebrate Zoology Collections - Online Collection Database; Accessed 2017-03-15
A	Hyrtios (demosponge)	1981-04-30	2019-12-11	638881	genus	77	dredge	26.2786 -83.7803	NA	Off Florida	USNM 33884	NMNH_IZ	Smithsonian Institution, National Museum of Natural History	NA	NMNH Invertebrate Zoology Collections - Online Collection Database; Accessed 2017-03-15
A	Mycale microsigmatosa (demosponge)	1981-04-30	2019-12-11	639258	species	77	dredge	26.2786 -83.7803	NA	Fort Myers, West Of	USNM 41563	NMNH_IZ	Smithsonian Institution, National Museum of Natural History	morphological ID from sample by taxonomic expert	NMNH Invertebrate Zoology Collections - Online Collection Database; Accessed 2017-03-15
A	Mycale (demosponge)	1981-07-24	2019-12-11	639263	genus	77	dredge	26.2786 -83.7803	NA	Fort Myers, West Of	USNM 41565	NMNH_IZ	Smithsonian Institution, National Museum of Natural History	NA	NMNH Invertebrate Zoology Collections - Online Collection Database; Accessed 2017-03-15
A	Cinachyrella alloclada (demosponge)	1981-04-30	2019-04-02	638278	species	77	dredge	26.2786 -83.7803	NA	Fort Myers, West Of	USNM 42504	NMNH_IZ	Smithsonian Institution, National Museum of Natural History	NA	NMNH Invertebrate Zoology Collections - Online Collection Database; Accessed 2017-03-15
A	Cinachyrella alloclada (demosponge)	1981-04-30	2019-04-02	638279	species	77	dredge	26.2786 -83.7803	NA	Fort Myers, West Of	USNM 42505	NMNH_IZ	Smithsonian Institution, National Museum of Natural History	morphological ID from sample by taxonomic expert	NMNH Invertebrate Zoology Collections - Online Collection Database; Accessed 2017-03-15
A	Dysidea (demosponge)	1981-07-24	2019-12-11	638551	genus	77	dredge	26.2786 -83.7803	NA	Fort Myers, West Of	USNM 42185	NMNH_IZ	Smithsonian Institution, National Museum of Natural History	morphological ID from sample by taxonomic expert	NMNH Invertebrate Zoology Collections - Online Collection Database; Accessed 2017-03-15
A	Endectyon (demosponge)	1980-04-30	2019-12-11	638564	genus	77	dredge	26.2786 -83.7803	NA	Off Florida	USNM 33956	NMNH_IZ	Smithsonian Institution, National Museum of Natural History	NA	NMNH Invertebrate Zoology Collections - Online Collection Database; Accessed 2017-03-15
A	Neofibularia nolitangere (demosponge)	1981-04-30	2019-04-02	639289	species	77	trawl	26.2786 -83.7803	>1000m	Off Florida	USNM 34127	NMNH_IZ	Smithsonian Institution, National Museum of Natural History	NA	NMNH Invertebrate Zoology Collections - Online Collection Database; Accessed 2017-03-15
A	Cliona varians (demosponge)	1981-07-24	2019-04-02	638007	species	77	dredge	26.2786 -83.7803	NA	Off Florida	USNM 39546	NMNH_IZ	Smithsonian Institution, National Museum of Natural History	NA	NMNH Invertebrate Zoology Collections - Online Collection Database; Accessed 2017-03-15
A	Cinachyrella kuekenthali (demosponge)	1980-11-04	2019-04-02	638292	species	77	dredge	26.2786 -83.7803	NA	Fort Myers, West Of	USNM 42520	NMNH_IZ	Smithsonian Institution, National Museum of Natural History	morphological ID from sample by taxonomic expert	NMNH Invertebrate Zoology Collections - Online Collection Database; Accessed 2017-03-15
A	Epipolasis (demosponge)	1980-11-04	2019-12-11	638581	genus	77	trawl	26.2786 -83.7803	>1000m	Off Florida	USNM 34253	NMNH_IZ	Smithsonian Institution, National Museum of Natural History	NA	NMNH Invertebrate Zoology Collections - Online Collection Database; Accessed 2017-03-15
A	Epipolasis (demosponge)	1981-07-24	2019-12-11	638582	genus	77	dredge	26.2786 -83.7803	NA	Off Florida	USNM 49262	NMNH_IZ	Smithsonian Institution, National Museum of Natural History	NA	NMNH Invertebrate Zoology Collections - Online Collection Database; Accessed 2017-03-15
A	Epipolasis (demosponge)	1982-02-06	2019-12-11	638583	genus	77	dredge	26.2786 -83.7803	NA	Off Florida	USNM 49264	NMNH_IZ	Smithsonian Institution, National Museum of Natural History	NA	NMNH Invertebrate Zoology Collections - Online Collection Database; Accessed 2017-03-15
A	Epipolasis (demosponge)	1982-02-06	2019-12-11	638585	genus	77	dredge	26.2786 -83.7803	NA	Off Florida	USNM 39368	NMNH_IZ	Smithsonian Institution, National Museum of Natural History	NA	NMNH Invertebrate Zoology Collections - Online Collection Database; Accessed 2017-03-15
A	Ircinia (demosponge)	1981-04-30	2019-12-11	638905	genus	77	dredge	26.2786 -83.7803	NA	Off Florida	USNM 50009	NMNH_IZ	Smithsonian Institution, National Museum of Natural History	NA	NMNH Invertebrate Zoology Collections - Online Collection Database; Accessed 2017-03-15
A	Ircinia (demosponge)	1980-11-04	2019-12-11	638906	genus	77	dredge	26.2786 -83.7803	NA	Off Florida	USNM 50002	NMNH_IZ	Smithsonian Institution, National Museum of Natural History	NA	NMNH Invertebrate Zoology Collections - Online Collection Database; Accessed 2017-03-15
A	Ircinia (demosponge)	1981-07-24	2019-12-11	638907	genus	77	dredge	26.2786 -83.7803	NA	Off Florida	USNM 50011	NMNH_IZ	Smithsonian Institution, National Museum of Natural History	NA	NMNH Invertebrate Zoology Collections - Online Collection Database; Accessed 2017-03-15
A	Ircinia felix (demosponge)	1980-11-04	2019-04-02	638915	species	77	dredge	26.2786 -83.7803	NA	Off Florida	USNM 33867	NMNH_IZ	Smithsonian Institution, National Museum of Natural History	NA	NMNH Invertebrate Zoology Collections - Online Collection Database; Accessed 2017-03-15
A	Ircinia felix (demosponge)	1982-02-06	2019-04-02	638916	species	77	dredge	26.2786 -83.7803	NA	Off Florida	USNM 50015	NMNH_IZ	Smithsonian Institution, National Museum of Natural History	NA	NMNH Invertebrate Zoology Collections - Online Collection Database; Accessed 2017-03-15
A	Neofibularia nolitangere (demosponge)	1981-04-30	2019-04-02	639299	species	77	dredge	26.2786 -83.7803	NA	Off Florida	USNM 33997	NMNH_IZ	Smithsonian Institution, National Museum of Natural History	NA	NMNH Invertebrate Zoology Collections - Online Collection Database; Accessed 2017-03-15
A	Aplysina fistularis (demosponge)	1981-04-30	2019-04-02	638029	species	77	trawl	26.2786 -83.7803	>1000m	Off Florida	USNM 33909	NMNH_IZ	Smithsonian Institution, National Museum of Natural History	NA	NMNH Invertebrate Zoology Collections - Online Collection Database; Accessed 2017-03-15
A	Ircinia (demosponge)	1980-11-04	2019-12-11	638925	genus	77	trawl	26.2786 -83.7803	>1000m	Off Florida	USNM 50022	NMNH_IZ	Smithsonian Institution, National Museum of Natural History	NA	NMNH Invertebrate Zoology Collections - Online Collection Database; Accessed 2017-03-15
A	Ircinia (demosponge)	1982/02/060	2019-12-11	638926	genus	77	dredge	26.2786 -83.7803	NA	Off Florida	USNM 50035	NMNH_IZ	Smithsonian Institution, National Museum of Natural History	NA	NMNH Invertebrate Zoology Collections - Online Collection Database; Accessed 2017-03-15
A	Clathria adioristica (demosponge)	1981-04-30	2019-04-02	638328	species	77	dredge	27.61246 -84.21905	NA	Off Florida	USNM 48277	NMNH_IZ	Smithsonian Institution, National Museum of Natural History	morphological ID from sample by taxonomic expert	NMNH Invertebrate Zoology Collections - Online Collection Database; Accessed 2017-03-15
A	Clathria adioristica (demosponge)	1981-04-30	2019-04-02	638329	species	77	dredge	27.61246 -84.21905	NA	Off Florida	USNM 48280	NMNH_IZ	Smithsonian Institution, National Museum of Natural History	morphological ID from sample by taxonomic expert	NMNH Invertebrate Zoology Collections - Online Collection Database; Accessed 2017-03-15
A	Clathria adioristica (demosponge)	1981-07-24	2019-04-02	638330	species	77	dredge	27.61246 -84.21905	NA	Off Florida	USNM 48279	NMNH_IZ	Smithsonian Institution, National Museum of Natural History	morphological ID from sample by taxonomic expert	NMNH Invertebrate Zoology Collections - Online Collection Database; Accessed 2017-03-15
A	Clathria adioristica (demosponge)	1981-07-24	2019-04-02	638331	species	77	dredge	27.61246 -84.21905	NA	Off Florida	USNM 48282	NMNH_IZ	Smithsonian Institution, National Museum of Natural History	morphological ID from sample by taxonomic expert	NMNH Invertebrate Zoology Collections - Online Collection Database; Accessed 2017-03-15
A	Eurypon (demosponge)	1981-07-24	2019-12-11	638628	genus	77	dredge	27.61246 -84.21905	NA	Off Florida	USNM 48353	NMNH_IZ	Smithsonian Institution, National Museum of Natural History	morphological ID from sample by taxonomic expert	NMNH Invertebrate Zoology Collections - Online Collection Database; Accessed 2017-03-15
A	Ircinia strobilina (demosponge)	1981-07-24	2019-04-02	638944	species	77	dredge	27.61246 -84.21905	NA	Off Florida	USNM 33874	NMNH_IZ	Smithsonian Institution, National Museum of Natural History	NA	NMNH Invertebrate Zoology Collections - Online Collection Database; Accessed 2017-03-15
A	Poecillstra (demosponge)	1980-11-04	2019-12-11	639530	genus	77	trawl	27.61246 -84.21905	>1000m	Fort Myers, West Of	USNM 42049	NMNH_IZ	Smithsonian Institution, National Museum of Natural History	morphological ID from sample by taxonomic expert	NMNH Invertebrate Zoology Collections - Online Collection Database; Accessed 2017-03-15
A	Auletta tuberosa (demosponge)	1981-07-24	2019-04-02	638056	species	77	dredge	27.61246 -84.21905	NA	Off Florida	USNM 34333	NMNH_IZ	Smithsonian Institution, National Museum of Natural History	morphological ID from sample by taxonomic expert	NMNH Invertebrate Zoology Collections - Online Collection Database; Accessed 2017-03-15
A	Clathria (demosponge)	1980-11-04	2019-12-11	638338	genus	77	trawl	27.61246 -84.21905	>1000m	Off Florida	USNM 48305	NMNH_IZ	Smithsonian Institution, National Museum of Natural History	morphological ID from sample by taxonomic expert	NMNH Invertebrate Zoology Collections - Online Collection Database; Accessed 2017-03-15
A	Clathria (demosponge)	1981-04-30	2019-12-11	638339	genus	77	trawl	27.61246 -84.21905	>1000m	Off Florida	USNM 48302	NMNH_IZ	Smithsonian Institution, National Museum of Natural History	morphological ID from sample by taxonomic expert	NMNH Invertebrate Zoology Collections - Online Collection Database; Accessed 2017-03-15
A	Pachastrella (demosponge)	1981-04-30	2019-12-11	639372	genus	77	dredge	27.61246 -84.21905	NA	Fort Myers, West Of	USNM 41659	NMNH_IZ	Smithsonian Institution, National Museum of Natural History	NA	NMNH Invertebrate Zoology Collections - Online Collection Database; Accessed 2017-03-15
A	Poecillstra (demosponge)	1981-07-24	2019-12-11	639542	genus	77	dredge	27.61246 -84.21905	NA	Fort Myers, West Of	USNM 42048	NMNH_IZ	Smithsonian Institution, National Museum of Natural History	morphological ID from sample by taxonomic expert	NMNH Invertebrate Zoology Collections - Online Collection Database; Accessed 2017-03-15
A	Axinella shoemakeri (demosponge)	1981-07-24	2019-04-02	638080	species	77	trawl	27.61246 -84.21905	>1000m	Off Florida	USNM 33813	NMNH_IZ	Smithsonian Institution, National Museum of Natural History	morphological ID from sample by taxonomic expert	NMNH Invertebrate Zoology Collections - Online Collection Database; Accessed 2017-03-15
A	Haliclona (Gellius) (demosponge)	1980-11-04	2019-12-11	638663	subgenus	77	dredge	27.61246 -84.21905	NA	Off Florida	USNM 48900	NMNH_IZ	Smithsonian Institution, National Museum of Natural History	NA	NMNH Invertebrate Zoology Collections - Online Collection Database; Accessed 2017-03-15
A	Jaspis (demosponge)	1980-11-04	2019-12-11	638977	genus	77	dredge	27.61246 -84.21905	NA	Off Florida	USNM 34375	NMNH_IZ	Smithsonian Institution, National Museum of Natural History	NA	NMNH Invertebrate Zoology Collections - Online Collection Database; Accessed 2017-03-15
A	Jaspis (demosponge)	1981-04-30	2019-12-11	638978	genus	77	dredge	27.61246 -84.21905	NA	Off Florida	USNM 34342	NMNH_IZ	Smithsonian Institution, National Museum of Natural History	NA	NMNH Invertebrate Zoology Collections - Online Collection Database; Accessed 2017-03-15
A	Jaspis (demosponge)	1981-04-30	2019-12-11	638979	genus	77	dredge	27.61246 -84.21905	NA	Off Florida	USNM 48379	NMNH_IZ	Smithsonian Institution, National Museum of Natural History	morphological ID from sample by taxonomic expert	NMNH Invertebrate Zoology Collections - Online Collection Database; Accessed 2017-03-15
A	Jaspis (demosponge)	1981-07-24	2019-12-11	638980	genus	77	dredge	27.61246 -84.21905	NA	Off Florida	USNM 34373	NMNH_IZ	Smithsonian Institution, National Museum of Natural History	NA	NMNH Invertebrate Zoology Collections - Online Collection Database; Accessed 2017-03-15
A	Jaspis (demosponge)	1981-07-24	2019-12-11	638981	genus	77	dredge	27.61246 -84.21905	NA	Off Florida	USNM 34374	NMNH_IZ	Smithsonian Institution, National Museum of Natural History	NA	NMNH Invertebrate Zoology Collections - Online Collection Database; Accessed 2017-03-15
A	Jaspis (demosponge)	1981-07-24	2019-12-11	638982	genus	77	dredge	27.61246 -84.21905	NA	Off Florida	USNM 38640	NMNH_IZ	Smithsonian Institution, National Museum of Natural History	NA	NMNH Invertebrate Zoology Collections - Online Collection Database; Accessed 2017-03-15
A	Jaspis (demosponge)	1981-07-24	2019-12-11	638983	genus	77	dredge	27.61246 -84.21905	NA	Off Florida	USNM 38641	NMNH_IZ	Smithsonian Institution, National Museum of Natural History	NA	NMNH Invertebrate Zoology Collections - Online Collection Database; Accessed 2017-03-15
A	Jaspis (demosponge)	1981-07-24	2019-12-11	638984	genus	77	dredge	27.61246 -84.21905	NA	Off Florida	USNM 39898	NMNH_IZ	Smithsonian Institution, National Museum of Natural History	NA	NMNH Invertebrate Zoology Collections - Online Collection Database; Accessed 2017-03-15
A	Jaspis (demosponge)	1981-07-24	2019-12-11	638985	genus	77	dredge	27.61246 -84.21905	NA	Off Florida	USNM 39908	NMNH_IZ	Smithsonian Institution, National Museum of Natural History	NA	NMNH Invertebrate Zoology Collections - Online Collection Database; Accessed 2017-03-15
A	Jaspis (demosponge)	1981-07-24	2019-12-11	638986	genus	77	trawl	27.61246 -84.21905	>1000m	Off Florida	USNM 39920	NMNH_IZ	Smithsonian Institution, National Museum of Natural History	NA	NMNH Invertebrate Zoology Collections - Online Collection Database; Accessed 2017-03-15
A	Jaspis (demosponge)	1981-07-24	2019-12-11	638987	genus	77	dredge	27.61246 -84.21905	NA	Off Florida	USNM 39928	NMNH_IZ	Smithsonian Institution, National Museum of Natural History	NA	NMNH Invertebrate Zoology Collections - Online Collection Database; Accessed 2017-03-15
A	Jaspis (demosponge)	1981-07-24	2019-12-11	638988	genus	77	dredge	27.61246 -84.21905	NA	Off Florida	USNM 48378	NMNH_IZ	Smithsonian Institution, National Museum of Natural History	morphological ID from sample by taxonomic expert	NMNH Invertebrate Zoology Collections - Online Collection Database; Accessed 2017-03-15
A	Jaspis (demosponge)	1981-07-24	2019-12-11	638989	genus	77	dredge	27.61246 -84.21905	NA	Off Florida	USNM 39906	NMNH_IZ	Smithsonian Institution, National Museum of Natural History	NA	NMNH Invertebrate Zoology Collections - Online Collection Database; Accessed 2017-03-15
A	Pachastrella (demosponge)	1982-02-06	2019-12-11	639373	genus	77	dredge	27.61246 -84.21905	NA	Fort Myers, West Of	USNM 41658	NMNH_IZ	Smithsonian Institution, National Museum of Natural History	NA	NMNH Invertebrate Zoology Collections - Online Collection Database; Accessed 2017-03-15
A	Pachastrella (demosponge)	1980-11-04	2019-12-11	639379	genus	77	dredge	27.61246 -84.21905	NA	Fort Myers, West Of	USNM 42032	NMNH_IZ	Smithsonian Institution, National Museum of Natural History	morphological ID from sample by taxonomic expert	NMNH Invertebrate Zoology Collections - Online Collection Database; Accessed 2017-03-15
A	Pachastrella (demosponge)	1980-11-04	2019-12-11	639380	genus	77	dredge	27.61246 -84.21905	NA	Fort Myers, West Of	USNM 42034	NMNH_IZ	Smithsonian Institution, National Museum of Natural History	NA	NMNH Invertebrate Zoology Collections - Online Collection Database; Accessed 2017-03-15
A	Pachastrella (demosponge)	1981-07-24	2019-12-11	639381	genus	77	dredge	27.61246 -84.21905	NA	Fort Myers, West Of	USNM 42031	NMNH_IZ	Smithsonian Institution, National Museum of Natural History	morphological ID from sample by taxonomic expert	NMNH Invertebrate Zoology Collections - Online Collection Database; Accessed 2017-03-15
A	Pandaros (demosponge)	1981-07-24	2019-12-11	639387	genus	77	dredge	27.61246 -84.21905	NA	Off Florida	USNM 33986	NMNH_IZ	Smithsonian Institution, National Museum of Natural History	NA	NMNH Invertebrate Zoology Collections - Online Collection Database; Accessed 2017-03-15
A	Pandaros (demosponge)	1981-07-24	2019-12-11	639388	genus	77	dredge	27.61246 -84.21905	NA	Off Florida	USNM 33987	NMNH_IZ	Smithsonian Institution, National Museum of Natural History	NA	NMNH Invertebrate Zoology Collections - Online Collection Database; Accessed 2017-03-15
A	Geodia gibberosa (demosponge)	1981-04-30	2019-04-02	638679	species	77	dredge	27.61246 -84.21905	NA	Off Florida	USNM 34314	NMNH_IZ	Smithsonian Institution, National Museum of Natural History	NA	NMNH Invertebrate Zoology Collections - Online Collection Database; Accessed 2017-03-15
A	Geodia gibberosa (demosponge)	1981-04-30	2019-04-02	638680	species	77	dredge	27.61246 -84.21905	NA	Fort Myers, West Of	USNM 42554	NMNH_IZ	Smithsonian Institution, National Museum of Natural History	NA	NMNH Invertebrate Zoology Collections - Online Collection Database; Accessed 2017-03-15
A	Geodia gibberosa (demosponge)	1981-04-30	2019-04-02	638686	species	77	dredge	27.61246 -84.21905	NA	Fort Myers, West Of	USNM 42555	NMNH_IZ	Smithsonian Institution, National Museum of Natural History	NA	NMNH Invertebrate Zoology Collections - Online Collection Database; Accessed 2017-03-15
A	Geodia gibberosa (demosponge)	1982-02-06	2019-04-02	638687	species	77	dredge	27.61246 -84.21905	NA	Fort Myers, West Of	USNM 42556	NMNH_IZ	Smithsonian Institution, National Museum of Natural History	NA	NMNH Invertebrate Zoology Collections - Online Collection Database; Accessed 2017-03-15
A	Geodia neptuni (demosponge)	1980-11-04	2019-04-02	638691	species	77	trawl	27.61246 -84.21905	>1000m	Off Florida	USNM 33840	NMNH_IZ	Smithsonian Institution, National Museum of Natural History	NA	NMNH Invertebrate Zoology Collections - Online Collection Database; Accessed 2017-03-15
A	Jaspis (demosponge)	1981-04-30	2019-12-11	638994	genus	77	dredge	27.61246 -84.21905	NA	off Florida	USNM 39915	NMNH_IZ	Smithsonian Institution, National Museum of Natural History	NA	NMNH Invertebrate Zoology Collections - Online Collection Database; Accessed 2017-03-15
A	Jaspis (demosponge)	1981-04-30	2019-12-11	638995	genus	77	dredge	27.61246 -84.21905	NA	off Florida	USNM 39919	NMNH_IZ	Smithsonian Institution, National Museum of Natural History	NA	NMNH Invertebrate Zoology Collections - Online Collection Database; Accessed 2017-03-15
A	Jaspis (demosponge)	1981-04-30	2019-12-11	638996	genus	77	dredge	27.61246 -84.21905	NA	off Florida	USNM 39927	NMNH_IZ	Smithsonian Institution, National Museum of Natural History	NA	NMNH Invertebrate Zoology Collections - Online Collection Database; Accessed 2017-03-15
A	Jaspis (demosponge)	1982-02-06	2019-12-11	638997	genus	77	trawl	27.61246 -84.21905	>1000m	off Florida	USNM 39918	NMNH_IZ	Smithsonian Institution, National Museum of Natural History	NA	NMNH Invertebrate Zoology Collections - Online Collection Database; Accessed 2017-03-15
A	Jaspis (demosponge)	1982-02-06	2019-12-11	638998	genus	77	dredge	27.61246 -84.21905	NA	off Florida	USNM 39929	NMNH_IZ	Smithsonian Institution, National Museum of Natural History	NA	NMNH Invertebrate Zoology Collections - Online Collection Database; Accessed 2017-03-15
A	Jaspis (demosponge)	1981-04-30	2019-12-11	638999	genus	77	dredge	27.61246 -84.21905	NA	off Florida	USNM 39900	NMNH_IZ	Smithsonian Institution, National Museum of Natural History	NA	NMNH Invertebrate Zoology Collections - Online Collection Database; Accessed 2017-03-15
A	Jaspis (demosponge)	1981-04-30	2019-12-11	639000	genus	77	dredge	27.61246 -84.21905	NA	off Florida	USNM 39912	NMNH_IZ	Smithsonian Institution, National Museum of Natural History	NA	NMNH Invertebrate Zoology Collections - Online Collection Database; Accessed 2017-03-15
A	Jaspis (demosponge)	1981-04-30	2019-12-11	639003	genus	77	dredge	27.61246 -84.21905	NA	off Florida	USNM 39917	NMNH_IZ	Smithsonian Institution, National Museum of Natural History	NA	NMNH Invertebrate Zoology Collections - Online Collection Database; Accessed 2017-03-15
A	Jaspis (demosponge)	1981-04-30	2019-12-11	639005	genus	77	dredge	27.61246 -84.21905	NA	off Florida	USNM 39904	NMNH_IZ	Smithsonian Institution, National Museum of Natural History	NA	NMNH Invertebrate Zoology Collections - Online Collection Database; Accessed 2017-03-15
A	Jaspis (demosponge)	1981-07-24	2019-12-11	639006	genus	77	dredge	27.61246 -84.21905	NA	off Florida	USNM 39916	NMNH_IZ	Smithsonian Institution, National Museum of Natural History	NA	NMNH Invertebrate Zoology Collections - Online Collection Database; Accessed 2017-03-15
A	Jaspis (demosponge)	1981-04-30	2019-12-11	639007	genus	77	dredge	27.61246 -84.21905	NA	off Florida	USNM 39911	NMNH_IZ	Smithsonian Institution, National Museum of Natural History	NA	NMNH Invertebrate Zoology Collections - Online Collection Database; Accessed 2017-03-15
A	Jaspis (demosponge)	1981-07-24	2019-12-11	639008	genus	77	dredge	27.61246 -84.21905	NA	off Florida	USNM 39921	NMNH_IZ	Smithsonian Institution, National Museum of Natural History	NA	NMNH Invertebrate Zoology Collections - Online Collection Database; Accessed 2017-03-15
A	Pandaros (demosponge)	1982-02-06	2019-12-11	639389	genus	77	dredge	27.61246 -84.21905	NA	Off Florida	USNM 38924	NMNH_IZ	Smithsonian Institution, National Museum of Natural History	morphological ID from sample by taxonomic expert	NMNH Invertebrate Zoology Collections - Online Collection Database; Accessed 2017-03-15
A	Geodia neptuni (demosponge)	1980-11-04	2019-04-02	638692	species	77	trawl	27.61246 -84.21905	>1000m	Off Florida	USNM 50235	NMNH_IZ	Smithsonian Institution, National Museum of Natural History	NA	NMNH Invertebrate Zoology Collections - Online Collection Database; Accessed 2017-03-15
A	Geodia neptuni (demosponge)	1980-11-04	2019-04-02	638693	species	77	dredge	27.61246 -84.21905	NA	Off Florida	USNM 50236	NMNH_IZ	Smithsonian Institution, National Museum of Natural History	NA	NMNH Invertebrate Zoology Collections - Online Collection Database; Accessed 2017-03-15
A	Geodia neptuni (demosponge)	1981-04-30	2019-04-02	638694	species	77	dredge	27.61246 -84.21905	NA	Off Florida	USNM 50238	NMNH_IZ	Smithsonian Institution, National Museum of Natural History	NA	NMNH Invertebrate Zoology Collections - Online Collection Database; Accessed 2017-03-15
A	Geodia neptuni (demosponge)	1981-07-24	2019-04-02	638695	species	77	dredge	27.61246 -84.21905	NA	Off Florida	USNM 50239	NMNH_IZ	Smithsonian Institution, National Museum of Natural History	NA	NMNH Invertebrate Zoology Collections - Online Collection Database; Accessed 2017-03-15
A	Geodia neptuni (demosponge)	1981-07-24	2019-04-02	638696	species	77	dredge	27.61246 -84.21905	NA	Off Florida	USNM 50240	NMNH_IZ	Smithsonian Institution, National Museum of Natural History	NA	NMNH Invertebrate Zoology Collections - Online Collection Database; Accessed 2017-03-15
A	Geodia neptuni (demosponge)	1982-02-06	2019-04-02	638697	species	77	dredge	27.61246 -84.21905	NA	Off Florida	USNM 50241	NMNH_IZ	Smithsonian Institution, National Museum of Natural History	NA	NMNH Invertebrate Zoology Collections - Online Collection Database; Accessed 2017-03-15
A	Geodia (demosponge)	1980-11-04	2019-12-11	638710	genus	77	dredge	27.61246 -84.21905	NA	Fort Myers, West Of	USNM 42550	NMNH_IZ	Smithsonian Institution, National Museum of Natural History	morphological ID from sample by taxonomic expert	NMNH Invertebrate Zoology Collections - Online Collection Database; Accessed 2017-03-15
A	Geodia (demosponge)	1981-04-30	2019-12-11	638711	genus	77	dredge	27.61246 -84.21905	NA	Off Florida	USNM 50250	NMNH_IZ	Smithsonian Institution, National Museum of Natural History	morphological ID from sample by taxonomic expert	NMNH Invertebrate Zoology Collections - Online Collection Database; Accessed 2017-03-15
A	Cribrochalina (demosponge)	1981-04-30	2019-12-11	638407	genus	77	trawl	27.61246 -84.21905	>1000m	Off Florida	USNM 48901	NMNH_IZ	Smithsonian Institution, National Museum of Natural History	NA	NMNH Invertebrate Zoology Collections - Online Collection Database; Accessed 2017-03-15
A	Geodia (demosponge)	1982-02-06	2019-12-11	638712	genus	77	dredge	27.61246 -84.21905	NA	Fort Myers, West Of	USNM 41654	NMNH_IZ	Smithsonian Institution, National Museum of Natural History	morphological ID from sample by taxonomic expert	NMNH Invertebrate Zoology Collections - Online Collection Database; Accessed 2017-03-15
A	Geodia (demosponge)	1982-02-06	2019-12-11	638713	genus	77	trawl	27.61246 -84.21905	>1000m	Off Florida	USNM 50256	NMNH_IZ	Smithsonian Institution, National Museum of Natural History	morphological ID from sample by taxonomic expert	NMNH Invertebrate Zoology Collections - Online Collection Database; Accessed 2017-03-15
A	Calthropellidae (demosponge)	1980-11-04	2019-04-02	638159	family	77	dredge	27.61246 -84.21905	NA	Fort Myers, West Of	USNM 42026	NMNH_IZ	Smithsonian Institution, National Museum of Natural History	morphological ID from sample by taxonomic expert	NMNH Invertebrate Zoology Collections - Online Collection Database; Accessed 2017-03-15
A	Desmapsamma anchorata (demosponge)	1980-11-04	2019-04-02	638425	species	77	trawl	27.61246 -84.21905	>1000m	Off Florida	USNM 48327	NMNH_IZ	Smithsonian Institution, National Museum of Natural History	morphological ID from sample by taxonomic expert	NMNH Invertebrate Zoology Collections - Online Collection Database; Accessed 2017-03-15
A	Halichondria (demosponge)	1980-11-04	2019-12-11	638758	genus	77	dredge	27.61246 -84.21905	NA	Fort Myers, West Of	USNM 42222	NMNH_IZ	Smithsonian Institution, National Museum of Natural History	morphological ID from sample by taxonomic expert	NMNH Invertebrate Zoology Collections - Online Collection Database; Accessed 2017-03-15
A	Halichondria melanadocia (demosponge)	1980-11-04	2019-04-02	638768	species	77	dredge	27.61246 -84.21905	NA	Off Florida	USNM 49205	NMNH_IZ	Smithsonian Institution, National Museum of Natural History	NA	NMNH Invertebrate Zoology Collections - Online Collection Database; Accessed 2017-03-15
A	Lissodendoryx (demosponge)	1981-04-30	2019-12-11	639054	genus	77	dredge	27.61246 -84.21905	NA	Off Florida	USNM 48381	NMNH_IZ	Smithsonian Institution, National Museum of Natural History	NA	NMNH Invertebrate Zoology Collections - Online Collection Database; Accessed 2017-03-15
A	Heteroscleromorpha (demosponge)	1980-11-04	2019-04-02	639060	subclass	77	trawl	27.61246 -84.21905	>1000m	Off Florida	USNM 49271	NMNH_IZ	Smithsonian Institution, National Museum of Natural History	NA	NMNH Invertebrate Zoology Collections - Online Collection Database; Accessed 2017-03-15
A	Heteroscleromorpha (demosponge)	1981-07-24	2019-04-02	639061	subclass	77	dredge	27.61246 -84.21905	NA	Off Florida	USNM 49282	NMNH_IZ	Smithsonian Institution, National Museum of Natural History	NA	NMNH Invertebrate Zoology Collections - Online Collection Database; Accessed 2017-03-15
A	Axinella shoemakeri (demosponge)	1982-02-06	2019-04-02	639800	species	77	dredge	27.61246 -84.21905	NA	Off Florida	USNM 33931	NMNH_IZ	Smithsonian Institution, National Museum of Natural History	NA	NMNH Invertebrate Zoology Collections - Online Collection Database; Accessed 2017-03-15
A	Axinella shoemakeri (demosponge)	1982-02-06	2019-04-02	639802	species	77	dredge	27.61246 -84.21905	NA	Off Florida	USNM 639866	NMNH_IZ	Smithsonian Institution, National Museum of Natural History	NA	NMNH Invertebrate Zoology Collections - Online Collection Database; Accessed 2017-03-15
A	Tethya actinia (demosponge)	1981-07-24	2019-04-02	639850	species	77	trawl	27.61246 -84.21905	>1000m	Off Florida	USNM 34278	NMNH_IZ	Smithsonian Institution, National Museum of Natural History	NA	NMNH Invertebrate Zoology Collections - Online Collection Database; Accessed 2017-03-15
A	Tethya seychellensis (demosponge)	1981-04-30	2019-04-02	639862	species	77	dredge	27.61246 -84.21905	NA	Fort Myers, West Of	USNM 42059	NMNH_IZ	Smithsonian Institution, National Museum of Natural History	morphological ID from sample by taxonomic expert	NMNH Invertebrate Zoology Collections - Online Collection Database; Accessed 2017-03-15
A	Tethya seychellensis (demosponge)	1981-07-21	2019-04-02	639863	species	77	dredge	27.61246 -84.21905	NA	Fort Myers, West Of	USNM 42060	NMNH_IZ	Smithsonian Institution, National Museum of Natural History	morphological ID from sample by taxonomic expert	NMNH Invertebrate Zoology Collections - Online Collection Database; Accessed 2017-03-15
A	Tethya (demosponge)	1981-04-30	2019-12-11	639864	genus	77	dredge	27.61246 -84.21905	NA	Off Florida	USNM 34274	NMNH_IZ	Smithsonian Institution, National Museum of Natural History	NA	NMNH Invertebrate Zoology Collections - Online Collection Database; Accessed 2017-03-15
A	Tethya (demosponge)	1981-07-29	2019-12-11	639866	genus	77	dredge	27.61246 -84.21905	NA	Off Florida	USNM 34396	NMNH_IZ	Smithsonian Institution, National Museum of Natural History	NA	NMNH Invertebrate Zoology Collections - Online Collection Database; Accessed 2017-03-15
A	Timea (demosponge)	1981-04-30	2019-12-11	639932	genus	77	dredge	27.61246 -84.21905	NA	Off Florida	USNM 39600	NMNH_IZ	Smithsonian Institution, National Museum of Natural History	NA	NMNH Invertebrate Zoology Collections - Online Collection Database; Accessed 2017-03-15
A	Timea (demosponge)	1980-11-04	2019-12-11	639938	genus	77	dredge	27.61246 -84.21905	NA	Off Florida	USNM 39601	NMNH_IZ	Smithsonian Institution, National Museum of Natural History	NA	NMNH Invertebrate Zoology Collections - Online Collection Database; Accessed 2017-03-15
A	Topsentia (demomsponge)	1980-11-03	2019-12-11	639947	genus	77	trawl	27.61246 -84.21905	>1000m	Fort Myers, West Of	USNM 41608	NMNH_IZ	Smithsonian Institution, National Museum of Natural History	morphological ID from sample by taxonomic expert	NMNH Invertebrate Zoology Collections - Online Collection Database; Accessed 2017-03-15
A	Xestospongia (demosponge)	1982-02-06	2019-12-11	639992	genus	77	trawl	27.61246 -84.21905	>1000m	Fort Myers, West Of	USNM 41544	NMNH_IZ	Smithsonian Institution, National Museum of Natural History	NA	NMNH Invertebrate Zoology Collections - Online Collection Database; Accessed 2017-03-15
A	Stylocordyla longissima (demosponge)	1980-11-04	2019-04-02	639763	species	77	dredge	27.61246 -84.21905	NA	Off Florida	USNM 49375	NMNH_IZ	Smithsonian Institution, National Museum of Natural History	NA	NMNH Invertebrate Zoology Collections - Online Collection Database; Accessed 2017-03-15
A	Stylocordyla longissima (demosponge)	1981-07-18	2019-04-02	639737	species	77	dredge	27.61246 -84.21905	NA	Off Florida	USNM 33859	NMNH_IZ	Smithsonian Institution, National Museum of Natural History	NA	NMNH Invertebrate Zoology Collections - Online Collection Database; Accessed 2017-03-15
A	Stylocordyla longissima (demosponge)	1982-07-24	2019-04-02	639738	species	77	dredge	27.61246 -84.21905	NA	Off Florida	USNM 49376	NMNH_IZ	Smithsonian Institution, National Museum of Natural History	NA	NMNH Invertebrate Zoology Collections - Online Collection Database; Accessed 2017-03-15
A	Stylocordyla longissima (demosponge)	1982-07-24	2019-04-02	639739	species	77	dredge	27.61246 -84.21905	NA	Off Florida	USNM 49377	NMNH_IZ	Smithsonian Institution, National Museum of Natural History	NA	NMNH Invertebrate Zoology Collections - Online Collection Database; Accessed 2017-03-15
A	Stylocordyla (demosponge)	1982-02-06	2019-12-11	639742	genus	77	dredge	27.61246 -84.21905	NA	Off Florida	USNM 49380	NMNH_IZ	Smithsonian Institution, National Museum of Natural History	NA	NMNH Invertebrate Zoology Collections - Online Collection Database; Accessed 2017-03-15
A	Porifera (sponge (unspecified))	2004-11-29	NA	637713	phylum	79	NA	27.71572 -84.371	NA	Gulf of Mexico Off of St. Petersburg	FLMNH-IZ 894	FLMNH_IZ	Florida Museum of Natural History	NA	Florida Musem of Natural History Online Collections (Accessed 2017-03-01)
A	Porifera (sponge (unspecified))	2004-11-18	NA	637714	phylum	79	NA	27.71572 -84.371	NA	Gulf of Mexico Off of St. Petersburg	FLMNH-IZ 959	FLMNH_IZ	Florida Museum of Natural History	NA	Florida Musem of Natural History Online Collections (Accessed 2017-03-01)
A	Porifera (sponge (unspecified))	2004-11-14	NA	637715	phylum	79	NA	27.71572 -84.371	NA	Gulf of Mexico Off of St. Petersburg	FLMNH-IZ 897	FLMNH_IZ	Florida Museum of Natural History	NA	Florida Musem of Natural History Online Collections (Accessed 2017-03-01)
A	Swiftia exserta (gorgonian coral)	1952-06-12	2019-07-09	11260	species	80	NA	26.2383 -83.7833	NA	West Of Naples	USNM 50051	NMNH_IZ	Smithsonian Institution, National Museum of Natural History	morphological ID by taxonomic expert	NMNH Invertebrate Zoology Collections - Online Collection Database; Accessed 11/30/2012
A	Leptogorgia cardinalis (gorgonian coral)	1905-05-05	2019-07-09	420778	species	80	NA	26.23833 -83.78333	NA	Captiva Island	USNM 50052	NMNH_IZ	Smithsonian Institution, National Museum of Natural History	NA	NMNH Invertebrate Zoology Collections - Online Collection Database; Accessed 2014
A	Antipathidae (black coral)	2010-07-18	2022-07-01	417182	family	80	submersible	26.37032 -83.7791	100m	Naples Sinkhole & Pulley Ridge North	18-VII-10-2-004	HBOI_SJ-10-07	Harbor Branch Oceanographic Institute	expert with sample	Reed, J. and Rogers, S. 2011. Final cruise report Florida shelf-edge expedition (FLoSEE) Deepwater Horizon oil spill response: survey of deepwater and mesophotic reef ecosystems in the eastern Gulf of Mexico and southeastern Florida. Harbor Branch Oceanographic Institute Technical Report 27.
A	Bebryce (gorgonian coral)	2010-07-18	2022-07-01	417184	genus	80	submersible	26.37032 -83.7791	100m	Naples Sinkhole & Pulley Ridge North	18-VII-10-2-005	HBOI_SJ-10-07	Harbor Branch Oceanographic Institute	expert with sample	Reed, J. and Rogers, S. 2011. Final cruise report Florida shelf-edge expedition (FLoSEE) Deepwater Horizon oil spill response: survey of deepwater and mesophotic reef ecosystems in the eastern Gulf of Mexico and southeastern Florida. Harbor Branch Oceanographic Institute Technical Report 27.
A	Ellisella (gorgonian coral)	2010-07-18	2022-07-01	571080	genus	80	submersible	26.37025 -83.77895	100m	Pulley Ridge Site 2	3786_T1_1634B.jpg	HBOI_SJ-10-07	Harbor Branch Oceanographic Institute	ID by non-expert from video	Reed, John. Harbor Branch Oceanographic Institute. FLOSEE. (2010). National Database for Deep-Sea Corals and Sponges (dataset version 20160113-1). https://deepseacoraldata.noaa.gov/; NOAA Deep Sea Coral Research & Technology Program.
A	Swiftia (gorgonian coral)	2010-07-18	2022-07-01	571555	genus	80	submersible	26.36885 -83.78006	100m	Pulley Ridge Site 2	3786_T4_1847A.jpg	HBOI_SJ-10-07	Harbor Branch Oceanographic Institute	ID by non-expert from video	Reed, John. Harbor Branch Oceanographic Institute. FLOSEE. (2010). National Database for Deep-Sea Corals and Sponges (dataset version 20160113-1). https://deepseacoraldata.noaa.gov/; NOAA Deep Sea Coral Research & Technology Program.
A	Ellisella elongata (gorgonian coral)	2010-07-18	2022-07-01	417180	species	81	submersible	26.37032 -83.7791	100m	Naples Sinkhole & Pulley Ridge North	18-VII-10-2-003	HBOI_SJ-10-07	Harbor Branch Oceanographic Institute	expert with sample	Reed, J. and Rogers, S. 2011. Final cruise report Florida shelf-edge expedition (FLoSEE) Deepwater Horizon oil spill response: survey of deepwater and mesophotic reef ecosystems in the eastern Gulf of Mexico and southeastern Florida. Harbor Branch Oceanographic Institute Technical Report 27.
A	Swiftia exserta (gorgonian coral)	2010-07-18	2022-07-01	417181	species	81	submersible	26.37032 -83.7791	100m	Naples Sinkhole & Pulley Ridge North	18-VII-10-2-002	HBOI_SJ-10-07	Harbor Branch Oceanographic Institute	expert with sample	Reed, J. and Rogers, S. 2011. Final cruise report Florida shelf-edge expedition (FLoSEE) Deepwater Horizon oil spill response: survey of deepwater and mesophotic reef ecosystems in the eastern Gulf of Mexico and southeastern Florida. Harbor Branch Oceanographic Institute Technical Report 27.
A	Antipathes (black coral)	2010-07-18	2022-07-01	570971	genus	81	submersible	26.37032 -83.7791	100m	Pulley Ridge Site 2	3786_T1_1654.jpg	HBOI_SJ-10-07	Harbor Branch Oceanographic Institute	ID by non-expert from video	Reed, John. Harbor Branch Oceanographic Institute. FLOSEE. (2010). National Database for Deep-Sea Corals and Sponges (dataset version 20160113-1). https://deepseacoraldata.noaa.gov/; NOAA Deep Sea Coral Research & Technology Program.
A	Antipathes (black coral)	2010-07-18	2022-07-01	570972	genus	81	submersible	26.36956 -83.77983	100m	Pulley Ridge Site 2	3786_T4_1902B.jpg	HBOI_SJ-10-07	Harbor Branch Oceanographic Institute	ID by non-expert from video	Reed, John. Harbor Branch Oceanographic Institute. FLOSEE. (2010). National Database for Deep-Sea Corals and Sponges (dataset version 20160113-1). https://deepseacoraldata.noaa.gov/; NOAA Deep Sea Coral Research & Technology Program.
A	Hypnogorgia pendula (gorgonian coral)	2010-07-18	2022-07-01	571129	species	81	submersible	26.36793 -83.78008	100m	Pulley Ridge Site 2	3786_T4_1830B.jpg	HBOI_SJ-10-07	Harbor Branch Oceanographic Institute	ID by non-expert from video	Reed, John. Harbor Branch Oceanographic Institute. FLOSEE. (2010). National Database for Deep-Sea Corals and Sponges (dataset version 20160113-1). https://deepseacoraldata.noaa.gov/; NOAA Deep Sea Coral Research & Technology Program.
A	Ellisella (gorgonian coral)	2010-07-18	2022-07-01	571066	genus	81	submersible	26.36793 -83.78008	100m	Pulley Ridge Site 2	3786_T4_1830A.jpg	HBOI_SJ-10-07	Harbor Branch Oceanographic Institute	ID by non-expert from video	Reed, John. Harbor Branch Oceanographic Institute. FLOSEE. (2010). National Database for Deep-Sea Corals and Sponges (dataset version 20160113-1). https://deepseacoraldata.noaa.gov/; NOAA Deep Sea Coral Research & Technology Program.
A	Swiftia (gorgonian coral)	2010-07-18	2022-07-01	571535	genus	81	submersible	26.36809 -83.78037	100m	Pulley Ridge Site 2	3786_T4_1838.jpg	HBOI_SJ-10-07	Harbor Branch Oceanographic Institute	ID by non-expert from video	Reed, John. Harbor Branch Oceanographic Institute. FLOSEE. (2010). National Database for Deep-Sea Corals and Sponges (dataset version 20160113-1). https://deepseacoraldata.noaa.gov/; NOAA Deep Sea Coral Research & Technology Program.
A	Swiftia (gorgonian coral)	2010-07-18	2022-07-01	571537	genus	81	submersible	26.36835 -83.78061	100m	Pulley Ridge Site 2	3786_T4_1843.jpg	HBOI_SJ-10-07	Harbor Branch Oceanographic Institute	ID by non-expert from video	Reed, John. Harbor Branch Oceanographic Institute. FLOSEE. (2010). National Database for Deep-Sea Corals and Sponges (dataset version 20160113-1). https://deepseacoraldata.noaa.gov/; NOAA Deep Sea Coral Research & Technology Program.
A	Swiftia (gorgonian coral)	2010-07-18	2022-07-01	571541	genus	81	submersible	26.3695 -83.77985	100m	Pulley Ridge Site 2	3786_T4_1901.jpg	HBOI_SJ-10-07	Harbor Branch Oceanographic Institute	ID by non-expert from video	Reed, John. Harbor Branch Oceanographic Institute. FLOSEE. (2010). National Database for Deep-Sea Corals and Sponges (dataset version 20160113-1). https://deepseacoraldata.noaa.gov/; NOAA Deep Sea Coral Research & Technology Program.
A	Swiftia (gorgonian coral)	2010-07-18	2022-07-01	571552	genus	81	submersible	26.37018 -83.77897	100m	Pulley Ridge Site 2	3786_T1_1639.jpg	HBOI_SJ-10-07	Harbor Branch Oceanographic Institute	ID by non-expert from video	Reed, John. Harbor Branch Oceanographic Institute. FLOSEE. (2010). National Database for Deep-Sea Corals and Sponges (dataset version 20160113-1). https://deepseacoraldata.noaa.gov/; NOAA Deep Sea Coral Research & Technology Program.
A	Swiftia (gorgonian coral)	2010-07-18	2022-07-01	571556	genus	81	submersible	26.37023 -83.77898	100m	Pulley Ridge Site 2	3786_T1_1635B.jpg	HBOI_SJ-10-07	Harbor Branch Oceanographic Institute	ID by non-expert from video	Reed, John. Harbor Branch Oceanographic Institute. FLOSEE. (2010). National Database for Deep-Sea Corals and Sponges (dataset version 20160113-1). https://deepseacoraldata.noaa.gov/; NOAA Deep Sea Coral Research & Technology Program.
A	Swiftia (gorgonian coral)	2010-07-18	2022-07-01	571557	genus	81	submersible	26.37006 -83.77921	100m	Pulley Ridge Site 2	3786_T1_1657.jpg	HBOI_SJ-10-07	Harbor Branch Oceanographic Institute	ID by non-expert from video	Reed, John. Harbor Branch Oceanographic Institute. FLOSEE. (2010). National Database for Deep-Sea Corals and Sponges (dataset version 20160113-1). https://deepseacoraldata.noaa.gov/; NOAA Deep Sea Coral Research & Technology Program.
A	Tanacetipathes (black coral)	2010-07-18	2022-07-01	571560	genus	81	submersible	26.36793 -83.78008	100m	Pulley Ridge Site 2	3786_T4_1830A.jpg	HBOI_SJ-10-07	Harbor Branch Oceanographic Institute	ID by non-expert from video	Reed, John. Harbor Branch Oceanographic Institute. FLOSEE. (2010). National Database for Deep-Sea Corals and Sponges (dataset version 20160113-1). https://deepseacoraldata.noaa.gov/; NOAA Deep Sea Coral Research & Technology Program.
A	Tanacetipathes (black coral)	2010-07-18	2022-07-01	571562	genus	81	submersible	26.36793 -83.78008	100m	Pulley Ridge Site 2	3786_T4_1830B.jpg	HBOI_SJ-10-07	Harbor Branch Oceanographic Institute	ID by non-expert from video	Reed, John. Harbor Branch Oceanographic Institute. FLOSEE. (2010). National Database for Deep-Sea Corals and Sponges (dataset version 20160113-1). https://deepseacoraldata.noaa.gov/; NOAA Deep Sea Coral Research & Technology Program.
A	Tanacetipathes (black coral)	2010-07-18	2022-07-01	571568	genus	81	submersible	26.36956 -83.77983	100m	Pulley Ridge Site 2	3786_T4_1902A.jpg	HBOI_SJ-10-07	Harbor Branch Oceanographic Institute	ID by non-expert from video	Reed, John. Harbor Branch Oceanographic Institute. FLOSEE. (2010). National Database for Deep-Sea Corals and Sponges (dataset version 20160113-1). https://deepseacoraldata.noaa.gov/; NOAA Deep Sea Coral Research & Technology Program.
A	Ellisella (gorgonian coral)	2010-07-18	2022-07-01	417185	genus	82	submersible	26.37032 -83.7791	100m	Naples Sinkhole & Pulley Ridge North	18-VII-10-2-001	HBOI_SJ-10-07	Harbor Branch Oceanographic Institute	expert with sample	Reed, J. and Rogers, S. 2011. Final cruise report Florida shelf-edge expedition (FLoSEE) Deepwater Horizon oil spill response: survey of deepwater and mesophotic reef ecosystems in the eastern Gulf of Mexico and southeastern Florida. Harbor Branch Oceanographic Institute Technical Report 27.
A	Madracis (stony coral (branching))	2010-07-18	2022-07-01	417187	genus	82	submersible	26.37032 -83.7791	100m	Naples Sinkhole & Pulley Ridge North	18-VII-10-2-007	HBOI_SJ-10-07	Harbor Branch Oceanographic Institute	expert with sample	Reed, J. and Rogers, S. 2011. Final cruise report Florida shelf-edge expedition (FLoSEE) Deepwater Horizon oil spill response: survey of deepwater and mesophotic reef ecosystems in the eastern Gulf of Mexico and southeastern Florida. Harbor Branch Oceanographic Institute Technical Report 27.
A	Madracis (stony coral (branching))	2010-07-18	2022-07-01	417188	genus	82	submersible	26.37032 -83.7791	100m	Naples Sinkhole & Pulley Ridge North	18-VII-10-2-008	HBOI_SJ-10-07	Harbor Branch Oceanographic Institute	expert with sample	Reed, J. and Rogers, S. 2011. Final cruise report Florida shelf-edge expedition (FLoSEE) Deepwater Horizon oil spill response: survey of deepwater and mesophotic reef ecosystems in the eastern Gulf of Mexico and southeastern Florida. Harbor Branch Oceanographic Institute Technical Report 27.
A	Antipathes (black coral)	2010-07-18	2022-07-01	570978	genus	82	submersible	26.37032 -83.7791	100m	Pulley Ridge Site 2	3786_T4_1910.jpg	HBOI_SJ-10-07	Harbor Branch Oceanographic Institute	ID by non-expert from video	Reed, John. Harbor Branch Oceanographic Institute. FLOSEE. (2010). National Database for Deep-Sea Corals and Sponges (dataset version 20160113-1). https://deepseacoraldata.noaa.gov/; NOAA Deep Sea Coral Research & Technology Program.
A	Ellisella (gorgonian coral)	2010-07-18	2022-07-01	571068	genus	82	submersible	26.36977 -83.77987	100m	Pulley Ridge Site 2	3786_T4_1907.jpg	HBOI_SJ-10-07	Harbor Branch Oceanographic Institute	ID by non-expert from video	Reed, John. Harbor Branch Oceanographic Institute. FLOSEE. (2010). National Database for Deep-Sea Corals and Sponges (dataset version 20160113-1). https://deepseacoraldata.noaa.gov/; NOAA Deep Sea Coral Research & Technology Program.
A	Swiftia (gorgonian coral)	2010-07-18	2022-07-01	571538	genus	82	submersible	26.36977 -83.77987	100m	Pulley Ridge Site 2	3786_T4_1907.jpg	HBOI_SJ-10-07	Harbor Branch Oceanographic Institute	ID by non-expert from video	Reed, John. Harbor Branch Oceanographic Institute. FLOSEE. (2010). National Database for Deep-Sea Corals and Sponges (dataset version 20160113-1). https://deepseacoraldata.noaa.gov/; NOAA Deep Sea Coral Research & Technology Program.
A	Swiftia (gorgonian coral)	2010-07-18	2022-07-01	571542	genus	82	submersible	26.36919 -83.77989	100m	Pulley Ridge Site 2	3786_T4_1858.jpg	HBOI_SJ-10-07	Harbor Branch Oceanographic Institute	ID by non-expert from video	Reed, John. Harbor Branch Oceanographic Institute. FLOSEE. (2010). National Database for Deep-Sea Corals and Sponges (dataset version 20160113-1). https://deepseacoraldata.noaa.gov/; NOAA Deep Sea Coral Research & Technology Program.
A	Swiftia (gorgonian coral)	2010-07-18	2022-07-01	571543	genus	82	submersible	26.3683 -83.78003	100m	Pulley Ridge Site 2	3786_T4_1827.jpg	HBOI_SJ-10-07	Harbor Branch Oceanographic Institute	ID by non-expert from video	Reed, John. Harbor Branch Oceanographic Institute. FLOSEE. (2010). National Database for Deep-Sea Corals and Sponges (dataset version 20160113-1). https://deepseacoraldata.noaa.gov/; NOAA Deep Sea Coral Research & Technology Program.
A	Swiftia (gorgonian coral)	2010-07-18	2022-07-01	571544	genus	82	submersible	26.36956 -83.77984	100m	Pulley Ridge Site 2	3786_T4_1903.jpg	HBOI_SJ-10-07	Harbor Branch Oceanographic Institute	ID by non-expert from video	Reed, John. Harbor Branch Oceanographic Institute. FLOSEE. (2010). National Database for Deep-Sea Corals and Sponges (dataset version 20160113-1). https://deepseacoraldata.noaa.gov/; NOAA Deep Sea Coral Research & Technology Program.
A	Swiftia (gorgonian coral)	2010-07-18	2022-07-01	571550	genus	82	submersible	26.37032 -83.7791	100m	Pulley Ridge Site 2	3786_T4_1854.jpg	HBOI_SJ-10-07	Harbor Branch Oceanographic Institute	ID by non-expert from video	Reed, John. Harbor Branch Oceanographic Institute. FLOSEE. (2010). National Database for Deep-Sea Corals and Sponges (dataset version 20160113-1). https://deepseacoraldata.noaa.gov/; NOAA Deep Sea Coral Research & Technology Program.
A	Swiftia (gorgonian coral)	2010-07-18	2022-07-01	571554	genus	82	submersible	26.36957 -83.77981	100m	Pulley Ridge Site 2	3786_T4_1904B.jpg	HBOI_SJ-10-07	Harbor Branch Oceanographic Institute	ID by non-expert from video	Reed, John. Harbor Branch Oceanographic Institute. FLOSEE. (2010). National Database for Deep-Sea Corals and Sponges (dataset version 20160113-1). https://deepseacoraldata.noaa.gov/; NOAA Deep Sea Coral Research & Technology Program.
A	Stichopathes (black coral)	2010-07-18	2022-07-01	571416	genus	82	submersible	26.37032 -83.7791	100m	Pulley Ridge Site 2	3786_T4_1910.jpg	HBOI_SJ-10-07	Harbor Branch Oceanographic Institute	ID by non-expert from video	Reed, John. Harbor Branch Oceanographic Institute. FLOSEE. (2010). National Database for Deep-Sea Corals and Sponges (dataset version 20160113-1). https://deepseacoraldata.noaa.gov/; NOAA Deep Sea Coral Research & Technology Program.
A	Stichopathes (black coral)	2010-07-18	2022-07-01	571428	genus	82	submersible	26.37032 -83.7791	100m	Pulley Ridge Site 2	3786_T4_1854.jpg	HBOI_SJ-10-07	Harbor Branch Oceanographic Institute	ID by non-expert from video	Reed, John. Harbor Branch Oceanographic Institute. FLOSEE. (2010). National Database for Deep-Sea Corals and Sponges (dataset version 20160113-1). https://deepseacoraldata.noaa.gov/; NOAA Deep Sea Coral Research & Technology Program.
A	Antipathidae (black coral)	2010-07-18	2022-07-01	417183	family	83	submersible	26.37032 -83.7791	100m	Naples Sinkhole & Pulley Ridge North	18-VII-10-2-006	HBOI_SJ-10-07	Harbor Branch Oceanographic Institute	expert with sample	Reed, J. and Rogers, S. 2011. Final cruise report Florida shelf-edge expedition (FLoSEE) Deepwater Horizon oil spill response: survey of deepwater and mesophotic reef ecosystems in the eastern Gulf of Mexico and southeastern Florida. Harbor Branch Oceanographic Institute Technical Report 27.
A	Ellisella (gorgonian coral)	2010-07-18	2022-07-01	571077	genus	83	submersible	26.37061 -83.77935	100m	Pulley Ridge Site 2	3786_T1_1621.jpg	HBOI_SJ-10-07	Harbor Branch Oceanographic Institute	ID by non-expert from video	Reed, John. Harbor Branch Oceanographic Institute. FLOSEE. (2010). National Database for Deep-Sea Corals and Sponges (dataset version 20160113-1). https://deepseacoraldata.noaa.gov/; NOAA Deep Sea Coral Research & Technology Program.
A	Ellisella (gorgonian coral)	2010-07-18	2022-07-01	571078	genus	83	submersible	26.37021 -83.77992	100m	Pulley Ridge Site 2	3786_T1_1627.jpg	HBOI_SJ-10-07	Harbor Branch Oceanographic Institute	ID by non-expert from video	Reed, John. Harbor Branch Oceanographic Institute. FLOSEE. (2010). National Database for Deep-Sea Corals and Sponges (dataset version 20160113-1). https://deepseacoraldata.noaa.gov/; NOAA Deep Sea Coral Research & Technology Program.
A	Asteropus (demosponge)	1980-11-02	2019-12-11	529910	genus	89	trawl	26.7617 -84.0022	>1000m	Fort Myers, West Of	USNM 41640	NMNH_IZ	Smithsonian Institution, National Museum of Natural History	morphological ID by taxonomic expert	NMNH Invertebrate Zoology Collections - Online Collection Database; (Accessed 2013-02-12)
A	Antho (Acarnia) (demosponge)	1981-05-01	2019-12-11	639495	subgenus	90	trawl	26.7617 -84.0022	>1000m	Off Florida	USNM 48162	NMNH_IZ	Smithsonian Institution, National Museum of Natural History	morphological ID by taxonomic expert	NMNH Invertebrate Zoology Collections Online Collection (accessed 2017-03-15)
A	Chelonaplysilla (demosponge)	1982-01-31	2019-12-11	638215	genus	90	trawl	26.7617 -84.0022	>1000m	Off Florida	USNM 33932	NMNH_IZ	Smithsonian Institution, National Museum of Natural History	NA	NMNH Invertebrate Zoology Collections Online Collection (accessed 2017-03-15)
A	Haliclona (demosponge)	1981-07-17	2019-12-11	638835	genus	90	trawl	26.7617 -84.0022	>1000m	Off Florida	USNM 49078	NMNH_IZ	Smithsonian Institution, National Museum of Natural History	NA	NMNH Invertebrate Zoology Collections Online Collection (accessed 2017-03-15)
A	Clathria (Microciona) (demosponge)	1980-11-02	2019-12-11	639218	subgenus	90	trawl	26.7617 -84.0022	>1000m	Off Florida	USNM 49412	NMNH_IZ	Smithsonian Institution, National Museum of Natural History	NA	NMNH Invertebrate Zoology Collections Online Collection (accessed 2017-03-15)
A	Clathria (Microciona) (demosponge)	1981-07-17	2019-12-11	639219	subgenus	90	trawl	26.7617 -84.0022	>1000m	Off Florida	USNM 34120	NMNH_IZ	Smithsonian Institution, National Museum of Natural History	NA	NMNH Invertebrate Zoology Collections Online Collection (accessed 2017-03-15)
A	Clathria (Microciona) (demosponge)	1982-01-31	2019-12-11	639220	subgenus	90	trawl	26.7617 -84.0022	>1000m	Off Florida	USNM 34121	NMNH_IZ	Smithsonian Institution, National Museum of Natural History	NA	NMNH Invertebrate Zoology Collections Online Collection (accessed 2017-03-15)
A	Mycale (Mycale) laevis (demosponge)	1981-05-01	2019-04-02	639245	species	90	trawl	26.7617 -84.0022	>1000m	Fort Myers, West Of	USNM 41556	NMNH_IZ	Smithsonian Institution, National Museum of Natural History	morphological ID by taxonomic expert	NMNH Invertebrate Zoology Collections Online Collection (accessed 2017-03-15)
A	Mycale (Mycale) laevis (demosponge)	1981-05-01	2019-04-02	639246	species	90	trawl	26.7617 -84.0022	>1000m	Off Florida	USNM 48078	NMNH_IZ	Smithsonian Institution, National Museum of Natural History	morphological ID by taxonomic expert	NMNH Invertebrate Zoology Collections Online Collection (accessed 2017-03-15)
A	Mycale (Mycale) laevis (demosponge)	1981-07-17	2019-04-02	639247	species	90	trawl	26.7617 -84.0022	>1000m	Off Florida	USNM 48080	NMNH_IZ	Smithsonian Institution, National Museum of Natural History	morphological ID by taxonomic expert	NMNH Invertebrate Zoology Collections Online Collection (accessed 2017-03-15)
A	Mycale (Mycale) laevis (demosponge)	1982-01-31	2019-04-02	639248	species	90	trawl	26.7617 -84.0022	>1000m	Off Florida	USNM 48079	NMNH_IZ	Smithsonian Institution, National Museum of Natural History	morphological ID by taxonomic expert	NMNH Invertebrate Zoology Collections Online Collection (accessed 2017-03-15)
A	Hymedesmia (demosponge)	1980-11-02	2019-12-11	638871	genus	90	trawl	26.7617 -84.0022	>1000m	Off Florida	USNM 48377	NMNH_IZ	Smithsonian Institution, National Museum of Natural History	morphological ID by taxonomic expert	NMNH Invertebrate Zoology Collections Online Collection (accessed 2017-03-15)
A	Mycale (demosponge)	1981-07-17	2019-12-11	639264	genus	90	trawl	26.7617 -84.0022	>1000m	Off Florida	USNM 48097	NMNH_IZ	Smithsonian Institution, National Museum of Natural History	morphological ID by taxonomic expert	NMNH Invertebrate Zoology Collections Online Collection (accessed 2017-03-15)
A	Mycale (demosponge)	1982-01-31	2019-12-11	639265	genus	90	trawl	26.7617 -84.0022	>1000m	Off Florida	USNM 48095	NMNH_IZ	Smithsonian Institution, National Museum of Natural History	morphological ID by taxonomic expert	NMNH Invertebrate Zoology Collections Online Collection (accessed 2017-03-15)
A	Haliclona (Gellius) (demosponge)	1981-07-17	2019-12-11	639637	subgenus	90	trawl	26.7617 -84.0022	>1000m	Off Florida	USNM 49085	NMNH_IZ	Smithsonian Institution, National Museum of Natural History	NA	NMNH Invertebrate Zoology Collections Online Collection (accessed 2017-03-15)
A	Mycale (demosponge)	1981-07-17	2019-12-11	639274	genus	90	trawl	26.7617 -84.0022	>1000m	Off Florida	USNM 34348	NMNH_IZ	Smithsonian Institution, National Museum of Natural History	NA	NMNH Invertebrate Zoology Collections Online Collection (accessed 2017-03-15)
A	Poecillastra (demosponge)	1981-07-17	2019-12-11	639507	genus	90	trawl	26.7617 -84.0022	>1000m	Fort Myers, West Of	USNM 41665	NMNH_IZ	Smithsonian Institution, National Museum of Natural History	morphological ID by taxonomic expert	NMNH Invertebrate Zoology Collections Online Collection (accessed 2017-03-15)
A	Poecillastra (demosponge)	1981-07-17	2019-12-11	639531	genus	90	trawl	26.7617 -84.0022	>1000m	Fort Myers, West Of	USNM 42047	NMNH_IZ	Smithsonian Institution, National Museum of Natural History	morphological ID by taxonomic expert	NMNH Invertebrate Zoology Collections Online Collection (accessed 2017-03-15)
A	Cliona (demosponge)	1980-11-02	2019-12-11	638380	genus	90	trawl	26.7617 -84.0022	>1000m	Off Florida	USNM 48307	NMNH_IZ	Smithsonian Institution, National Museum of Natural History	morphological ID by taxonomic expert	NMNH Invertebrate Zoology Collections Online Collection (accessed 2017-03-15)
A	Desmacella (demosponge)	1981-07-17	2019-12-11	638418	genus	90	trawl	26.7617 -84.0022	>1000m	Off Florida	USNM 49112	NMNH_IZ	Smithsonian Institution, National Museum of Natural History	NA	NMNH Invertebrate Zoology Collections Online Collection (accessed 2017-03-15)
A	Tethya (demosponge)	1981-07-17	2019-12-11	639851	genus	90	NA	26.7617 -84.0022	NA	Fort Myers, West Of	USNM 42071	NMNH_IZ	Smithsonian Institution, National Museum of Natural History	morphological ID by taxonomic expert	NMNH Invertebrate Zoology Collections Online Collection (accessed 2017-03-15)
A	Tethya (demosponge)	1981-05-01	2019-12-11	639865	genus	90	NA	26.7617 -84.0022	NA	Off Florida	USNM 34272	NMNH_IZ	Smithsonian Institution, National Museum of Natural History	NA	NMNH Invertebrate Zoology Collections Online Collection (accessed 2017-03-15)
A	Clathria (Thalysias) juniperina (demosponge)	1982-01-31	2019-04-02	639882	species	90	trawl	26.7617 -84.0022	>1000m	Off Florida	USNM 49168	NMNH_IZ	Smithsonian Institution, National Museum of Natural History	NA	NMNH Invertebrate Zoology Collections Online Collection (accessed 2017-03-15)
A	Timea mixta (demosponge)	1980-11-02	2019-04-02	639924	species	90	trawl	26.7617 -84.0022	>1000m	Off Florida	USNM 34398	NMNH_IZ	Smithsonian Institution, National Museum of Natural History	NA	NMNH Invertebrate Zoology Collections Online Collection (accessed 2017-03-15)
A	Timea (demosponge)	1982-01-31	2019-12-11	639933	genus	90	trawl	26.7617 -84.0022	>1000m	Off Florida	USNM 39596	NMNH_IZ	Smithsonian Institution, National Museum of Natural History	NA	NMNH Invertebrate Zoology Collections Online Collection (accessed 2017-03-15)
A	Caryophyllia (Caryophyllia) horologium (stony coral (cup coral))	1965-08-04	2019-07-09	2896	species	91	NA	27.6167 -84.35	NA	Approx. 86 Mile West Of Egmont Key	USNM 45760	NMNH_IZ	Smithsonian Institution, National Museum of Natural History	morphological ID by taxonomic expert	Cairns, 1977;NMNH Invertebrate Zoology Collections - Online Collection Database; (Accessed 04/25/2012)
A	Caryophyllia (Caryophyllia) horologium (stony coral (cup coral))	1965-08-04	2019-07-09	2897	species	91	NA	27.6167 -84.35	NA	Approx. 86 Mile West Of Egmont Key	USNM 45762	NMNH_IZ	Smithsonian Institution, National Museum of Natural History	morphological ID by taxonomic expert	Cairns, 1977;NMNH Invertebrate Zoology Collections - Online Collection Database; (Accessed 04/25/2012)
A	Flabellum (Flabellum) floridanum (stony coral (cup coral))	1965-08-04	2019-07-09	2898	species	91	NA	27.6167 -84.35	NA	Approx. 86 Mile West Of Egmont Key	USNM 45764	NMNH_IZ	Smithsonian Institution, National Museum of Natural History	morphological ID by taxonomic expert	Cairns, 1977;NMNH Invertebrate Zoology Collections - Online Collection Database; (Accessed 04/25/2012)
A	Flabellum (Flabellum) floridanum (stony coral (cup coral))	1965-08-04	2019-07-09	2899	species	91	NA	27.6167 -84.35	NA	Approx. 86 Mile West Of Egmont Key	USNM 45766	NMNH_IZ	Smithsonian Institution, National Museum of Natural History	morphological ID by taxonomic expert	Cairns, 1977;NMNH Invertebrate Zoology Collections - Online Collection Database; (Accessed 04/25/2012)
A	Caryophyllia (Caryophyllia) horologium (stony coral (cup coral))	1951-12-11	2019-07-09	2884	species	102	NA	27.3067 -84.2967	NA	W Of Sarasota	USNM 45351	NMNH_IZ	Smithsonian Institution, National Museum of Natural History	morphological ID by taxonomic expert	NMNH Invertebrate Zoology Collections - Online Collection Database; (Accessed 04/25/2012)
A	Balanophyllia (Balanophyllia) floridana (stony coral (cup coral))	1889-03-23	2019-07-09	7132	species	108	NA	26.5 -83.9167	>1000m	Off W Coast	USNM 80489	NMNH_IZ	Smithsonian Institution, National Museum of Natural History	morphological ID by taxonomic expert	NMNH Invertebrate Zoology Collections - Online Collection Database; (Accessed 04/25/2012)
A	Dendrophylliidae (stony coral (unspecified))	2004-11-28	NA	637673	family	116	NA	27.78545 -84.50605	NA	Gulf of Mexico Off of St. Petersburg	FLMNH-IZ 3923	FLMNH_IZ	Florida Museum of Natural History	NA	Florida Musem of Natural History Online Collections (Accessed 2017-03-01)
A	Dendrophylliidae (stony coral (unspecified))	2004-11-29	NA	637674	family	116	NA	27.78545 -84.50605	NA	Gulf of Mexico Off of St. Petersburg	FLMNH-IZ 3995	FLMNH_IZ	Florida Museum of Natural History	NA	Florida Musem of Natural History Online Collections (Accessed 2017-03-01)
A	Deltocyathus calcar (stony coral (cup coral))	1976-06-28	2019-07-09	5688	species	121	NA	27.07 -84.23	NA	NA	USNM 62134	NMNH_IZ	Smithsonian Institution, National Museum of Natural History	morphological ID by taxonomic expert	NMNH Invertebrate Zoology Collections - Online Collection Database; (Accessed 04/25/2012)
A	Deltocyathus calcar (stony coral (cup coral))	1976-06-28	2019-07-09	5691	species	121	NA	27.07 -84.23	NA	NA	USNM 62137	NMNH_IZ	Smithsonian Institution, National Museum of Natural History	morphological ID by taxonomic expert	NMNH Invertebrate Zoology Collections - Online Collection Database; (Accessed 04/25/2012)
A	Deltocyathus calcar (stony coral (cup coral))	1976-06-23	2019-07-09	5693	species	121	NA	27.07 -84.23	NA	NA	USNM 62139	NMNH_IZ	Smithsonian Institution, National Museum of Natural History	morphological ID by taxonomic expert	NMNH Invertebrate Zoology Collections - Online Collection Database; (Accessed 04/25/2012)
A	Balanophyllia (Balanophyllia) floridana (stony coral (cup coral))	1976-06-28	2019-07-09	3850	species	121	NA	27.07 -84.23	NA	NA	USNM 49016	NMNH_IZ	Smithsonian Institution, National Museum of Natural History	morphological ID by taxonomic expert	NMNH Invertebrate Zoology Collections - Online Collection Database; (Accessed 04/25/2012)
A	Schizocyathus fissilis (stony coral (cup coral))	1976-06-23	2019-06-20	421585	species	121	NA	27.067 -84.233	NA	NA	USNM 61739	NMNH_IZ	Smithsonian Institution, National Museum of Natural History	NA	NMNH Invertebrate Zoology Collections - Online Collection Database; Accessed 2014
A	Schizocyathus fissilis (stony coral (cup coral))	1976-06-23	2019-06-20	421586	species	121	NA	27.067 -84.233	NA	NA	USNM 61742	NMNH_IZ	Smithsonian Institution, National Museum of Natural History	NA	NMNH Invertebrate Zoology Collections - Online Collection Database; Accessed 2014
A	Schizocyathus fissilis (stony coral (cup coral))	1976-06-28	2019-06-20	421591	species	121	NA	27.067 -84.233	NA	NA	USNM 61736	NMNH_IZ	Smithsonian Institution, National Museum of Natural History	NA	NMNH Invertebrate Zoology Collections - Online Collection Database; Accessed 2014
A	Schizocyathus fissilis (stony coral (cup coral))	1976-06-28	2019-06-20	421592	species	121	NA	27.067 -84.233	NA	NA	USNM 61737	NMNH_IZ	Smithsonian Institution, National Museum of Natural History	NA	NMNH Invertebrate Zoology Collections - Online Collection Database; Accessed 2014
A	Schizocyathus fissilis (stony coral (cup coral))	1976-06-28	2019-06-20	421593	species	121	NA	27.067 -84.233	NA	NA	USNM 61746	NMNH_IZ	Smithsonian Institution, National Museum of Natural History	NA	NMNH Invertebrate Zoology Collections - Online Collection Database; Accessed 2014
A	Trochocyathus (Trochocyathus) rawsonii (stony coral (cup coral))	1976-06-28	2019-09-16	5496	species	121	NA	27.0583 -84.2283	NA	off Sarasota	USNM 61771	NMNH_IZ	Smithsonian Institution, National Museum of Natural History	morphological ID by taxonomic expert	NMNH Invertebrate Zoology Collections - Online Collection Database; (Accessed 04/25/2012)
A	Madrepora oculata (stony coral (branching))	2010-07-20	2022-07-01	417212	species	121	submersible	27.73342 -84.5205	100m	Sticky Grounds	20-VII-10-1-012	HBOI_SJ-10-07	Harbor Branch Oceanographic Institute	expert with sample	Reed, J. and Rogers, S. 2011. Final cruise report Florida shelf-edge expedition (FLoSEE) Deepwater Horizon oil spill response: survey of deepwater and mesophotic reef ecosystems in the eastern Gulf of Mexico and southeastern Florida. Harbor Branch Oceanographic Institute Technical Report 27.
A	Elatopathes (black coral)	2010-07-20	2022-07-01	571053	genus	121	submersible	27.73228 -84.51921	100m	Sticky Grounds	3789_T3_1055.jpg	HBOI_SJ-10-07	Harbor Branch Oceanographic Institute	ID by non-expert from video	Reed, John. Harbor Branch Oceanographic Institute. FLOSEE. (2010). National Database for Deep-Sea Corals and Sponges (dataset version 20160113-1). https://deepseacoraldata.noaa.gov/; NOAA Deep Sea Coral Research & Technology Program.
A	Alcyonacea (gorgonian coral)	2010-07-20	2022-07-01	571088	order	121	submersible	27.73693 -84.52263	100m	Sticky Grounds	3789_T2_0845B.jpg	HBOI_SJ-10-07	Harbor Branch Oceanographic Institute	ID by non-expert from video	Reed, John. Harbor Branch Oceanographic Institute. FLOSEE. (2010). National Database for Deep-Sea Corals and Sponges (dataset version 20160113-1). https://deepseacoraldata.noaa.gov/; NOAA Deep Sea Coral Research & Technology Program.
A	Nicella (gorgonian coral)	2010-07-20	2022-07-01	571269	genus	121	submersible	27.73693 -84.52263	100m	Sticky Grounds	3789_T2_0845A.jpg	HBOI_SJ-10-07	Harbor Branch Oceanographic Institute	ID by non-expert from video	Reed, John. Harbor Branch Oceanographic Institute. FLOSEE. (2010). National Database for Deep-Sea Corals and Sponges (dataset version 20160113-1). https://deepseacoraldata.noaa.gov/; NOAA Deep Sea Coral Research & Technology Program.
A	Nicella (gorgonian coral)	2010-07-20	2022-07-01	571271	genus	121	submersible	27.73693 -84.52263	100m	Sticky Grounds	3789_T1_0845C.jpg	HBOI_SJ-10-07	Harbor Branch Oceanographic Institute	ID by non-expert from video	Reed, John. Harbor Branch Oceanographic Institute. FLOSEE. (2010). National Database for Deep-Sea Corals and Sponges (dataset version 20160113-1). https://deepseacoraldata.noaa.gov/; NOAA Deep Sea Coral Research & Technology Program.
A	Paramuricea (gorgonian coral)	2010-07-20	2022-07-01	571285	genus	121	submersible	27.73228 -84.51921	100m	Sticky Grounds	3789_T3_1055.jpg	HBOI_SJ-10-07	Harbor Branch Oceanographic Institute	ID by non-expert from video	Reed, John. Harbor Branch Oceanographic Institute. FLOSEE. (2010). National Database for Deep-Sea Corals and Sponges (dataset version 20160113-1). https://deepseacoraldata.noaa.gov/; NOAA Deep Sea Coral Research & Technology Program.
A	Paramuricea (gorgonian coral)	2010-07-20	2022-07-01	571316	genus	121	submersible	27.73693 -84.52263	100m	Sticky Grounds	3789_T2_0845B.jpg	HBOI_SJ-10-07	Harbor Branch Oceanographic Institute	ID by non-expert from video	Reed, John. Harbor Branch Oceanographic Institute. FLOSEE. (2010). National Database for Deep-Sea Corals and Sponges (dataset version 20160113-1). https://deepseacoraldata.noaa.gov/; NOAA Deep Sea Coral Research & Technology Program.
A	Paramuricea (gorgonian coral)	2010-07-20	2022-07-01	571331	genus	121	submersible	27.73372 -84.52027	100m	Sticky Grounds	3789_T3_1022.jpg	HBOI_SJ-10-07	Harbor Branch Oceanographic Institute	ID by non-expert from video	Reed, John. Harbor Branch Oceanographic Institute. FLOSEE. (2010). National Database for Deep-Sea Corals and Sponges (dataset version 20160113-1). https://deepseacoraldata.noaa.gov/; NOAA Deep Sea Coral Research & Technology Program.
A	Madrepora (stony coral (branching))	2010-07-20	2022-07-01	571238	genus	121	submersible	27.73693 -84.52263	100m	Sticky Grounds	3789_T1_0845D.jpg	HBOI_SJ-10-07	Harbor Branch Oceanographic Institute	ID by non-expert from video	Reed, John. Harbor Branch Oceanographic Institute. FLOSEE. (2010). National Database for Deep-Sea Corals and Sponges (dataset version 20160113-1). https://deepseacoraldata.noaa.gov/; NOAA Deep Sea Coral Research & Technology Program.
A	Madrepora (stony coral (branching))	2010-07-20	2022-07-01	571248	genus	121	submersible	27.73693 -84.52263	100m	Sticky Grounds	3789_T2_0845A.jpg	HBOI_SJ-10-07	Harbor Branch Oceanographic Institute	ID by non-expert from video	Reed, John. Harbor Branch Oceanographic Institute. FLOSEE. (2010). National Database for Deep-Sea Corals and Sponges (dataset version 20160113-1). https://deepseacoraldata.noaa.gov/; NOAA Deep Sea Coral Research & Technology Program.
A	Madrepora (stony coral (branching))	2010-07-20	2022-07-01	571255	genus	121	submersible	27.73372 -84.52027	100m	Sticky Grounds	3789_T3_1022.jpg	HBOI_SJ-10-07	Harbor Branch Oceanographic Institute	ID by non-expert from video	Reed, John. Harbor Branch Oceanographic Institute. FLOSEE. (2010). National Database for Deep-Sea Corals and Sponges (dataset version 20160113-1). https://deepseacoraldata.noaa.gov/; NOAA Deep Sea Coral Research & Technology Program.
A	Nicella (gorgonian coral)	2010-07-20	2022-07-01	571261	genus	121	submersible	27.73693 -84.52263	100m	Sticky Grounds	3789_T1_0845D.jpg	HBOI_SJ-10-07	Harbor Branch Oceanographic Institute	ID by non-expert from video	Reed, John. Harbor Branch Oceanographic Institute. FLOSEE. (2010). National Database for Deep-Sea Corals and Sponges (dataset version 20160113-1). https://deepseacoraldata.noaa.gov/; NOAA Deep Sea Coral Research & Technology Program.
A	Antipathidae (black coral)	2010-07-20	2022-07-01	417214	family	122	submersible	27.73342 -84.5205	100m	Sticky Grounds	20-VII-10-1-010	HBOI_SJ-10-07	Harbor Branch Oceanographic Institute	expert with sample	Reed, J. and Rogers, S. 2011. Final cruise report Florida shelf-edge expedition (FLoSEE) Deepwater Horizon oil spill response: survey of deepwater and mesophotic reef ecosystems in the eastern Gulf of Mexico and southeastern Florida. Harbor Branch Oceanographic Institute Technical Report 27.
A	Antipathes (black coral)	2010-07-20	2022-07-01	570983	genus	122	submersible	27.73341 -84.52053	100m	Sticky Grounds	3789_T3_1027C.jpg	HBOI_SJ-10-07	Harbor Branch Oceanographic Institute	ID by non-expert from video	Reed, John. Harbor Branch Oceanographic Institute. FLOSEE. (2010). National Database for Deep-Sea Corals and Sponges (dataset version 20160113-1). https://deepseacoraldata.noaa.gov/; NOAA Deep Sea Coral Research & Technology Program.
A	Paramuricea (gorgonian coral)	2010-07-20	2022-07-01	571284	genus	122	submersible	27.7334 -84.52061	100m	Sticky Grounds	3789_T3_1026.jpg	HBOI_SJ-10-07	Harbor Branch Oceanographic Institute	ID by non-expert from video	Reed, John. Harbor Branch Oceanographic Institute. FLOSEE. (2010). National Database for Deep-Sea Corals and Sponges (dataset version 20160113-1). https://deepseacoraldata.noaa.gov/; NOAA Deep Sea Coral Research & Technology Program.
A	Paramuricea (gorgonian coral)	2010-07-20	2022-07-01	571296	genus	122	submersible	27.73391 -84.52034	100m	Sticky Grounds	3789_T3_1038.jpg	HBOI_SJ-10-07	Harbor Branch Oceanographic Institute	ID by non-expert from video	Reed, John. Harbor Branch Oceanographic Institute. FLOSEE. (2010). National Database for Deep-Sea Corals and Sponges (dataset version 20160113-1). https://deepseacoraldata.noaa.gov/; NOAA Deep Sea Coral Research & Technology Program.
A	Paramuricea (gorgonian coral)	2010-07-20	2022-07-01	571304	genus	122	submersible	27.73367 -84.5203	100m	Sticky Grounds	3789_T3_1023.jpg	HBOI_SJ-10-07	Harbor Branch Oceanographic Institute	ID by non-expert from video	Reed, John. Harbor Branch Oceanographic Institute. FLOSEE. (2010). National Database for Deep-Sea Corals and Sponges (dataset version 20160113-1). https://deepseacoraldata.noaa.gov/; NOAA Deep Sea Coral Research & Technology Program.
A	Paramuricea (gorgonian coral)	2010-07-20	2022-07-01	571324	genus	122	submersible	27.7335 -84.52048	100m	Sticky Grounds	3789_T3_1030.jpg	HBOI_SJ-10-07	Harbor Branch Oceanographic Institute	ID by non-expert from video	Reed, John. Harbor Branch Oceanographic Institute. FLOSEE. (2010). National Database for Deep-Sea Corals and Sponges (dataset version 20160113-1). https://deepseacoraldata.noaa.gov/; NOAA Deep Sea Coral Research & Technology Program.
A	Madrepora (stony coral (branching))	2010-07-20	2022-07-01	571244	genus	122	submersible	27.73341 -84.52053	100m	Sticky Grounds	3789_T3_1027C.jpg	HBOI_SJ-10-07	Harbor Branch Oceanographic Institute	ID by non-expert from video	Reed, John. Harbor Branch Oceanographic Institute. FLOSEE. (2010). National Database for Deep-Sea Corals and Sponges (dataset version 20160113-1). https://deepseacoraldata.noaa.gov/; NOAA Deep Sea Coral Research & Technology Program.
A	Antipathes (black coral)	2010-07-20	2022-07-01	570950	genus	123	submersible	27.73705 -84.52237	100m	Sticky Grounds	3789_T1_0839B.jpg	HBOI_SJ-10-07	Harbor Branch Oceanographic Institute	ID by non-expert from video	Reed, John. Harbor Branch Oceanographic Institute. FLOSEE. (2010). National Database for Deep-Sea Corals and Sponges (dataset version 20160113-1). https://deepseacoraldata.noaa.gov/; NOAA Deep Sea Coral Research & Technology Program.
A	Elatopathes (black coral)	2010-07-20	2022-07-01	571059	genus	123	submersible	27.73706 -84.52228	100m	Sticky Grounds	3789_T1_0837.jpg	HBOI_SJ-10-07	Harbor Branch Oceanographic Institute	ID by non-expert from video	Reed, John. Harbor Branch Oceanographic Institute. FLOSEE. (2010). National Database for Deep-Sea Corals and Sponges (dataset version 20160113-1). https://deepseacoraldata.noaa.gov/; NOAA Deep Sea Coral Research & Technology Program.
A	Elatopathes (black coral)	2010-07-20	2022-07-01	571062	genus	123	submersible	27.73724 -84.52233	100m	Sticky Grounds	3789_T1_0831.jpg	HBOI_SJ-10-07	Harbor Branch Oceanographic Institute	ID by non-expert from video	Reed, John. Harbor Branch Oceanographic Institute. FLOSEE. (2010). National Database for Deep-Sea Corals and Sponges (dataset version 20160113-1). https://deepseacoraldata.noaa.gov/; NOAA Deep Sea Coral Research & Technology Program.
A	Elatopathes (black coral)	2010-07-20	2022-07-01	571065	genus	123	submersible	27.73705 -84.52237	100m	Sticky Grounds	3789_T1_0839B.jpg	HBOI_SJ-10-07	Harbor Branch Oceanographic Institute	ID by non-expert from video	Reed, John. Harbor Branch Oceanographic Institute. FLOSEE. (2010). National Database for Deep-Sea Corals and Sponges (dataset version 20160113-1). https://deepseacoraldata.noaa.gov/; NOAA Deep Sea Coral Research & Technology Program.
A	Alcyonacea (gorgonian coral)	2010-07-20	2022-07-01	571087	order	123	submersible	27.73705 -84.52237	100m	Sticky Grounds	3789_T1_0839A.jpg	HBOI_SJ-10-07	Harbor Branch Oceanographic Institute	ID by non-expert from video	Reed, John. Harbor Branch Oceanographic Institute. FLOSEE. (2010). National Database for Deep-Sea Corals and Sponges (dataset version 20160113-1). https://deepseacoraldata.noaa.gov/; NOAA Deep Sea Coral Research & Technology Program.
A	Nicella (gorgonian coral)	2010-07-20	2022-07-01	571279	genus	123	submersible	27.73705 -84.52237	100m	Sticky Grounds	3789_T1_0839B.jpg	HBOI_SJ-10-07	Harbor Branch Oceanographic Institute	ID by non-expert from video	Reed, John. Harbor Branch Oceanographic Institute. FLOSEE. (2010). National Database for Deep-Sea Corals and Sponges (dataset version 20160113-1). https://deepseacoraldata.noaa.gov/; NOAA Deep Sea Coral Research & Technology Program.
A	Nicella (gorgonian coral)	2010-07-20	2022-07-01	571282	genus	123	submersible	27.73691 -84.5224	100m	Sticky Grounds	3789_T1_0834.jpg	HBOI_SJ-10-07	Harbor Branch Oceanographic Institute	ID by non-expert from video	Reed, John. Harbor Branch Oceanographic Institute. FLOSEE. (2010). National Database for Deep-Sea Corals and Sponges (dataset version 20160113-1). https://deepseacoraldata.noaa.gov/; NOAA Deep Sea Coral Research & Technology Program.
A	Paramuricea (gorgonian coral)	2010-07-20	2022-07-01	571286	genus	123	submersible	27.73713 -84.52237	100m	Sticky Grounds	3789_T1_0832A.jpg	HBOI_SJ-10-07	Harbor Branch Oceanographic Institute	ID by non-expert from video	Reed, John. Harbor Branch Oceanographic Institute. FLOSEE. (2010). National Database for Deep-Sea Corals and Sponges (dataset version 20160113-1). https://deepseacoraldata.noaa.gov/; NOAA Deep Sea Coral Research & Technology Program.
A	Paramuricea (gorgonian coral)	2010-07-20	2022-07-01	571302	genus	123	submersible	27.73705 -84.52237	100m	Sticky Grounds	3789_T1_0839C.jpg	HBOI_SJ-10-07	Harbor Branch Oceanographic Institute	ID by non-expert from video	Reed, John. Harbor Branch Oceanographic Institute. FLOSEE. (2010). National Database for Deep-Sea Corals and Sponges (dataset version 20160113-1). https://deepseacoraldata.noaa.gov/; NOAA Deep Sea Coral Research & Technology Program.
A	Paramuricea (gorgonian coral)	2010-07-20	2022-07-01	571326	genus	123	submersible	27.73574 -84.52346	100m	Sticky Grounds	3789_T2_1002.jpg	HBOI_SJ-10-07	Harbor Branch Oceanographic Institute	ID by non-expert from video	Reed, John. Harbor Branch Oceanographic Institute. FLOSEE. (2010). National Database for Deep-Sea Corals and Sponges (dataset version 20160113-1). https://deepseacoraldata.noaa.gov/; NOAA Deep Sea Coral Research & Technology Program.
A	Tanacetipathes (black coral)	2010-07-20	2022-07-01	571582	genus	123	submersible	27.73736 -84.52238	100m	Sticky Grounds	3789_T2_0934.jpg	HBOI_SJ-10-07	Harbor Branch Oceanographic Institute	ID by non-expert from video	Reed, John. Harbor Branch Oceanographic Institute. FLOSEE. (2010). National Database for Deep-Sea Corals and Sponges (dataset version 20160113-1). https://deepseacoraldata.noaa.gov/; NOAA Deep Sea Coral Research & Technology Program.
A	Madrepora (stony coral (branching))	2010-07-20	2022-07-01	571240	genus	123	submersible	27.73724 -84.52233	100m	Sticky Grounds	3789_T1_0831.jpg	HBOI_SJ-10-07	Harbor Branch Oceanographic Institute	ID by non-expert from video	Reed, John. Harbor Branch Oceanographic Institute. FLOSEE. (2010). National Database for Deep-Sea Corals and Sponges (dataset version 20160113-1). https://deepseacoraldata.noaa.gov/; NOAA Deep Sea Coral Research & Technology Program.
A	Madrepora (stony coral (branching))	2010-07-20	2022-07-01	571249	genus	123	submersible	27.73705 -84.52237	100m	Sticky Grounds	3789_T1_0839A.jpg	HBOI_SJ-10-07	Harbor Branch Oceanographic Institute	ID by non-expert from video	Reed, John. Harbor Branch Oceanographic Institute. FLOSEE. (2010). National Database for Deep-Sea Corals and Sponges (dataset version 20160113-1). https://deepseacoraldata.noaa.gov/; NOAA Deep Sea Coral Research & Technology Program.
A	Madrepora (stony coral (branching))	2010-07-20	2022-07-01	571251	genus	123	submersible	27.73574 -84.52346	100m	Sticky Grounds	3789_T2_1002.jpg	HBOI_SJ-10-07	Harbor Branch Oceanographic Institute	ID by non-expert from video	Reed, John. Harbor Branch Oceanographic Institute. FLOSEE. (2010). National Database for Deep-Sea Corals and Sponges (dataset version 20160113-1). https://deepseacoraldata.noaa.gov/; NOAA Deep Sea Coral Research & Technology Program.
A	Madrepora oculata (stony coral (branching))	2010-07-20	2022-07-01	417210	species	124	submersible	27.73342 -84.5205	100m	Sticky Grounds	20-VII-10-1-005	HBOI_SJ-10-07	Harbor Branch Oceanographic Institute	expert with sample	Reed, J. and Rogers, S. 2011. Final cruise report Florida shelf-edge expedition (FLoSEE) Deepwater Horizon oil spill response: survey of deepwater and mesophotic reef ecosystems in the eastern Gulf of Mexico and southeastern Florida. Harbor Branch Oceanographic Institute Technical Report 27.
A	Antipathidae (black coral)	2010-07-20	2022-07-01	417213	family	124	submersible	27.73342 -84.5205	100m	Sticky Grounds	20-VII-10-1-002	HBOI_SJ-10-07	Harbor Branch Oceanographic Institute	expert with sample	Reed, J. and Rogers, S. 2011. Final cruise report Florida shelf-edge expedition (FLoSEE) Deepwater Horizon oil spill response: survey of deepwater and mesophotic reef ecosystems in the eastern Gulf of Mexico and southeastern Florida. Harbor Branch Oceanographic Institute Technical Report 27.
A	Alcyonacea (gorgonian coral)	2010-07-20	2022-07-01	417215	order	124	submersible	27.73342 -84.5205	100m	Sticky Grounds	20-VII-10-1-003	HBOI_SJ-10-07	Harbor Branch Oceanographic Institute	expert with sample	Reed, J. and Rogers, S. 2011. Final cruise report Florida shelf-edge expedition (FLoSEE) Deepwater Horizon oil spill response: survey of deepwater and mesophotic reef ecosystems in the eastern Gulf of Mexico and southeastern Florida. Harbor Branch Oceanographic Institute Technical Report 27.
A	Plexauridae (gorgonian coral)	2010-07-20	2022-07-01	417216	family	124	submersible	27.73342 -84.5205	100m	Sticky Grounds	20-VII-10-1-001	HBOI_SJ-10-07	Harbor Branch Oceanographic Institute	expert with sample	Reed, J. and Rogers, S. 2011. Final cruise report Florida shelf-edge expedition (FLoSEE) Deepwater Horizon oil spill response: survey of deepwater and mesophotic reef ecosystems in the eastern Gulf of Mexico and southeastern Florida. Harbor Branch Oceanographic Institute Technical Report 27.
A	Plexauridae (gorgonian coral)	2010-07-20	2022-07-01	417217	family	124	submersible	27.73342 -84.5205	100m	Sticky Grounds	20-VII-10-1-006	HBOI_SJ-10-07	Harbor Branch Oceanographic Institute	expert with sample	Reed, J. and Rogers, S. 2011. Final cruise report Florida shelf-edge expedition (FLoSEE) Deepwater Horizon oil spill response: survey of deepwater and mesophotic reef ecosystems in the eastern Gulf of Mexico and southeastern Florida. Harbor Branch Oceanographic Institute Technical Report 27.
A	Elatopathes (black coral)	2010-07-20	2022-07-01	571056	genus	124	submersible	27.73695 -84.52263	100m	Sticky Grounds	3789_T2_0922.jpg	HBOI_SJ-10-07	Harbor Branch Oceanographic Institute	ID by non-expert from video	Reed, John. Harbor Branch Oceanographic Institute. FLOSEE. (2010). National Database for Deep-Sea Corals and Sponges (dataset version 20160113-1). https://deepseacoraldata.noaa.gov/; NOAA Deep Sea Coral Research & Technology Program.
A	Nicella (gorgonian coral)	2010-07-20	2022-07-01	571278	genus	124	submersible	27.73695 -84.52263	100m	Sticky Grounds	3789_T2_0922.jpg	HBOI_SJ-10-07	Harbor Branch Oceanographic Institute	ID by non-expert from video	Reed, John. Harbor Branch Oceanographic Institute. FLOSEE. (2010). National Database for Deep-Sea Corals and Sponges (dataset version 20160113-1). https://deepseacoraldata.noaa.gov/; NOAA Deep Sea Coral Research & Technology Program.
A	Paramuricea (gorgonian coral)	2010-07-20	2022-07-01	571320	genus	124	submersible	27.73693 -84.52263	100m	Sticky Grounds	3789_T1_0845A.jpg	HBOI_SJ-10-07	Harbor Branch Oceanographic Institute	ID by non-expert from video	Reed, John. Harbor Branch Oceanographic Institute. FLOSEE. (2010). National Database for Deep-Sea Corals and Sponges (dataset version 20160113-1). https://deepseacoraldata.noaa.gov/; NOAA Deep Sea Coral Research & Technology Program.
A	Stylaster (lace coral)	2010-07-20	2022-07-01	571511	genus	124	submersible	27.73693 -84.52263	100m	Sticky Grounds	3789_T1_0845A.jpg	HBOI_SJ-10-07	Harbor Branch Oceanographic Institute	ID by non-expert from video	Reed, John. Harbor Branch Oceanographic Institute. FLOSEE. (2010). National Database for Deep-Sea Corals and Sponges (dataset version 20160113-1). https://deepseacoraldata.noaa.gov/; NOAA Deep Sea Coral Research & Technology Program.
A	Plexauridae (gorgonian coral)	2010-07-20	2022-07-01	571367	family	124	submersible	27.73693 -84.52263	100m	Sticky Grounds	3789_T1_0845E.jpg	HBOI_SJ-10-07	Harbor Branch Oceanographic Institute	ID by non-expert from video	Reed, John. Harbor Branch Oceanographic Institute. FLOSEE. (2010). National Database for Deep-Sea Corals and Sponges (dataset version 20160113-1). https://deepseacoraldata.noaa.gov/; NOAA Deep Sea Coral Research & Technology Program.
A	Tanacetipathes (black coral)	2010-07-20	2022-07-01	571561	genus	124	submersible	27.73712 -84.52241	100m	Sticky Grounds	3789_T1_0840.jpg	HBOI_SJ-10-07	Harbor Branch Oceanographic Institute	ID by non-expert from video	Reed, John. Harbor Branch Oceanographic Institute. FLOSEE. (2010). National Database for Deep-Sea Corals and Sponges (dataset version 20160113-1). https://deepseacoraldata.noaa.gov/; NOAA Deep Sea Coral Research & Technology Program.
A	Porifera (sponge (unspecified))	2010-07-20	2022-07-01	571402	phylum	124	submersible	27.73695 -84.52263	100m	Sticky Grounds	3789_T2_0922.jpg	HBOI_SJ-10-07	Harbor Branch Oceanographic Institute	ID by non-expert from video	Reed, John. Harbor Branch Oceanographic Institute. FLOSEE. (2010). National Database for Deep-Sea Corals and Sponges (dataset version 20160113-1). https://deepseacoraldata.noaa.gov/; NOAA Deep Sea Coral Research & Technology Program.
A	Madrepora (stony coral (branching))	2010-07-20	2022-07-01	571236	genus	124	submersible	27.73695 -84.52263	100m	Sticky Grounds	3789_T2_0922.jpg	HBOI_SJ-10-07	Harbor Branch Oceanographic Institute	ID by non-expert from video	Reed, John. Harbor Branch Oceanographic Institute. FLOSEE. (2010). National Database for Deep-Sea Corals and Sponges (dataset version 20160113-1). https://deepseacoraldata.noaa.gov/; NOAA Deep Sea Coral Research & Technology Program.
A	Madrepora (stony coral (branching))	2010-07-20	2022-07-01	571254	genus	124	submersible	27.7339 -84.52076	100m	Sticky Grounds	3789_T3_1018B.jpg	HBOI_SJ-10-07	Harbor Branch Oceanographic Institute	ID by non-expert from video	Reed, John. Harbor Branch Oceanographic Institute. FLOSEE. (2010). National Database for Deep-Sea Corals and Sponges (dataset version 20160113-1). https://deepseacoraldata.noaa.gov/; NOAA Deep Sea Coral Research & Technology Program.
A	Madrepora (stony coral (branching))	2010-07-20	2022-07-01	571256	genus	124	submersible	27.7343 -84.52171	100m	Sticky Grounds	3789_T3_1013B.jpg	HBOI_SJ-10-07	Harbor Branch Oceanographic Institute	ID by non-expert from video	Reed, John. Harbor Branch Oceanographic Institute. FLOSEE. (2010). National Database for Deep-Sea Corals and Sponges (dataset version 20160113-1). https://deepseacoraldata.noaa.gov/; NOAA Deep Sea Coral Research & Technology Program.
A	Madrepora oculata (stony coral (branching))	2010-07-20	2022-07-01	417211	species	125	submersible	27.73342 -84.5205	100m	Sticky Grounds	20-VII-10-1-009	HBOI_SJ-10-07	Harbor Branch Oceanographic Institute	expert with sample	Reed, J. and Rogers, S. 2011. Final cruise report Florida shelf-edge expedition (FLoSEE) Deepwater Horizon oil spill response: survey of deepwater and mesophotic reef ecosystems in the eastern Gulf of Mexico and southeastern Florida. Harbor Branch Oceanographic Institute Technical Report 27.
A	Elatopathes (black coral)	2010-07-20	2022-07-01	571054	genus	125	submersible	27.7343 -84.52171	100m	Sticky Grounds	3789_T3_1013A.jpg	HBOI_SJ-10-07	Harbor Branch Oceanographic Institute	ID by non-expert from video	Reed, John. Harbor Branch Oceanographic Institute. FLOSEE. (2010). National Database for Deep-Sea Corals and Sponges (dataset version 20160113-1). https://deepseacoraldata.noaa.gov/; NOAA Deep Sea Coral Research & Technology Program.
A	Paramuricea (gorgonian coral)	2010-07-20	2022-07-01	571289	genus	125	submersible	27.73587 -84.52281	100m	Sticky Grounds	3789_T2_0954C.jpg	HBOI_SJ-10-07	Harbor Branch Oceanographic Institute	ID by non-expert from video	Reed, John. Harbor Branch Oceanographic Institute. FLOSEE. (2010). National Database for Deep-Sea Corals and Sponges (dataset version 20160113-1). https://deepseacoraldata.noaa.gov/; NOAA Deep Sea Coral Research & Technology Program.
A	Madrepora (stony coral (branching))	2010-07-20	2022-07-01	571246	genus	125	submersible	27.73587 -84.52281	100m	Sticky Grounds	3789_T2_0954C.jpg	HBOI_SJ-10-07	Harbor Branch Oceanographic Institute	ID by non-expert from video	Reed, John. Harbor Branch Oceanographic Institute. FLOSEE. (2010). National Database for Deep-Sea Corals and Sponges (dataset version 20160113-1). https://deepseacoraldata.noaa.gov/; NOAA Deep Sea Coral Research & Technology Program.
A	Nicella (gorgonian coral)	2010-07-20	2022-07-01	571262	genus	125	submersible	27.7343 -84.52171	100m	Sticky Grounds	3789_T3_1013A.jpg	HBOI_SJ-10-07	Harbor Branch Oceanographic Institute	ID by non-expert from video	Reed, John. Harbor Branch Oceanographic Institute. FLOSEE. (2010). National Database for Deep-Sea Corals and Sponges (dataset version 20160113-1). https://deepseacoraldata.noaa.gov/; NOAA Deep Sea Coral Research & Technology Program.
A	Elatopathes (black coral)	2010-07-20	2022-07-01	571057	genus	127	submersible	27.738 -84.52263	100m	Sticky Grounds	3789_T1_0810.jpg	HBOI_SJ-10-07	Harbor Branch Oceanographic Institute	ID by non-expert from video	Reed, John. Harbor Branch Oceanographic Institute. FLOSEE. (2010). National Database for Deep-Sea Corals and Sponges (dataset version 20160113-1). https://deepseacoraldata.noaa.gov/; NOAA Deep Sea Coral Research & Technology Program.
A	Alcyonacea (gorgonian coral)	2010-07-20	2022-07-01	571090	order	127	submersible	27.73796 -84.5226	100m	Sticky Grounds	3789_T1_0811.jpg	HBOI_SJ-10-07	Harbor Branch Oceanographic Institute	ID by non-expert from video	Reed, John. Harbor Branch Oceanographic Institute. FLOSEE. (2010). National Database for Deep-Sea Corals and Sponges (dataset version 20160113-1). https://deepseacoraldata.noaa.gov/; NOAA Deep Sea Coral Research & Technology Program.
A	Antipatharia (black coral)	2004-11-14	NA	637667	order	130	NA	27.71 -84.5755	NA	Gulf of Mexico Off of St. Petersburg	FLMNH-IZ 3731	FLMNH_IZ	Florida Museum of Natural History	NA	Florida Musem of Natural History Online Collections (Accessed 2017-03-01)
A	Antipatharia (black coral)	2004-11-18	NA	637668	order	130	NA	27.71 -84.5755	NA	Gulf of Mexico Off of St. Petersburg	FLMNH-IZ 3725	FLMNH_IZ	Florida Museum of Natural History	NA	Florida Musem of Natural History Online Collections (Accessed 2017-03-01)
A	Antipatharia (black coral)	2004-11-25	NA	637669	order	130	NA	27.71 -84.5755	NA	Gulf of Mexico Off of St. Petersburg	FLMNH-IZ 4068	FLMNH_IZ	Florida Museum of Natural History	NA	Florida Musem of Natural History Online Collections (Accessed 2017-03-01)
A	Nicella guadalupensis (gorgonian coral)	2004-11-18	2019-07-09	637689	species	130	NA	27.71 -84.5755	NA	Gulf of Mexico Off of St. Petersburg	FLMNH-IZ 3727	FLMNH_IZ	Florida Museum of Natural History	NA	Florida Musem of Natural History Online Collections (Accessed 2017-03-01)
A	Nicella toeplitzae (gorgonian coral)	2004-11-22	2019-07-09	637690	species	130	NA	27.71 -84.5755	NA	Gulf of Mexico Off of St. Petersburg	FLMNH-IZ 3729	FLMNH_IZ	Florida Museum of Natural History	NA	Florida Musem of Natural History Online Collections (Accessed 2017-03-01)
A	Nidalia (soft coral)	2004-11-19	2019-12-11	637692	genus	130	NA	27.71 -84.5755	NA	Gulf of Mexico Off of St. Petersburg	FLMNH-IZ 3724	FLMNH_IZ	Florida Museum of Natural History	NA	Florida Musem of Natural History Online Collections (Accessed 2017-03-01)
A	Pennatulacea (sea pen)	2004-11-16	NA	637704	order	130	NA	27.71 -84.5755	NA	Gulf of Mexico Off of St. Petersburg	FLMNH-IZ 3730	FLMNH_IZ	Florida Museum of Natural History	NA	Florida Musem of Natural History Online Collections (Accessed 2017-03-01)
A	Riisea paniculata (gorgonian coral)	2004-11-19	2019-07-09	637727	species	130	NA	27.71 -84.5755	NA	Gulf of Mexico Off of St. Petersburg	FLMNH-IZ 3728	FLMNH_IZ	Florida Museum of Natural History	NA	Florida Musem of Natural History Online Collections (Accessed 2017-03-01)
A	Ellisella atlantica (gorgonian coral)	1982-02-06	2019-07-09	6465	species	137	trawl	26.2778 -84.0681	>1000m	Off Florida	USNM 73704	NMNH_IZ	Smithsonian Institution, National Museum of Natural History	NA	NMNH Invertebrate Zoology Collections - Online Collection Database; Accessed 10/31/2011
A	Caryophyllia (Caryophyllia) berteriana (stony coral (cup coral))	1982-02-06	2019-07-09	6007	species	137	dredge	26.2778 -84.0681	NA	Off Florida	USNM 71966	NMNH_IZ	Smithsonian Institution, National Museum of Natural History	morphological ID from sample by taxonomic expert	NMNH Invertebrate Zoology Collections - Online Collection Database; (Accessed 04/25/2012)
A	Caryophyllia (Caryophyllia) berteriana (stony coral (cup coral))	1982-02-06	2019-07-09	6008	species	137	dredge	26.2778 -84.0681	NA	Off Florida	USNM 71967	NMNH_IZ	Smithsonian Institution, National Museum of Natural History	morphological ID from sample by taxonomic expert	NMNH Invertebrate Zoology Collections - Online Collection Database; (Accessed 04/25/2012)
A	Caryophyllia (Caryophyllia) horologium (stony coral (cup coral))	1982-02-06	2019-07-09	6011	species	137	dredge	26.2778 -84.0681	NA	Off Florida	USNM 71970	NMNH_IZ	Smithsonian Institution, National Museum of Natural History	morphological ID from sample by taxonomic expert	NMNH Invertebrate Zoology Collections - Online Collection Database; (Accessed 04/25/2012)
A	Trochocyathus (Trochocyathus) rawsonii (stony coral (cup coral))	1981-07-25	2019-09-16	6016	species	137	dredge	26.2778 -84.0681	NA	Off Florida	USNM 71990	NMNH_IZ	Smithsonian Institution, National Museum of Natural History	morphological ID from sample by taxonomic expert	NMNH Invertebrate Zoology Collections - Online Collection Database; (Accessed 04/25/2012)
A	Trochocyathus (Trochocyathus) rawsonii (stony coral (cup coral))	1982-02-06	2019-09-16	6017	species	137	dredge	26.2778 -84.0681	NA	Off Florida	USNM 71991	NMNH_IZ	Smithsonian Institution, National Museum of Natural History	morphological ID from sample by taxonomic expert	NMNH Invertebrate Zoology Collections - Online Collection Database; (Accessed 04/25/2012)
A	Trochocyathus (Trochocyathus) rawsonii (stony coral (cup coral))	1982-02-06	2019-09-16	6018	species	137	dredge	26.2778 -84.0681	NA	Off Florida	USNM 71992	NMNH_IZ	Smithsonian Institution, National Museum of Natural History	morphological ID from sample by taxonomic expert	NMNH Invertebrate Zoology Collections - Online Collection Database; (Accessed 04/25/2012)
A	Trochocyathus (Trochocyathus) rawsonii (stony coral (cup coral))	1982-02-06	2019-09-16	6019	species	137	dredge	26.2778 -84.0681	NA	Off Florida	USNM 71993	NMNH_IZ	Smithsonian Institution, National Museum of Natural History	morphological ID from sample by taxonomic expert	NMNH Invertebrate Zoology Collections - Online Collection Database; (Accessed 04/25/2012)
A	Trochocyathus (Trochocyathus) rawsonii (stony coral (cup coral))	1982-02-06	2019-09-16	6020	species	137	dredge	26.2778 -84.0681	NA	Off Florida	USNM 71994	NMNH_IZ	Smithsonian Institution, National Museum of Natural History	morphological ID from sample by taxonomic expert	NMNH Invertebrate Zoology Collections - Online Collection Database; (Accessed 04/25/2012)
A	Javania cailleti (stony coral (cup coral))	1982-02-06	2019-07-09	6027	species	137	NA	26.2778 -84.0681	NA	Off Florida	USNM 72001	NMNH_IZ	Smithsonian Institution, National Museum of Natural History	morphological ID from sample by taxonomic expert	NMNH Invertebrate Zoology Collections - Online Collection Database; (Accessed 04/25/2012)
A	Deltocyathus calcar (stony coral (cup coral))	1982-02-06	2019-07-09	6037	species	137	NA	26.2778 -84.0681	NA	Off Florida	USNM 72011	NMNH_IZ	Smithsonian Institution, National Museum of Natural History	morphological ID from sample by taxonomic expert	NMNH Invertebrate Zoology Collections - Online Collection Database; (Accessed 04/25/2012)
A	Deltocyathus calcar (stony coral (cup coral))	1982-02-06	2019-07-09	6038	species	137	NA	26.2778 -84.0681	NA	Off Florida	USNM 72012	NMNH_IZ	Smithsonian Institution, National Museum of Natural History	morphological ID from sample by taxonomic expert	NMNH Invertebrate Zoology Collections - Online Collection Database; (Accessed 04/25/2012)
A	Flabellum (Flabellum) floridanum (stony coral (cup coral))	1981-07-25	2019-07-09	6039	species	137	NA	26.2778 -84.0681	NA	Off Florida	USNM 72013	NMNH_IZ	Smithsonian Institution, National Museum of Natural History	morphological ID from sample by taxonomic expert	NMNH Invertebrate Zoology Collections - Online Collection Database; (Accessed 04/25/2012)
A	Flabellum (Flabellum) floridanum (stony coral (cup coral))	1982-02-06	2019-07-09	6041	species	137	NA	26.2778 -84.0681	NA	Off Florida	USNM 72015	NMNH_IZ	Smithsonian Institution, National Museum of Natural History	morphological ID from sample by taxonomic expert	NMNH Invertebrate Zoology Collections - Online Collection Database; (Accessed 04/25/2012)
A	Flabellum (Flabellum) floridanum (stony coral (cup coral))	1982-02-06	2019-07-09	6042	species	137	NA	26.2778 -84.0681	NA	Off Florida	USNM 72016	NMNH_IZ	Smithsonian Institution, National Museum of Natural History	morphological ID from sample by taxonomic expert	NMNH Invertebrate Zoology Collections - Online Collection Database; (Accessed 04/25/2012)
A	Flabellum (Flabellum) floridanum (stony coral (cup coral))	1982-02-06	2019-07-09	6043	species	137	NA	26.2778 -84.0681	NA	Off Florida	USNM 72017	NMNH_IZ	Smithsonian Institution, National Museum of Natural History	morphological ID from sample by taxonomic expert	NMNH Invertebrate Zoology Collections - Online Collection Database; (Accessed 04/25/2012)
A	Caryophyllia (Caryophyllia) berteriana (stony coral (cup coral))	1981-07-25	2019-07-09	6047	species	137	NA	26.2778 -84.0681	NA	Off Florida	USNM 72028	NMNH_IZ	Smithsonian Institution, National Museum of Natural History	morphological ID from sample by taxonomic expert	NMNH Invertebrate Zoology Collections - Online Collection Database; (Accessed 04/25/2012)
A	Caryophyllia (Caryophyllia) horologium (stony coral (cup coral))	1981-07-25	2019-07-09	7071	species	137	NA	26.2778 -84.0681	NA	Off SW	USNM 80100	NMNH_IZ	Smithsonian Institution, National Museum of Natural History	morphological ID from sample by taxonomic expert	NMNH Invertebrate Zoology Collections - Online Collection Database; (Accessed 04/25/2012)
A	Paracyathus pulchellus (stony coral (cup coral))	1982-02-06	2019-07-09	421261	species	137	NA	26.27778 -84.06806	NA	off Florida	USNM 72643	NMNH_IZ	Smithsonian Institution, National Museum of Natural History	NA	NMNH Invertebrate Zoology Collections - Online Collection Database; Accessed 2014
A	Paracyathus pulchellus (stony coral (cup coral))	1982-02-06	2019-07-09	421262	species	137	dredge	26.27778 -84.06806	NA	off Florida	USNM 72644	NMNH_IZ	Smithsonian Institution, National Museum of Natural History	NA	NMNH Invertebrate Zoology Collections - Online Collection Database; Accessed 2014
A	Anomocora fecunda (stony coral (cup coral))	1982-02-06	2019-07-09	419901	species	137	dredge	26.27778 -84.06806	NA	off Florida	USNM 71989	NMNH_IZ	Smithsonian Institution, National Museum of Natural History	NA	NMNH Invertebrate Zoology Collections - Online Collection Database; Accessed 2014
A	Anomocora fecunda (stony coral (cup coral))	1982-02-06	2019-07-09	419902	species	137	dredge	26.27778 -84.06806	NA	off Florida	USNM 71964	NMNH_IZ	Smithsonian Institution, National Museum of Natural History	NA	NMNH Invertebrate Zoology Collections - Online Collection Database; Accessed 2014
A	Anomocora prolifera (stony coral (cup coral))	1982-02-06	2019-07-09	420015	species	137	dredge	26.27778 -84.06806	NA	off Florida	USNM 71963	NMNH_IZ	Smithsonian Institution, National Museum of Natural History	NA	NMNH Invertebrate Zoology Collections - Online Collection Database; Accessed 2014
A	Coenocyathus parvulus (stony coral (cup coral))	1981-07-25	2019-07-09	420292	species	137	NA	26.27778 -84.06806	NA	Ca. 200 Km SW Of Sarasota	USNM 97331	NMNH_IZ	Smithsonian Institution, National Museum of Natural History	NA	NMNH Invertebrate Zoology Collections - Online Collection Database; Accessed 2014
A	Coenosmilia arbuscula (stony coral (branching))	1981-07-25	2019-07-09	420299	species	137	dredge	26.27778 -84.06806	NA	off Florida	USNM 71974	NMNH_IZ	Smithsonian Institution, National Museum of Natural History	NA	NMNH Invertebrate Zoology Collections - Online Collection Database; Accessed 2014
A	Coenosmilia arbuscula (stony coral (branching))	1981-07-25	2019-07-09	420300	species	137	NA	26.27778 -84.06806	NA	Off SW	USNM 80099	NMNH_IZ	Smithsonian Institution, National Museum of Natural History	NA	NMNH Invertebrate Zoology Collections - Online Collection Database; Accessed 2014
A	Lissodendoryx (Ectyodoryx) acanthostylota (demosponge)	1981-07-25	2019-07-09	530357	species	137	dredge	26.2778 -84.0681	NA	off Florida	USNM 48382	NMNH_IZ	Smithsonian Institution, National Museum of Natural History	morphological ID from sample by taxonomic expert	NMNH Invertebrate Zoology Collections - Online Collection Database; (Accessed 2013-02-12)
A	Neoaulocystis (glass sponge)	1982-02-06	2019-12-11	530370	genus	137	trawl	26.2778 -84.0681	>1000m	off Florida	USNM 1117179	NMNH_IZ	Smithsonian Institution, National Museum of Natural History	morphological ID from sample by taxonomic expert	NMNH Invertebrate Zoology Collections - Online Collection Database; (Accessed 2013-02-12)
A	Neoaulocystis (glass sponge)	1982-02-06	2019-12-11	530371	genus	137	trawl	26.2778 -84.0681	>1000m	off Florida	USNM 1117675	NMNH_IZ	Smithsonian Institution, National Museum of Natural History	morphological ID from sample by taxonomic expert	NMNH Invertebrate Zoology Collections - Online Collection Database; (Accessed 2013-02-12)
A	Neoaulocystis (glass sponge)	1982-02-06	2019-12-11	530372	genus	137	trawl	26.2778 -84.0681	>1000m	off Florida	USNM 1117166	NMNH_IZ	Smithsonian Institution, National Museum of Natural History	morphological ID from sample by taxonomic expert	NMNH Invertebrate Zoology Collections - Online Collection Database; (Accessed 2013-02-12)
A	Neoaulocystis (glass sponge)	1982-02-06	2019-12-11	530373	genus	137	trawl	26.2778 -84.0681	>1000m	off Florida	USNM 1117171	NMNH_IZ	Smithsonian Institution, National Museum of Natural History	morphological ID from sample by taxonomic expert	NMNH Invertebrate Zoology Collections - Online Collection Database; (Accessed 2013-02-12)
A	Neoaulocystis zitteli (glass sponge)	1981-07-25	2019-07-09	530376	species	137	dredge	26.2778 -84.0681	NA	off Florida	USNM 1134019	NMNH_IZ	Smithsonian Institution, National Museum of Natural History	morphological ID from sample by taxonomic expert	NMNH Invertebrate Zoology Collections - Online Collection Database; (Accessed 2013-02-12)
A	Penares (demosponge)	1982-02-06	2019-12-11	530384	genus	137	dredge	26.2778 -84.0681	NA	Naples, West Of	USNM 42040	NMNH_IZ	Smithsonian Institution, National Museum of Natural History	morphological ID from sample by taxonomic expert	NMNH Invertebrate Zoology Collections - Online Collection Database; (Accessed 2013-02-12)
A	Penares (demosponge)	1982-02-06	2019-12-11	530396	genus	137	trawl	26.2778 -84.0681	>1000m	off Florida	USNM 48111	NMNH_IZ	Smithsonian Institution, National Museum of Natural History	morphological ID from sample by taxonomic expert	NMNH Invertebrate Zoology Collections - Online Collection Database; (Accessed 2013-02-12)
A	Dactylocalyx (glass sponge)	1982-02-06	2019-12-11	530180	genus	137	trawl	26.2778 -84.0681	>1000m	off Florida	USNM 1117177	NMNH_IZ	Smithsonian Institution, National Museum of Natural History	morphological ID from sample by taxonomic expert	NMNH Invertebrate Zoology Collections - Online Collection Database; (Accessed 2013-02-12)
A	cf. Leucetta (calcareous sponge)	1981-07-25	2019-12-11	529991	genus	137	dredge	26.2778 -84.0681	NA	off Florida	USNM 49496	NMNH_IZ	Smithsonian Institution, National Museum of Natural History	NA	NMNH Invertebrate Zoology Collections - Online Collection Database; (Accessed 2013-02-12)
A	cf. Leucetta (calcareous sponge)	1981-07-25	2019-12-11	529992	genus	137	dredge	26.2778 -84.0681	NA	off Florida	USNM 49478	NMNH_IZ	Smithsonian Institution, National Museum of Natural History	NA	NMNH Invertebrate Zoology Collections - Online Collection Database; (Accessed 2013-02-12)
A	Dysideidae (demosponge)	1981-07-25	2019-04-02	638175	family	137	trawl	26.2778 -84.0681	>1000m	Naples, West Of	USNM 42215	NMNH_IZ	Smithsonian Institution, National Museum of Natural History	morphological ID from sample by taxonomic expert	NMNH Invertebrate Zoology Collections Online Collection (accessed 2017-03-15)
A	Discodermia (demosponge)	1981-07-25	2019-12-11	638449	genus	137	dredge	26.2778 -84.0681	NA	off Florida	USNM 49301	NMNH_IZ	Smithsonian Institution, National Museum of Natural History	NA	NMNH Invertebrate Zoology Collections Online Collection (accessed 2017-03-15)
A	Discodermia (demosponge)	1982-02-06	2019-12-11	638450	genus	137	trawl	26.2778 -84.0681	>1000m	off Florida	USNM 49322	NMNH_IZ	Smithsonian Institution, National Museum of Natural History	NA	NMNH Invertebrate Zoology Collections Online Collection (accessed 2017-03-15)
A	Acanthella cubensis (demosponge)	1982-02-06	2019-04-02	637877	species	137	dredge	26.2778 -84.0681	NA	Naples, West Of	USNM 42171	NMNH_IZ	Smithsonian Institution, National Museum of Natural History	morphological ID from sample by taxonomic expert	NMNH Invertebrate Zoology Collections Online Collection (accessed 2017-03-15)
A	Acanthella mastophora (demosponge)	1982-02-06	2019-04-02	637882	species	137	dredge	26.2778 -84.0681	NA	Naples, West Of	USNM 41583	NMNH_IZ	Smithsonian Institution, National Museum of Natural History	morphological ID from sample by taxonomic expert	NMNH Invertebrate Zoology Collections Online Collection (accessed 2017-03-15)
A	Acanthella mastophora (demosponge)	1981-07-25	2019-04-02	637885	species	137	dredge	26.2778 -84.0681	NA	Naples, West Of	USNM 42170	NMNH_IZ	Smithsonian Institution, National Museum of Natural History	morphological ID from sample by taxonomic expert	NMNH Invertebrate Zoology Collections Online Collection (accessed 2017-03-15)
A	Pseudotrachya hystrix (demosponge)	1981-07-25	2019-04-02	639597	species	137	dredge	26.2778 -84.0681	NA	off Florida	USNM 48165	NMNH_IZ	Smithsonian Institution, National Museum of Natural History	morphological ID from sample by taxonomic expert	NMNH Invertebrate Zoology Collections Online Collection (accessed 2017-03-15)
A	Hamacantha (demosponge)	1981-07-25	2019-12-11	638841	genus	137	dredge	26.2778 -84.0681	NA	off Florida	USNM 34133	NMNH_IZ	Smithsonian Institution, National Museum of Natural History	NA	NMNH Invertebrate Zoology Collections Online Collection (accessed 2017-03-15)
A	Hamacantha (demosponge)	1981-07-25	2019-12-11	638842	genus	137	dredge	26.2778 -84.0681	NA	off Florida	USNM 34134	NMNH_IZ	Smithsonian Institution, National Museum of Natural History	NA	NMNH Invertebrate Zoology Collections Online Collection (accessed 2017-03-15)
A	Hamacantha (demosponge)	1981-07-25	2019-12-11	638843	genus	137	trawl	26.2778 -84.0681	>1000m	off Florida	USNM 34135	NMNH_IZ	Smithsonian Institution, National Museum of Natural History	NA	NMNH Invertebrate Zoology Collections Online Collection (accessed 2017-03-15)
A	Hamacantha (demosponge)	1982-02-06	2019-12-11	638844	genus	137	trawl	26.2778 -84.0681	>1000m	off Florida	USNM 48367	NMNH_IZ	Smithsonian Institution, National Museum of Natural History	morphological ID from sample by taxonomic expert	NMNH Invertebrate Zoology Collections Online Collection (accessed 2017-03-15)
A	Dysidea (demosponge)	1981-07-25	2019-12-11	638522	genus	137	dredge	26.2778 -84.0681	NA	off Florida	USNM 39932	NMNH_IZ	Smithsonian Institution, National Museum of Natural History	NA	NMNH Invertebrate Zoology Collections Online Collection (accessed 2017-03-15)
A	Dysidea (demosponge)	1982-02-06	2019-12-11	638531	genus	137	trawl	26.2778 -84.0681	>1000m	off Florida	USNM 39943	NMNH_IZ	Smithsonian Institution, National Museum of Natural History	NA	NMNH Invertebrate Zoology Collections Online Collection (accessed 2017-03-15)
A	Mycale (demosponge)	1981-07-25	2019-12-11	639242	genus	137	trawl	26.2778 -84.0681	>1000m	Naples, West Of	USNM 41557	NMNH_IZ	Smithsonian Institution, National Museum of Natural History	morphological ID from sample by taxonomic expert	NMNH Invertebrate Zoology Collections Online Collection (accessed 2017-03-15)
A	Mycale (Mycale) laevis (demosponge)	1982-02-06	2019-04-02	639252	species	137	dredge	26.2778 -84.0681	NA	off Florida	USNM 48084	NMNH_IZ	Smithsonian Institution, National Museum of Natural History	morphological ID from sample by taxonomic expert	NMNH Invertebrate Zoology Collections Online Collection (accessed 2017-03-15)
A	Cerbaris (demosponge)	1981-07-25	2019-12-11	639603	genus	137	dredge	26.2778 -84.0681	NA	off Florida	USNM 49974	NMNH_IZ	Smithsonian Institution, National Museum of Natural History	NA	NMNH Invertebrate Zoology Collections Online Collection (accessed 2017-03-15)
A	Mycale (demosponge)	1981-07-25	2019-12-11	639268	genus	137	dredge	26.2778 -84.0681	NA	off Florida	USNM 34125	NMNH_IZ	Smithsonian Institution, National Museum of Natural History	NA	NMNH Invertebrate Zoology Collections Online Collection (accessed 2017-03-15)
A	Poecillastra (demosponge)	1981-07-25	2019-12-11	639513	genus	137	dredge	26.2778 -84.0681	NA	off Florida	USNM 48131	NMNH_IZ	Smithsonian Institution, National Museum of Natural History	morphological ID from sample by taxonomic expert	NMNH Invertebrate Zoology Collections Online Collection (accessed 2017-03-15)
A	Poecillastra (demosponge)	1982-02-06	2019-12-11	639514	genus	137	trawl	26.2778 -84.0681	>1000m	Naples, West Of	USNM 41667	NMNH_IZ	Smithsonian Institution, National Museum of Natural History	morphological ID from sample by taxonomic expert	NMNH Invertebrate Zoology Collections Online Collection (accessed 2017-03-15)
A	Poecillastra (demosponge)	1982-02-06	2019-12-11	639515	genus	137	dredge	26.2778 -84.0681	NA	off Florida	USNM 48128	NMNH_IZ	Smithsonian Institution, National Museum of Natural History	morphological ID from sample by taxonomic expert	NMNH Invertebrate Zoology Collections Online Collection (accessed 2017-03-15)
A	Poecillastra (demosponge)	1982-02-06	2019-12-11	639516	genus	137	trawl	26.2778 -84.0681	>1000m	off Florida	USNM 48142	NMNH_IZ	Smithsonian Institution, National Museum of Natural History	morphological ID from sample by taxonomic expert	NMNH Invertebrate Zoology Collections Online Collection (accessed 2017-03-15)
A	Auletta sycinularia (demosponge)	1981-07-25	2019-04-02	638042	species	137	dredge	26.2778 -84.0681	NA	off Florida	USNM 34289	NMNH_IZ	Smithsonian Institution, National Museum of Natural History	morphological ID from sample by taxonomic expert	NMNH Invertebrate Zoology Collections Online Collection (accessed 2017-03-15)
A	Auletta sycinularia (demosponge)	1981-07-25	2019-04-02	638048	species	137	trawl	26.2778 -84.0681	>1000m	Naples, West Of	USNM 42130	NMNH_IZ	Smithsonian Institution, National Museum of Natural History	morphological ID from sample by taxonomic expert	NMNH Invertebrate Zoology Collections Online Collection (accessed 2017-03-15)
A	Auletta sycinularia (demosponge)	1982-02-06	2019-04-02	638049	species	137	trawl	26.2778 -84.0681	>1000m	Naples, West Of	USNM 42131	NMNH_IZ	Smithsonian Institution, National Museum of Natural History	morphological ID from sample by taxonomic expert	NMNH Invertebrate Zoology Collections Online Collection (accessed 2017-03-15)
A	Ircinia strobilina (demosponge)	1981-07-25	2019-04-02	638947	species	137	dredge	26.2778 -84.0681	NA	off Florida	USNM 33882	NMNH_IZ	Smithsonian Institution, National Museum of Natural History	NA	NMNH Invertebrate Zoology Collections Online Collection (accessed 2017-03-15)
A	Ircinia strobilina (demosponge)	1981-07-25	2019-04-02	638948	species	137	dredge	26.2778 -84.0681	NA	off Florida	USNM 49786	NMNH_IZ	Smithsonian Institution, National Museum of Natural History	NA	NMNH Invertebrate Zoology Collections Online Collection (accessed 2017-03-15)
A	Ircinia strobilina (demosponge)	1982-02-06	2019-04-02	638949	species	137	dredge	26.2778 -84.0681	NA	off Florida	USNM 49792	NMNH_IZ	Smithsonian Institution, National Museum of Natural History	NA	NMNH Invertebrate Zoology Collections Online Collection (accessed 2017-03-15)
A	Poecillastra (demosponge)	1981-07-25	2019-12-11	639532	genus	137	trawl	26.2778 -84.0681	>1000m	Naples, West Of	USNM 42051	NMNH_IZ	Smithsonian Institution, National Museum of Natural History	morphological ID from sample by taxonomic expert	NMNH Invertebrate Zoology Collections Online Collection (accessed 2017-03-15)
A	Poecillastra (demosponge)	1982-02-06	2019-12-11	639533	genus	137	dredge	26.2778 -84.0681	NA	Naples, West Of	USNM 42244	NMNH_IZ	Smithsonian Institution, National Museum of Natural History	morphological ID from sample by taxonomic expert	NMNH Invertebrate Zoology Collections Online Collection (accessed 2017-03-15)
A	Clathria (demosponge)	1982-02-06	2019-12-11	638340	genus	137	dredge	26.2778 -84.0681	NA	off Florida	USNM 48304	NMNH_IZ	Smithsonian Institution, National Museum of Natural History	morphological ID from sample by taxonomic expert	NMNH Invertebrate Zoology Collections Online Collection (accessed 2017-03-15)
A	Pachastrella monilifera (demosponge)	1981-07-25	2019-04-02	639369	species	137	dredge	26.2778 -84.0681	NA	off Florida	USNM 33838	NMNH_IZ	Smithsonian Institution, National Museum of Natural History	NA	NMNH Invertebrate Zoology Collections Online Collection (accessed 2017-03-15)
A	Poecillastra (demosponge)	1982-02-06	2019-12-11	639539	genus	137	dredge	26.2778 -84.0681	NA	Naples, West Of	USNM 41666	NMNH_IZ	Smithsonian Institution, National Museum of Natural History	morphological ID from sample by taxonomic expert	NMNH Invertebrate Zoology Collections Online Collection (accessed 2017-03-15)
A	Axinella shoemakeri (demosponge)	1982-02-06	2019-04-02	638082	species	137	trawl	26.2778 -84.0681	>1000m	off Florida	USNM 39881	NMNH_IZ	Smithsonian Institution, National Museum of Natural History	morphological ID from sample by taxonomic expert	NMNH Invertebrate Zoology Collections Online Collection (accessed 2017-03-15)
A	Pachastrella (demosponge)	1981-07-25	2019-12-11	639382	genus	137	dredge	26.2778 -84.0681	NA	Naples, West Of	USNM 42035	NMNH_IZ	Smithsonian Institution, National Museum of Natural History	morphological ID from sample by taxonomic expert	NMNH Invertebrate Zoology Collections Online Collection (accessed 2017-03-15)
A	Bubaris (demosponge)	1982-02-06	2019-12-11	638127	genus	137	trawl	26.2778 -84.0681	>1000m	off Florida	USNM 34335	NMNH_IZ	Smithsonian Institution, National Museum of Natural History	NA	NMNH Invertebrate Zoology Collections Online Collection (accessed 2017-03-15)
A	Coelosphaera (Coelosphaera) biclavata (demosponge)	1981-07-25	2019-04-02	638384	species	137	dredge	26.2778 -84.0681	NA	Naples, West Of	USNM 42633	NMNH_IZ	Smithsonian Institution, National Museum of Natural History	morphological ID from sample by taxonomic expert	NMNH Invertebrate Zoology Collections Online Collection (accessed 2017-03-15)
A	Coelosphaera (Coelosphaera) biclavata (demosponge)	1981-07-25	2019-04-02	638385	species	137	dredge	26.2778 -84.0681	NA	Naples, West Of	USNM 42634	NMNH_IZ	Smithsonian Institution, National Museum of Natural History	morphological ID from sample by taxonomic expert	NMNH Invertebrate Zoology Collections Online Collection (accessed 2017-03-15)
A	Coelosphaera (Coelosphaera) biclavata (demosponge)	1981-07-25	2019-04-02	638386	species	137	dredge	26.2778 -84.0681	NA	Naples, West Of	USNM 42635	NMNH_IZ	Smithsonian Institution, National Museum of Natural History	morphological ID from sample by taxonomic expert	NMNH Invertebrate Zoology Collections Online Collection (accessed 2017-03-15)
A	Coelosphaera (Coelosphaera) biclavata (demosponge)	1982-02-06	2019-04-02	638387	species	137	dredge	26.2778 -84.0681	NA	Naples, West Of	USNM 42636	NMNH_IZ	Smithsonian Institution, National Museum of Natural History	morphological ID from sample by taxonomic expert	NMNH Invertebrate Zoology Collections Online Collection (accessed 2017-03-15)
A	Coelosphaera (Coelosphaera) biclavata (demosponge)	1982-02-06	2019-04-02	638388	species	137	dredge	26.2778 -84.0681	NA	Naples, West Of	USNM 42637	NMNH_IZ	Smithsonian Institution, National Museum of Natural History	morphological ID from sample by taxonomic expert	NMNH Invertebrate Zoology Collections Online Collection (accessed 2017-03-15)
A	Coelosphaera (Coelosphaera) biclavata (demosponge)	1982-02-06	2019-04-02	638389	species	137	dredge	26.2778 -84.0681	NA	Naples, West Of	USNM 42638	NMNH_IZ	Smithsonian Institution, National Museum of Natural History	morphological ID from sample by taxonomic expert	NMNH Invertebrate Zoology Collections Online Collection (accessed 2017-03-15)
A	Bubaris (demosponge)	1982-02-06	2019-12-11	638139	genus	137	dredge	26.2778 -84.0681	NA	Naples, West Of	USNM 42172	NMNH_IZ	Smithsonian Institution, National Museum of Natural History	morphological ID from sample by taxonomic expert	NMNH Invertebrate Zoology Collections Online Collection (accessed 2017-03-15)
A	Geodia (demosponge)	1981-07-25	2019-12-11	638716	genus	137	dredge	26.2778 -84.0681	NA	off Florida	USNM 50254	NMNH_IZ	Smithsonian Institution, National Museum of Natural History	NA	NMNH Invertebrate Zoology Collections Online Collection (accessed 2017-03-15)
A	Petrosia (demosponge)	1981-07-25	2019-12-11	639436	genus	137	dredge	26.2778 -84.0681	NA	off Florida	USNM 48151	NMNH_IZ	Smithsonian Institution, National Museum of Natural History	morphological ID from sample by taxonomic expert	NMNH Invertebrate Zoology Collections Online Collection (accessed 2017-03-15)
A	Petrosia (demosponge)	1981-07-25	2019-12-11	639437	genus	137	trawl	26.2778 -84.0681	>1000m	off Florida	USNM 48154	NMNH_IZ	Smithsonian Institution, National Museum of Natural History	morphological ID from sample by taxonomic expert	NMNH Invertebrate Zoology Collections Online Collection (accessed 2017-03-15)
A	Petrosia (demosponge)	1982-02-06	2019-12-11	639438	genus	137	trawl	26.2778 -84.0681	>1000m	off Florida	USNM 48150	NMNH_IZ	Smithsonian Institution, National Museum of Natural History	morphological ID from sample by taxonomic expert	NMNH Invertebrate Zoology Collections Online Collection (accessed 2017-03-15)
A	Heteroscleromorpha (demosponge)	1981-07-25	2019-04-02	639063	subclass	137	trawl	26.2778 -84.0681	>1000m	off Florida	USNM 49284	NMNH_IZ	Smithsonian Institution, National Museum of Natural History	NA	NMNH Invertebrate Zoology Collections Online Collection (accessed 2017-03-15)
A	Heteroscleromorpha (demosponge)	1982-02-06	2019-04-02	639064	subclass	137	dredge	26.2778 -84.0681	NA	off Florida	USNM 49291	NMNH_IZ	Smithsonian Institution, National Museum of Natural History	NA	NMNH Invertebrate Zoology Collections Online Collection (accessed 2017-03-15)
A	Axinella shoemakeri (demosponge)	1981-07-25	2019-04-02	639801	species	137	dredge	26.2778 -84.0681	NA	off Florida	USNM 34232	NMNH_IZ	Smithsonian Institution, National Museum of Natural History	NA	NMNH Invertebrate Zoology Collections Online Collection (accessed 2017-03-15)
A	Clathria (Thalysias) juniperina (demosponge)	1981-07-25	2019-04-02	639883	species	137	dredge	26.2778 -84.0681	NA	off Florida	USNM 33847	NMNH_IZ	Smithsonian Institution, National Museum of Natural History	NA	NMNH Invertebrate Zoology Collections Online Collection (accessed 2017-03-15)
A	Clathria (Thalysias) (demosponge)	1981-07-25	2019-12-11	639888	subgenus	137	dredge	26.2778 -84.0681	NA	off Florida	USNM 49175	NMNH_IZ	Smithsonian Institution, National Museum of Natural History	NA	NMNH Invertebrate Zoology Collections Online Collection (accessed 2017-03-15)
A	Clathria (Thalysias) (demosponge)	1982-02-06	2019-12-11	639889	subgenus	137	trawl	26.2778 -84.0681	>1000m	off Florida	USNM 49172	NMNH_IZ	Smithsonian Institution, National Museum of Natural History	NA	NMNH Invertebrate Zoology Collections Online Collection (accessed 2017-03-15)
A	Clathria (Thalysias) (demosponge)	1982-02-06	2019-12-11	639892	subgenus	137	dredge	26.2778 -84.0681	NA	off Florida	USNM 49173	NMNH_IZ	Smithsonian Institution, National Museum of Natural History	NA	NMNH Invertebrate Zoology Collections Online Collection (accessed 2017-03-15)
A	Timea mixta (demosponge)	1982-02-06	2019-04-02	639923	species	137	dredge	26.2778 -84.0681	NA	off Florida	USNM 38622	NMNH_IZ	Smithsonian Institution, National Museum of Natural History	NA	NMNH Invertebrate Zoology Collections Online Collection (accessed 2017-03-15)
A	Stylocordyla (demosponge)	1981-07-25	2019-12-11	639726	genus	137	dredge	26.2778 -84.0681	NA	off Florida	USNM 34391	NMNH_IZ	Smithsonian Institution, National Museum of Natural History	NA	NMNH Invertebrate Zoology Collections Online Collection (accessed 2017-03-15)
A	Stylocordyla (demosponge)	1981-07-25	2019-12-11	639727	genus	137	dredge	26.2778 -84.0681	NA	off Florida	USNM 34392	NMNH_IZ	Smithsonian Institution, National Museum of Natural History	NA	NMNH Invertebrate Zoology Collections Online Collection (accessed 2017-03-15)
A	Stylocordyla (demosponge)	1982-02-06	2019-12-11	639728	genus	137	dredge	26.2778 -84.0681	NA	off Florida	USNM 34388	NMNH_IZ	Smithsonian Institution, National Museum of Natural History	NA	NMNH Invertebrate Zoology Collections Online Collection (accessed 2017-03-15)
A	Stylocordyla (demosponge)	1982-02-06	2019-12-11	639729	genus	137	dredge	26.2778 -84.0681	NA	off Florida	USNM 34389	NMNH_IZ	Smithsonian Institution, National Museum of Natural History	NA	NMNH Invertebrate Zoology Collections Online Collection (accessed 2017-03-15)
A	Stylocordyla (demosponge)	1981-07-25	2019-12-11	639732	genus	137	trawl	26.2778 -84.0681	>1000m	off Florida	USNM 34387	NMNH_IZ	Smithsonian Institution, National Museum of Natural History	NA	NMNH Invertebrate Zoology Collections Online Collection (accessed 2017-03-15)
A	Stylocordyla (demosponge)	1981-07-25	2019-12-11	639733	genus	137	dredge	26.2778 -84.0681	NA	off Florida	USNM 34390	NMNH_IZ	Smithsonian Institution, National Museum of Natural History	NA	NMNH Invertebrate Zoology Collections Online Collection (accessed 2017-03-15)
A	Stylocordyla (demosponge)	1981-07-25	2019-12-11	639734	genus	137	dredge	26.2778 -84.0681	NA	off Florida	USNM 34393	NMNH_IZ	Smithsonian Institution, National Museum of Natural History	NA	NMNH Invertebrate Zoology Collections Online Collection (accessed 2017-03-15)
A	Stylocordyla longissima (demosponge)	1982-02-06	2019-04-02	639740	species	137	dredge	26.2778 -84.0681	NA	off Florida	USNM 49378	NMNH_IZ	Smithsonian Institution, National Museum of Natural History	NA	NMNH Invertebrate Zoology Collections Online Collection (accessed 2017-03-15)
A	Stylocordyla (demosponge)	1982-02-06	2019-12-11	639744	genus	137	dredge	26.2778 -84.0681	NA	off Florida	USNM 34385	NMNH_IZ	Smithsonian Institution, National Museum of Natural History	NA	NMNH Invertebrate Zoology Collections Online Collection (accessed 2017-03-15)
A	Stylocordyla (demosponge)	1982-02-06	2019-12-11	639745	genus	137	trawl	26.2778 -84.0681	>1000m	off Florida	USNM 49381	NMNH_IZ	Smithsonian Institution, National Museum of Natural History	NA	NMNH Invertebrate Zoology Collections Online Collection (accessed 2017-03-15)
A	Flabellum (Flabellum) floridanum (stony coral (cup coral))	1988-02-01	2019-07-09	7405	species	139	NA	26.2744 -84.0586	100m	Off SW Coast	USNM 83431	NMNH_IZ	Smithsonian Institution, National Museum of Natural History	morphological ID from sample by taxonomic expert	NMNH Invertebrate Zoology Collections - Online Collection Database; (Accessed 04/25/2012)
A	Caryophyllia (Caryophyllia) horologium (stony coral (cup coral))	1988-02-01	2019-07-09	7406	species	139	NA	26.2744 -84.0586	100m	Off SW Coast	USNM 83432	NMNH_IZ	Smithsonian Institution, National Museum of Natural History	morphological ID from sample by taxonomic expert	NMNH Invertebrate Zoology Collections - Online Collection Database; (Accessed 04/25/2012)
A	Caryophyllia (Caryophyllia) berteriana (stony coral (cup coral))	1988-02-01	2019-07-09	7407	species	139	NA	26.2744 -84.0586	100m	Off SW Coast	USNM 83433	NMNH_IZ	Smithsonian Institution, National Museum of Natural History	morphological ID from sample by taxonomic expert	NMNH Invertebrate Zoology Collections - Online Collection Database; (Accessed 04/25/2012)
A	Paracyathus pulchellus (stony coral (cup coral))	1988-02-01	2019-07-09	7408	species	139	NA	26.2744 -84.0586	100m	Off SW Coast	USNM 83434	NMNH_IZ	Smithsonian Institution, National Museum of Natural History	morphological ID from sample by taxonomic expert	NMNH Invertebrate Zoology Collections - Online Collection Database; (Accessed 04/25/2012)
A	Balanophyllia (stony coral (cup coral))	1988-02-01	2019-12-11	7409	genus	139	NA	26.2744 -84.0586	100m	Off SW Coast	USNM 83435	NMNH_IZ	Smithsonian Institution, National Museum of Natural History	morphological ID from sample by taxonomic expert	NMNH Invertebrate Zoology Collections - Online Collection Database; (Accessed 04/25/2012)
A	Oculina (stony coral (branching))	1988-02-03	2019-12-11	421183	genus	143	NA	26.27611 -84.07278	NA	Off SW Coast	USNM 83440	NMNH_IZ	Smithsonian Institution, National Museum of Natural History	NA	NMNH Invertebrate Zoology Collections - Online Collection Database; Accessed 2014
A	Anomocora fecunda (stony coral (cup coral))	1988-02-03	2019-07-09	7412	species	144	NA	26.2761 -84.0728	NA	Off SW Coast	USNM 83441	NMNH_IZ	Smithsonian Institution, National Museum of Natural History	morphological ID from sample by taxonomic expert	NMNH Invertebrate Zoology Collections - Online Collection Database; (Accessed 04/25/2012)
A	Flabellum (Flabellum) floridanum (stony coral (cup coral))	1988-02-03	2019-07-09	7413	species	144	NA	26.2761 -84.0728	NA	Off SW Coast	USNM 83442	NMNH_IZ	Smithsonian Institution, National Museum of Natural History	morphological ID from sample by taxonomic expert	NMNH Invertebrate Zoology Collections - Online Collection Database; (Accessed 04/25/2012)
A	Coenosmilia arbuscula (stony coral (branching))	1988-02-03	2019-07-09	7414	species	144	NA	26.2761 -84.0728	NA	Off SW Coast	USNM 83443	NMNH_IZ	Smithsonian Institution, National Museum of Natural History	morphological ID from sample by taxonomic expert	NMNH Invertebrate Zoology Collections - Online Collection Database; (Accessed 04/25/2012)
A	Eguchipsammia cornucopia (stony coral (branching))	1988-02-03	2020-03-27	7415	species	144	NA	26.2761 -84.0728	NA	Off SW Coast	USNM 83444	NMNH_IZ	Smithsonian Institution, National Museum of Natural History	morphological ID from sample by taxonomic expert	NMNH Invertebrate Zoology Collections - Online Collection Database; (Accessed 04/25/2012)
A	Paracyathus pulchellus (stony coral (cup coral))	1988-02-03	2019-07-09	7416	species	144	NA	26.2761 -84.0728	NA	Off SW Coast	USNM 83445	NMNH_IZ	Smithsonian Institution, National Museum of Natural History	morphological ID from sample by taxonomic expert	NMNH Invertebrate Zoology Collections - Online Collection Database; (Accessed 04/25/2012)
A	Trochocyathus (Trochocyathus) rawsonii (stony coral (cup coral))	1988-02-03	2019-09-16	7417	species	144	NA	26.2761 -84.0728	NA	Off SW Coast	USNM 83446	NMNH_IZ	Smithsonian Institution, National Museum of Natural History	morphological ID from sample by taxonomic expert	NMNH Invertebrate Zoology Collections - Online Collection Database; (Accessed 04/25/2012)
A	Caryophyllia (Caryophyllia) berteriana (stony coral (cup coral))	1988-02-03	2019-07-09	7418	species	144	NA	26.2761 -84.0728	NA	Off SW Coast	USNM 83447	NMNH_IZ	Smithsonian Institution, National Museum of Natural History	morphological ID from sample by taxonomic expert	NMNH Invertebrate Zoology Collections - Online Collection Database; (Accessed 04/25/2012)
A	Schizocyathus fissilis (stony coral (cup coral))	1976-06-28	2019-06-20	421588	species	168	NA	26.433 -84.25	NA	off Charlotte Harbor	USNM 61740	NMNH_IZ	Smithsonian Institution, National Museum of Natural History	NA	NMNH Invertebrate Zoology Collections - Online Collection Database; Accessed 2014
A	Schizocyathus fissilis (stony coral (cup coral))	1976-06-28	2019-06-20	421589	species	168	NA	26.433 -84.25	NA	off Charlotte Harbor	USNM 61741	NMNH_IZ	Smithsonian Institution, National Museum of Natural History	NA	NMNH Invertebrate Zoology Collections - Online Collection Database; Accessed 2014
A	Schizocyathus fissilis (stony coral (cup coral))	1976-06-28	2019-06-20	421590	species	168	NA	26.433 -84.25	NA	off Charlotte Harbor	USNM 61745	NMNH_IZ	Smithsonian Institution, National Museum of Natural History	NA	NMNH Invertebrate Zoology Collections - Online Collection Database; Accessed 2014
A	Deltocyathus calcar (stony coral (cup coral))	1976-06-28	2019-07-09	5690	species	168	NA	26.43 -84.25	NA	off Charlotte Harbor	USNM 62136	NMNH_IZ	Smithsonian Institution, National Museum of Natural History	morphological ID by taxonomic expert	NMNH Invertebrate Zoology Collections - Online Collection Database; (Accessed 04/25/2012)
A	Deltocyathus calcar (stony coral (cup coral))	1976-06-28	2019-07-09	5692	species	168	NA	26.43 -84.25	NA	off Charlotte Harbor	USNM 62138	NMNH_IZ	Smithsonian Institution, National Museum of Natural History	morphological ID by taxonomic expert	NMNH Invertebrate Zoology Collections - Online Collection Database; (Accessed 04/25/2012)
A	Deltocyathus calcar (stony coral (cup coral))	1976-06-28	2019-07-09	5694	species	168	NA	26.43 -84.25	NA	off Charlotte Harbor	USNM 62140	NMNH_IZ	Smithsonian Institution, National Museum of Natural History	morphological ID by taxonomic expert	NMNH Invertebrate Zoology Collections - Online Collection Database; (Accessed 04/25/2012)
A	Deltocyathus calcar (stony coral (cup coral))	1976-06-28	2019-07-09	5695	species	168	NA	26.43 -84.25	NA	off Charlotte Harbor	USNM 62141	NMNH_IZ	Smithsonian Institution, National Museum of Natural History	morphological ID by taxonomic expert	NMNH Invertebrate Zoology Collections - Online Collection Database; (Accessed 04/25/2012)
A	Leiodermatium (demosponge)	2005-08-12	2020-03-27	911888	genus	171	submersible	26.0872 -84.2242	>1000m	Florida | Gulf Of Mexico | Pulley Ridge, Naples Sinkhole	200508122001	NOAA_SJ-05-08	Harbor Branch Oceanographic Institute	morphological ID from sample by taxonomic expert	Reed, J. (2005). 2005081 COE Cruise Report- FINAL NMFS- 9-27-05.pdf; HBOI Division of Biomedical Marine Research- Florida Center of Excellence Grant; Straits of Florida, Pulley Ridge, FKNMS (JSL-I 4819-4845) cruise aboard the R/V Seward Johnson [data].
A	Corallistidae (demosponge)	2005-08-12	2020-03-27	911889	family	171	submersible	26.0872 -84.2242	>1000m	Florida | Gulf Of Mexico | Pulley Ridge, Naples Sinkhole	200508122002	NOAA_SJ-05-08	Harbor Branch Oceanographic Institute	morphological ID from sample by taxonomic expert	Reed, J. (2005). 2005081 COE Cruise Report- FINAL NMFS- 9-27-05.pdf; HBOI Division of Biomedical Marine Research- Florida Center of Excellence Grant; Straits of Florida, Pulley Ridge, FKNMS (JSL-I 4819-4845) cruise aboard the R/V Seward Johnson [data].
A	Corallistes (demosponge)	1999-08-16	2019-12-11	910904	genus	172	submersible	26.08632 -84.22446	>1000m	Gulf Of Mexico | Sink Hole, ~130 Nm W. Of Naples, Florida	199908162001	HBOI_EL-99-08	Harbor Branch Oceanographic Institute	morphological ID from sample by taxonomic expert	Reed, J. (1999). 1999081 Cruise Report.pdf; HBOI Division of Biomedical Marine Research- SE USA; GOM, FKNMS; (JSL II-3164-3182) cruise aboard the R/V Seward Johnson [data].
A	Heteroscleromorpha (demosponge)	1999-08-16	2019-07-18	910905	subclass	172	submersible	26.08632 -84.22446	>1000m	Gulf Of Mexico | Sink Hole, ~130 Nm W. Of Naples, Florida	199908162002	HBOI_EL-99-08	Harbor Branch Oceanographic Institute	morphological ID from sample by taxonomic expert	Reed, J. (1999). 1999081 Cruise Report.pdf; HBOI Division of Biomedical Marine Research- SE USA; GOM, FKNMS; (JSL II-3164-3182) cruise aboard the R/V Seward Johnson [data].
A	Heteroscleromorpha (demosponge)	1999-08-16	2019-07-18	910906	subclass	172	submersible	26.08632 -84.22446	>1000m	Gulf Of Mexico | Sink Hole, ~130 Nm W. Of Naples, Florida	199908162003	HBOI_EL-99-08	Harbor Branch Oceanographic Institute	morphological ID from sample by taxonomic expert	Reed, J. (1999). 1999081 Cruise Report.pdf; HBOI Division of Biomedical Marine Research- SE USA; GOM, FKNMS; (JSL II-3164-3182) cruise aboard the R/V Seward Johnson [data].
A	Leiodermatium (demosponge)	1999-08-16	2019-12-11	910907	genus	172	submersible	26.08632 -84.22446	>1000m	Gulf Of Mexico | Sink Hole, ~130 Nm W. Of Naples, Florida	199908162004	HBOI_EL-99-08	Harbor Branch Oceanographic Institute	morphological ID from sample by taxonomic expert	Reed, J. (1999). 1999081 Cruise Report.pdf; HBOI Division of Biomedical Marine Research- SE USA; GOM, FKNMS; (JSL II-3164-3182) cruise aboard the R/V Seward Johnson [data].
A	Spongosorites (demosponge)	1999-08-16	2019-12-11	910908	genus	172	submersible	26.08632 -84.22446	>1000m	Gulf Of Mexico | Sink Hole, ~130 Nm W. Of Naples, Florida	199908162005	HBOI_EL-99-08	Harbor Branch Oceanographic Institute	morphological ID from sample by taxonomic expert	Reed, J. (1999). 1999081 Cruise Report.pdf; HBOI Division of Biomedical Marine Research- SE USA; GOM, FKNMS; (JSL II-3164-3182) cruise aboard the R/V Seward Johnson [data].
A	Petrosia (demosponge)	1999-08-16	2019-12-11	910909	genus	172	submersible	26.08632 -84.22446	>1000m	Gulf Of Mexico | Sink Hole, ~130 Nm W. Of Naples, Florida	199908162006	HBOI_EL-99-08	Harbor Branch Oceanographic Institute	morphological ID from sample by taxonomic expert	Reed, J. (1999). 1999081 Cruise Report.pdf; HBOI Division of Biomedical Marine Research- SE USA; GOM, FKNMS; (JSL II-3164-3182) cruise aboard the R/V Seward Johnson [data].
A	Hexactinellida (glass sponge)	1999-08-16	2019-07-18	910910	class	172	submersible	26.08632 -84.22446	>1000m	Gulf Of Mexico | Sink Hole, ~130 Nm W. Of Naples, Florida	199908162008	HBOI_EL-99-08	Harbor Branch Oceanographic Institute	morphological ID from sample by taxonomic expert	Reed, J. (1999). 1999081 Cruise Report.pdf; HBOI Division of Biomedical Marine Research- SE USA; GOM, FKNMS; (JSL II-3164-3182) cruise aboard the R/V Seward Johnson [data].
A	Corallistes (demosponge)	1999-08-16	2019-12-11	910911	genus	172	submersible	26.08632 -84.22446	>1000m	Gulf Of Mexico | Sink Hole, ~130 Nm W. Of Naples, Florida	199908162302	HBOI_EL-99-08	Harbor Branch Oceanographic Institute	morphological ID from sample by taxonomic expert	Reed, J. (1999). 1999081 Cruise Report.pdf; HBOI Division of Biomedical Marine Research- SE USA; GOM, FKNMS; (JSL II-3164-3182) cruise aboard the R/V Seward Johnson [data].
A	Corallistes (demosponge)	1999-08-16	2019-12-11	910912	genus	172	submersible	26.08632 -84.22446	>1000m	Gulf Of Mexico | Sink Hole, ~130 Nm W. Of Naples, Florida	199908162303	HBOI_EL-99-08	Harbor Branch Oceanographic Institute	morphological ID from sample by taxonomic expert	Reed, J. (1999). 1999081 Cruise Report.pdf; HBOI Division of Biomedical Marine Research- SE USA; GOM, FKNMS; (JSL II-3164-3182) cruise aboard the R/V Seward Johnson [data].
A	Corallistes (demosponge)	1999-08-16	2019-12-11	910913	genus	172	submersible	26.08632 -84.22446	>1000m	Gulf Of Mexico | Sink Hole, ~130 Nm W. Of Naples, Florida	199908162304	HBOI_EL-99-08	Harbor Branch Oceanographic Institute	morphological ID from sample by taxonomic expert	Reed, J. (1999). 1999081 Cruise Report.pdf; HBOI Division of Biomedical Marine Research- SE USA; GOM, FKNMS; (JSL II-3164-3182) cruise aboard the R/V Seward Johnson [data].
A	Corallistes (demosponge)	1999-08-12	2019-12-11	910883	genus	174	submersible	26.08617 -84.22284	>1000m	Gulf Of Mexico | Sink Hole, ~130 Nm W. Of Naples, Florida	199908121001	HBOI_EL-99-08	Harbor Branch Oceanographic Institute	morphological ID from sample by taxonomic expert	Reed, J. (1999). 1999081 Cruise Report.pdf; HBOI Division of Biomedical Marine Research- SE USA; GOM, FKNMS; (JSL II-3164-3182) cruise aboard the R/V Seward Johnson [data].
A	Leiodermatium (demosponge)	1999-08-12	2019-12-11	910884	genus	174	submersible	26.08617 -84.22284	>1000m	Gulf Of Mexico | Sink Hole, ~130 Nm W. Of Naples, Florida	199908121002	HBOI_EL-99-08	Harbor Branch Oceanographic Institute	morphological ID from sample by taxonomic expert	Reed, J. (1999). 1999081 Cruise Report.pdf; HBOI Division of Biomedical Marine Research- SE USA; GOM, FKNMS; (JSL II-3164-3182) cruise aboard the R/V Seward Johnson [data].
A	Heteroscleromorpha (demosponge)	1999-08-12	2019-07-18	910885	subclass	174	submersible	26.08617 -84.22284	>1000m	Gulf Of Mexico | Sink Hole, ~130 Nm W. Of Naples, Florida	199908121003	HBOI_EL-99-08	Harbor Branch Oceanographic Institute	ID Uncertain	Reed, J. (1999). 1999081 Cruise Report.pdf; HBOI Division of Biomedical Marine Research- SE USA; GOM, FKNMS; (JSL II-3164-3182) cruise aboard the R/V Seward Johnson [data].
A	Corallistes (demosponge)	1999-08-12	2019-12-11	910887	genus	174	submersible	26.08617 -84.22284	>1000m	Gulf Of Mexico | Sink Hole, ~130 Nm W. Of Naples, Florida	199908121005	HBOI_EL-99-08	Harbor Branch Oceanographic Institute	morphological ID from sample by taxonomic expert	Reed, J. (1999). 1999081 Cruise Report.pdf; HBOI Division of Biomedical Marine Research- SE USA; GOM, FKNMS; (JSL II-3164-3182) cruise aboard the R/V Seward Johnson [data].
A	Corallistes (demosponge)	1999-08-12	2019-12-11	910888	genus	174	submersible	26.08617 -84.22284	>1000m	Gulf Of Mexico | Sink Hole, ~130 Nm W. Of Naples, Florida	199908121006	HBOI_EL-99-08	Harbor Branch Oceanographic Institute	morphological ID from sample by taxonomic expert	Reed, J. (1999). 1999081 Cruise Report.pdf; HBOI Division of Biomedical Marine Research- SE USA; GOM, FKNMS; (JSL II-3164-3182) cruise aboard the R/V Seward Johnson [data].
A	Corallistes (demosponge)	1999-08-12	2019-12-11	910889	genus	174	submersible	26.08617 -84.22284	>1000m	Gulf Of Mexico | Sink Hole, ~130 Nm W. Of Naples, Florida	199908121007	HBOI_EL-99-08	Harbor Branch Oceanographic Institute	morphological ID from sample by taxonomic expert	Reed, J. (1999). 1999081 Cruise Report.pdf; HBOI Division of Biomedical Marine Research- SE USA; GOM, FKNMS; (JSL II-3164-3182) cruise aboard the R/V Seward Johnson [data].
A	Corallistes (demosponge)	1999-08-12	2019-12-11	910890	genus	174	submersible	26.08617 -84.22284	>1000m	Gulf Of Mexico | Sink Hole, ~130 Nm W. Of Naples, Florida	199908121008	HBOI_EL-99-08	Harbor Branch Oceanographic Institute	morphological ID from sample by taxonomic expert	Reed, J. (1999). 1999081 Cruise Report.pdf; HBOI Division of Biomedical Marine Research- SE USA; GOM, FKNMS; (JSL II-3164-3182) cruise aboard the R/V Seward Johnson [data].
A	Pachastrellidae (demosponge)	1999-08-12	2019-07-18	910902	family	177	submersible	26.08516 -84.22498	>1000m	Gulf Of Mexico | Sink Hole, ~130 Nm W. Of Naples, Florida	199908122012	HBOI_EL-99-08	Harbor Branch Oceanographic Institute	morphological ID from sample by taxonomic expert	Reed, J. (1999). 1999081 Cruise Report.pdf; HBOI Division of Biomedical Marine Research- SE USA; GOM, FKNMS; (JSL II-3164-3182) cruise aboard the R/V Seward Johnson [data].
A	Leiodermatium (demosponge)	1999-08-12	2019-12-11	910901	genus	178	submersible	26.08516 -84.22498	>1000m	Gulf Of Mexico | Sink Hole, ~130 Nm W. Of Naples, Florida	199908122011	HBOI_EL-99-08	Harbor Branch Oceanographic Institute	morphological ID from sample by taxonomic expert	Reed, J. (1999). 1999081 Cruise Report.pdf; HBOI Division of Biomedical Marine Research- SE USA; GOM, FKNMS; (JSL II-3164-3182) cruise aboard the R/V Seward Johnson [data].
A	Heteroscleromorpha (demosponge)	1999-08-12	2019-07-18	910900	subclass	181	submersible	26.08516 -84.22498	>1000m	Gulf Of Mexico | Sink Hole, ~130 Nm W. Of Naples, Florida	199908122010	HBOI_EL-99-08	Harbor Branch Oceanographic Institute	ID Uncertain	Reed, J. (1999). 1999081 Cruise Report.pdf; HBOI Division of Biomedical Marine Research- SE USA; GOM, FKNMS; (JSL II-3164-3182) cruise aboard the R/V Seward Johnson [data].
A	Spongosorites (demosponge)	1999-08-12	2019-12-11	910899	genus	184	submersible	26.08516 -84.22498	>1000m	Gulf Of Mexico | Sink Hole, ~130 Nm W. Of Naples, Florida	199908122009	HBOI_EL-99-08	Harbor Branch Oceanographic Institute	morphological ID from sample by taxonomic expert	Reed, J. (1999). 1999081 Cruise Report.pdf; HBOI Division of Biomedical Marine Research- SE USA; GOM, FKNMS; (JSL II-3164-3182) cruise aboard the R/V Seward Johnson [data].
A	Axinellida (demosponge)	1999-08-12	2019-07-18	910897	order	186	submersible	26.08516 -84.22498	>1000m	Gulf Of Mexico | Sink Hole, ~130 Nm W. Of Naples, Florida	199908122007	HBOI_EL-99-08	Harbor Branch Oceanographic Institute	ID Uncertain	Reed, J. (1999). 1999081 Cruise Report.pdf; HBOI Division of Biomedical Marine Research- SE USA; GOM, FKNMS; (JSL II-3164-3182) cruise aboard the R/V Seward Johnson [data].
A	Elatopathes (black coral)	1999-08-12	2019-07-18	571061	genus	188	submersible	26.08681 -84.22518	100m	Naples Sink Hole	3785_T4_1120.jpg	HBOI_SJ-10-07	Harbor Branch Oceanographic Institute	ID by non-expert from video	Reed, John. Harbor Branch Oceanographic Institute. FLOSEE. (2010). National Database for Deep-Sea Corals and Sponges (dataset version 20160113-1). https://deepseacoraldata.noaa.gov/; NOAA Deep Sea Coral Research & Technology Program.
A	Elatopathes (black coral)	1999-08-12	2019-07-18	571064	genus	188	submersible	26.08746 -84.22433	100m	Naples Sink Hole	3785_T3_1032B.jpg	HBOI_SJ-10-07	Harbor Branch Oceanographic Institute	ID by non-expert from video	Reed, John. Harbor Branch Oceanographic Institute. FLOSEE. (2010). National Database for Deep-Sea Corals and Sponges (dataset version 20160113-1). https://deepseacoraldata.noaa.gov/; NOAA Deep Sea Coral Research & Technology Program.
A	Heteroscleromorpha (demosponge)	1999-08-12	2019-07-18	910896	subclass	188	submersible	26.08516 -84.22498	>1000m	Gulf Of Mexico | Sink Hole, ~130 Nm W. Of Naples, Florida	199908122006	HBOI_EL-99-08	Harbor Branch Oceanographic Institute	ID Uncertain	Reed, J. (1999). 1999081 Cruise Report.pdf; HBOI Division of Biomedical Marine Research- SE USA; GOM, FKNMS; (JSL II-3164-3182) cruise aboard the R/V Seward Johnson [data].
A	Poecilosclerida (demosponge)	1999-08-12	2019-07-18	910898	order	188	submersible	26.08516 -84.22498	>1000m	Gulf Of Mexico | Sink Hole, ~130 Nm W. Of Naples, Florida	199908122008	HBOI_EL-99-08	Harbor Branch Oceanographic Institute	ID Uncertain	Reed, J. (1999). 1999081 Cruise Report.pdf; HBOI Division of Biomedical Marine Research- SE USA; GOM, FKNMS; (JSL II-3164-3182) cruise aboard the R/V Seward Johnson [data].
A	Antipatharia (black coral)	1999-08-12	2019-07-18	570940	order	190	submersible	26.08676 -84.22456	100m	Naples Sink Hole	3785_T2_0947.jpg	HBOI_SJ-10-07	Harbor Branch Oceanographic Institute	ID by non-expert from video	Reed, John. Harbor Branch Oceanographic Institute. FLOSEE. (2010). National Database for Deep-Sea Corals and Sponges (dataset version 20160113-1). https://deepseacoraldata.noaa.gov/; NOAA Deep Sea Coral Research & Technology Program.
A	Elatopathes (black coral)	1999-08-12	2019-07-18	571055	genus	190	submersible	26.08669 -84.22458	100m	Naples Sink Hole	3785_T2_0955.jpg	HBOI_SJ-10-07	Harbor Branch Oceanographic Institute	ID by non-expert from video	Reed, John. Harbor Branch Oceanographic Institute. FLOSEE. (2010). National Database for Deep-Sea Corals and Sponges (dataset version 20160113-1). https://deepseacoraldata.noaa.gov/; NOAA Deep Sea Coral Research & Technology Program.
A	Tanacetipathes (black coral)	1999-08-12	2019-07-18	417179	genus	191	submersible	26.08667 -84.22403	100m	Naples Sinkhole & Pulley Ridge North	18-VII-10-1-002	HBOI_SJ-10-07	Harbor Branch Oceanographic Institute	expert with sample	Reed, J. and Rogers, S. 2011. Final cruise report Florida shelf-edge expedition (FLoSEE) Deepwater Horizon oil spill response: survey of deepwater and mesophotic reef ecosystems in the eastern Gulf of Mexico and southeastern Florida. Harbor Branch Oceanographic Institute Technical Report 27.
A	Elatopathes (black coral)	1999-08-12	2019-07-18	571058	genus	191	submersible	26.08658 -84.22468	100m	Naples Sink Hole	3785_T2_0941.jpg	HBOI_SJ-10-07	Harbor Branch Oceanographic Institute	ID by non-expert from video	Reed, John. Harbor Branch Oceanographic Institute. FLOSEE. (2010). National Database for Deep-Sea Corals and Sponges (dataset version 20160113-1). https://deepseacoraldata.noaa.gov/; NOAA Deep Sea Coral Research & Technology Program.
A	Phanopathes rigida (black coral)	2010-07-18	2022-07-01	417178	species	193	submersible	26.08667 -84.22403	100m	Naples Sinkhole & Pulley Ridge North	18-VII-10-1-005	HBOI_SJ-10-07	Harbor Branch Oceanographic Institute	expert with sample	Reed, J. and Rogers, S. 2011. Final cruise report Florida shelf-edge expedition (FLoSEE) Deepwater Horizon oil spill response: survey of deepwater and mesophotic reef ecosystems in the eastern Gulf of Mexico and southeastern Florida. Harbor Branch Oceanographic Institute Technical Report 27.
A	Antipathes (black coral)	2010-07-18	2022-07-01	570943	genus	193	submersible	26.08691 -84.22466	100m	Naples Sink Hole	3785_T2_1007A.jpg	HBOI_SJ-10-07	Harbor Branch Oceanographic Institute	ID by non-expert from video	Reed, John. Harbor Branch Oceanographic Institute. FLOSEE. (2010). National Database for Deep-Sea Corals and Sponges (dataset version 20160113-1). https://deepseacoraldata.noaa.gov/; NOAA Deep Sea Coral Research & Technology Program.
A	Elatopathes (black coral)	2010-07-18	2022-07-01	571063	genus	194	submersible	26.08691 -84.22466	100m	Naples Sink Hole	3785_T2_1007D.jpg	HBOI_SJ-10-07	Harbor Branch Oceanographic Institute	ID by non-expert from video	Reed, John. Harbor Branch Oceanographic Institute. FLOSEE. (2010). National Database for Deep-Sea Corals and Sponges (dataset version 20160113-1). https://deepseacoraldata.noaa.gov/; NOAA Deep Sea Coral Research & Technology Program.
A	Heteroscleromorpha (demosponge)	1999-08-12	2019-07-18	910894	subclass	195	submersible	26.08516 -84.22498	>1000m	Gulf Of Mexico | Sink Hole, ~130 Nm W. Of Naples, Florida	199908122004	HBOI_EL-99-08	Harbor Branch Oceanographic Institute	morphological ID from sample by taxonomic expert	Reed, J. (1999). 1999081 Cruise Report.pdf; HBOI Division of Biomedical Marine Research- SE USA; GOM, FKNMS; (JSL II-3164-3182) cruise aboard the R/V Seward Johnson [data].
A	Petrosia (demosponge)	1999-08-12	2019-12-11	910895	genus	197	submersible	26.08516 -84.22498	>1000m	Gulf Of Mexico | Sink Hole, ~130 Nm W. Of Naples, Florida	199908122005	HBOI_EL-99-08	Harbor Branch Oceanographic Institute	morphological ID from sample by taxonomic expert	Reed, J. (1999). 1999081 Cruise Report.pdf; HBOI Division of Biomedical Marine Research- SE USA; GOM, FKNMS; (JSL II-3164-3182) cruise aboard the R/V Seward Johnson [data].
A	Corallistes (demosponge)	1999-08-12	2019-12-11	910892	genus	204	submersible	26.08516 -84.22498	>1000m	Gulf Of Mexico | Sink Hole, ~130 Nm W. Of Naples, Florida	199908122002	HBOI_EL-99-08	Harbor Branch Oceanographic Institute	morphological ID from sample by taxonomic expert	Reed, J. (1999). 1999081 Cruise Report.pdf; HBOI Division of Biomedical Marine Research- SE USA; GOM, FKNMS; (JSL II-3164-3182) cruise aboard the R/V Seward Johnson [data].
A	Heteroscleromorpha (demosponge)	1999-08-12	2019-07-18	910893	subclass	204	submersible	26.08516 -84.22498	>1000m	Gulf Of Mexico | Sink Hole, ~130 Nm W. Of Naples, Florida	199908122003	HBOI_EL-99-08	Harbor Branch Oceanographic Institute	ID Uncertain	Reed, J. (1999). 1999081 Cruise Report.pdf; HBOI Division of Biomedical Marine Research- SE USA; GOM, FKNMS; (JSL II-3164-3182) cruise aboard the R/V Seward Johnson [data].
A	Hexactinellida (glass sponge)	1999-08-12	2019-07-18	910891	class	215	submersible	26.08516 -84.22498	>1000m	Gulf Of Mexico | Sink Hole, ~130 Nm W. Of Naples, Florida	199908122001	HBOI_EL-99-08	Harbor Branch Oceanographic Institute	morphological ID from sample by taxonomic expert	Reed, J. (1999). 1999081 Cruise Report.pdf; HBOI Division of Biomedical Marine Research- SE USA; GOM, FKNMS; (JSL II-3164-3182) cruise aboard the R/V Seward Johnson [data].
A	Corallistes (demosponge)	1999-08-12	2019-12-11	910886	genus	216	submersible	26.08617 -84.22284	>1000m	Gulf Of Mexico | Sink Hole, ~130 Nm W. Of Naples, Florida	199908121004	HBOI_EL-99-08	Harbor Branch Oceanographic Institute	morphological ID from sample by taxonomic expert	Reed, J. (1999). 1999081 Cruise Report.pdf; HBOI Division of Biomedical Marine Research- SE USA; GOM, FKNMS; (JSL II-3164-3182) cruise aboard the R/V Seward Johnson [data].
A	Schizocyathus fissilis (stony coral (cup coral))	1976-06-28	2019-06-20	421587	species	221	NA	27.067 -84.233	NA	NA	USNM 61744	NMNH_IZ	Smithsonian Institution, National Museum of Natural History	NA	NMNH Invertebrate Zoology Collections - Online Collection Database; Accessed 2014
A	Dendrophylliidae (stony coral (unspecified))	2004-12-01	NA	637676	family	227	NA	27.62737 -84.7445	NA	Gulf of Mexico Off of St. Petersburg	FLMNH-IZ 3996	FLMNH_IZ	Florida Museum of Natural History	NA	Florida Musem of Natural History Online Collections (Accessed 2017-03-01)
A	Bathypsammia (stony coral (cup coral))	1985	2019-12-11	83	genus	240	NA	27.23333 -84.75	NA	W Florida slope	CH-G	USGS_CoWCoG	United States Geological Survey	NA	Newton CR, Mullins HT, Gardulski AF, Hine AC, Dix GR (1987) Coral mounds on the West Florida Slope--unanswered questions regarding the development of deep-water corals: Palaios, v. 2, p. 359-367
A	Deltocyathus calcar (stony coral (cup coral))	1981-04-24	2019-07-09	7632	species	243	NA	27.12 -84.82	NA	Approx. 125 Naut. Mile West Of Venice	USNM 88392	NMNH_IZ	Smithsonian Institution, National Museum of Natural History	morphological ID by taxonomic expert	NMNH Invertebrate Zoology Collections - Online Collection Database; (Accessed 04/25/2012)
A	Deltocyathus calcar (stony coral (cup coral))	1976-06-28	2019-07-09	5689	species	307	NA	26.43 -84.25	NA	off Charlotte Harbor	USNM 62135	NMNH_IZ	Smithsonian Institution, National Museum of Natural History	morphological ID by taxonomic expert	NMNH Invertebrate Zoology Collections - Online Collection Database; (Accessed 04/25/2012)
A	Trochocyathus (Trochocyathus) rawsonii (stony coral (cup coral))	1976-06-28	2019-09-16	5495	species	307	NA	26.43 -84.25	NA	off Charlotte Harbor	USNM 61770	NMNH_IZ	Smithsonian Institution, National Museum of Natural History	morphological ID by taxonomic expert	NMNH Invertebrate Zoology Collections - Online Collection Database; (Accessed 04/25/2012)
A	Deltocyathoides stimpsonii (stony coral (cup coral))	1976-06-28	2019-07-09	5538	species	307	NA	26.43 -84.25	NA	off Charlotte Harbor	USNM 61853	NMNH_IZ	Smithsonian Institution, National Museum of Natural History	morphological ID by taxonomic expert	NMNH Invertebrate Zoology Collections - Online Collection Database; (Accessed 04/25/2012)
