# Supplementary material for: Deep-Sea Sponges and Corals off the Western Coast of Florida—Intracellular Mechanisms of Action of Bioactive Compounds and Technological Advances Supporting the Drug Discovery Pipeline
Source: Mar Drugs. 2023 Nov 28;21(12):615. doi: 10.3390/md21120615 (PMC10744787; doi:10.3390/md21120615)
Supplement: Supplementary file 1 [file marinedrugs-21-00615-s001.zip › Supplementary_File_S8.xlsx]

## Sheet: ALL_5-26-2023
QUADRANT (A,B,C,D)	CORAL OR SPONGE NAME:	Observation Date:	Entry Update:	Catalog Number:	Taxonomic Rank:	Depth (m):	Sampling Equipment:	Position (lat lon):	Location Accuracy(m):	Location:	Sample ID:	Dataset ID:	Data Provider:	Identification Qualifier:	Citation:
B	Haplosclerida (demosponge)	2010-12-15	NA	1019594	order	12	NA	29.78 -84.35	NA	Off pan handle of Florida	YPM IZ 049165	YPM_IZ	Yale University Peabody Museum	NA	Yale University Peabody Museum Collection - Online Databse; Accessed 2017-07
B	Leptogorgia hebes (gorgonian coral)	1957-02-10	NA	1014531	species	24	dredge	29.42 -84.93	NA	Panama City, South of	USNM 50812	NMNH_IZ	Smithsonian Institution, National Museum of Natural History	morphological ID by taxonomic expert	NMNH Invertebrate Zoology Collections - Online Collection Database; Accessed 2019-10-31
B	Leptogorgia euryale (gorgonian coral)	1885-03-15	2019-07-09	11254	species	44	NA	28.7917 -84.6167	>1000m	Apalachicola Bay, South Of	USNM 49764	NMNH_IZ	Smithsonian Institution, National Museum of Natural History	morphological ID by taxonomic expert	NMNH Invertebrate Zoology Collections - Online Collection Database; Accessed 11/30/2012;Bayer. 1952. J. Wash. Acad. Sci. 42(6): 186-188, fig. 1(o-s).
B	Leptogorgia euryale (gorgonian coral)	1885-03-15	2019-07-09	11255	species	44	NA	28.7917 -84.6167	>1000m	Apalachicola Bay, South Of	USNM 49765	NMNH_IZ	Smithsonian Institution, National Museum of Natural History	morphological ID by taxonomic expert	NMNH Invertebrate Zoology Collections - Online Collection Database; Accessed 11/30/2012;Bayer. 1952. J. Wash. Acad. Sci. 42(6): 186-188, fig. 1(o-s).
B	Leptogorgia medusa (gorgonian coral)	1885-03-15	2019-07-09	11256	species	44	NA	28.7917 -84.6167	>1000m	Apalachicola Bay, South Of	USNM 49766	NMNH_IZ	Smithsonian Institution, National Museum of Natural History	morphological ID by taxonomic expert	NMNH Invertebrate Zoology Collections - Online Collection Database; Accessed 11/30/2012;Bayer. 1952. J. Wash. Acad. Sci. 42(6): 186-188, fig. 1(o-s).
B	Leptogorgia medusa (gorgonian coral)	1885-03-15	2019-07-09	10816	species	44	NA	28.7917 -84.6167	>1000m	Apalachicola Bay, South Of	USNM 10464	NMNH_IZ	Smithsonian Institution, National Museum of Natural History	morphological ID by taxonomic expert	NMNH Invertebrate Zoology Collections - Online Collection Database; Accessed 11/30/2012;Bayer. 1952. J. Wash. Acad. Sci. 42(6): 186-188, fig. 1(o-s).
B	Phacelocyathus flos (stony coral (cup coral))	1885-03-15	2021-07-26	619282	species	44	trawl	28.7917 -84.6167	>1000m	Apalachicola Bay, South of	USNM 1129034	NMNH_IZ	Smithsonian Institution, National Museum of Natural History	morphological ID from sample by taxonomic expert	NMNH Invertebrate Zoology Collections - Online Collection Database; (Accessed 01/20/2016)
B	Oculinidae (stony coral (branching))	2011-03-13	NA	637703	family	62	NA	28.21688 -84.43342	NA	Gulf of Mexico, N of St. Petersburg	FLMNH-IZ 9555	FLMNH_IZ	Florida Museum of Natural History	NA	Florida Musem of Natural History Online Collections (Accessed 2017-03-01)
B	Porifera (sponge (unspecified))	2003-10-27	2018-06-15	637706	phylum	49	NA	28.08655 -84.2314	NA	W of Cedar Key	FLMNH-IZ 910	FLMNH_IZ	Florida Museum of Natural History	NA	Florida Musem of Natural History Online Collections (Accessed 2017-03-01)
B	Porifera (sponge (unspecified))	2003-10-19	NA	637709	phylum	62	NA	27.98707 -84.32753	NA	W of Cedar Key	FLMNH-IZ 952	FLMNH_IZ	Florida Museum of Natural History	NA	Florida Musem of Natural History Online Collections (Accessed 2017-03-01)
B	Porifera (sponge (unspecified))	2003-10-30	NA	637710	phylum	62	NA	27.98707 -84.32753	NA	W of Cedar Key	FLMNH-IZ 956	FLMNH_IZ	Florida Museum of Natural History	NA	Florida Musem of Natural History Online Collections (Accessed 2017-03-01)
B	Alcyonacea (gorgonian coral)	2011-03-13	2021-07-26	637678	order	77	NA	28.034 -84.54349	NA	Gulf of Mexico, N of St. Petersburg	FLMNH-IZ 7703	FLMNH_IZ	Florida Museum of Natural History	NA	Florida Musem of Natural History Online Collections (Accessed 2017-03-01)
B	Alcyonacea (gorgonian coral)	2011-03-13	2021-07-26	637679	order	77	NA	28.034 -84.54349	NA	Gulf of Mexico, N of St. Petersburg	FLMNH-IZ 7702	FLMNH_IZ	Florida Museum of Natural History	NA	Florida Musem of Natural History Online Collections (Accessed 2017-03-01)
B	Flabellum (Flabellum) floridanum (stony coral (cup coral))	1977-08-25	2019-07-09	3766	species	192	NA	27.93 -84.8	NA	NA	USNM 48297	NMNH_IZ	Smithsonian Institution, National Museum of Natural History	morphological ID by taxonomic expert	NMNH Invertebrate Zoology Collections - Online Collection Database; (Accessed 04/25/2012)
B	Dasmosmilia lymani (stony coral (cup coral))	1976-07-01	2019-07-09	5750	species	189	corer	27.9497 -84.8003	NA	NA	USNM 62206	NMNH_IZ	Smithsonian Institution, National Museum of Natural History	morphological ID by taxonomic expert	NMNH Invertebrate Zoology Collections - Online Collection Database; (Accessed 04/25/2012)
B	Flabellum (Flabellum) floridanum (stony coral (cup coral))	1976-07-01	2019-07-09	5702	species	189	NA	27.9497 -84.7503	NA	NA	USNM 62152	NMNH_IZ	Smithsonian Institution, National Museum of Natural History	morphological ID by taxonomic expert	NMNH Invertebrate Zoology Collections - Online Collection Database; (Accessed 04/25/2012)
B	Caryophyllia (Caryophyllia) horologium (stony coral (cup coral))	1951-12-06	2019-07-09	2886	species	123	NA	28.1867 -84.87	>1000m	NA	USNM 45376	NMNH_IZ	Smithsonian Institution, National Museum of Natural History	morphological ID by taxonomic expert	NMNH Invertebrate Zoology Collections - Online Collection Database; (Accessed 04/25/2012)
B	Porifera (sponge (unspecified))	2003-03-29	NA	637826	phylum	94	NA	28.19048 -84.81007	NA	Off St. Petersburg	FLMNH-IZ 957	FLMNH_IZ	Florida Museum of Natural History	NA	Florida Musem of Natural History Online Collections (Accessed 2017-03-01)
B	Stichopathes (black coral)	2002-07-24	2019-12-11	422207	genus	81	submersible	28.17166 -84.68548	20m	Steamboat Lumps	SSE02_173_T2_00018.jpg	NOAA_OP-02-07	NOAA, Office of Ocean Exploration and Research	ID by non-expert from image	NOAA, Office of Ocean Exploration and Research (2002). Video from 2002 Sustainable Seas Expeditions. Archived at NOAA Flower Garden Banks National Marine Sanctuaries, Galveston, TX.
B	Stichopathes (black coral)	2002-07-24	2019-12-11	422208	genus	80	submersible	28.17279 -84.68399	20m	Steamboat Lumps	SSE02_173_T2_00018.jpg	NOAA_OP-02-07	NOAA, Office of Ocean Exploration and Research	ID by non-expert from image	NOAA, Office of Ocean Exploration and Research (2002). Video from 2002 Sustainable Seas Expeditions. Archived at NOAA Flower Garden Banks National Marine Sanctuaries, Galveston, TX.
B	Bebryce (gorgonian coral)	2002-07-24	2019-12-11	422209	genus	80	submersible	28.17279 -84.68399	20m	Steamboat Lumps	SSE02_173_T2_00020.jpg	NOAA_OP-02-07	NOAA, Office of Ocean Exploration and Research	ID by non-expert from image	NOAA, Office of Ocean Exploration and Research (2002). Video from 2002 Sustainable Seas Expeditions. Archived at NOAA Flower Garden Banks National Marine Sanctuaries, Galveston, TX.
B	Stichopathes (black coral)	2002-07-24	2019-12-11	422210	genus	82	submersible	28.17282 -84.68399	20m	Steamboat Lumps	SSE02_173_T2_00020.jpg	NOAA_OP-02-07	NOAA, Office of Ocean Exploration and Research	ID by non-expert from image	NOAA, Office of Ocean Exploration and Research (2002). Video from 2002 Sustainable Seas Expeditions. Archived at NOAA Flower Garden Banks National Marine Sanctuaries, Galveston, TX.
B	Bebryce (gorgonian coral)	2002-07-24	2019-12-11	422211	genus	82	submersible	28.17282 -84.68399	20m	Steamboat Lumps	SSE02_173_T2_00021.jpg	NOAA_OP-02-07	NOAA, Office of Ocean Exploration and Research	ID by non-expert from image	NOAA, Office of Ocean Exploration and Research (2002). Video from 2002 Sustainable Seas Expeditions. Archived at NOAA Flower Garden Banks National Marine Sanctuaries, Galveston, TX.
B	Stichopathes (black coral)	2002-07-24	2019-12-11	422212	genus	78	submersible	28.17282 -84.68392	20m	Steamboat Lumps	SSE02_173_T2_00021.jpg	NOAA_OP-02-07	NOAA, Office of Ocean Exploration and Research	ID by non-expert from image	NOAA, Office of Ocean Exploration and Research (2002). Video from 2002 Sustainable Seas Expeditions. Archived at NOAA Flower Garden Banks National Marine Sanctuaries, Galveston, TX.
B	Dendrophylliidae (stony coral (unspecified))	2012-05-24	NA	637675	family	116	NA	28.33818 -84.98413	NA	NNW of St. Petersburg, S of Big Bend area	FLMNH-IZ 9467	FLMNH_IZ	Florida Museum of Natural History	NA	Florida Musem of Natural History Online Collections (Accessed 2017-03-01)
B	Caryophylliidae (stony coral (unspecified))	2012-05-24	NA	637670	family	113	NA	28.35025 -84.94487	NA	NNW of St. Petersburg, S of Big Bend area	FLMNH-IZ 9468	FLMNH_IZ	Florida Museum of Natural History	NA	Florida Musem of Natural History Online Collections (Accessed 2017-03-01)
B	Clathria (demosponge)	2009-07-26	2019-12-11	638336	genus	81	trawl	28.3493 -84.8697	>1000m	NA	USNM 1135377	NMNH_IZ	Smithsonian Institution, National Museum of Natural History	NA	NMNH Invertebrate Zoology Collections Online Collection (accessed 2017-03-15)
B	Cirrhipathes (black coral)	2010-07-31	2022-07-01	417295	genus	53	submersible	28.51188 -84.82323	100m	New Florida Shelf: Snyder Ridge North	31-VII-10-4-012	HBOI_SJ-10-07	Harbor Branch Oceanographic Institute	expert with sample	Reed, J. and Rogers, S. 2011. Final cruise report Florida shelf-edge expedition (FLoSEE) Deepwater Horizon oil spill response: survey of deepwater and mesophotic reef ecosystems in the eastern Gulf of Mexico and southeastern Florida. Harbor Branch Oceanographic Institute Technical Report 27.
B	Ellisella (gorgonian coral)	2010-07-31	2022-07-01	417296	genus	53	submersible	28.51188 -84.82323	100m	New Florida Shelf: Snyder Ridge North	31-VII-10-4-010	HBOI_SJ-10-07	Harbor Branch Oceanographic Institute	expert with sample	Reed, J. and Rogers, S. 2011. Final cruise report Florida shelf-edge expedition (FLoSEE) Deepwater Horizon oil spill response: survey of deepwater and mesophotic reef ecosystems in the eastern Gulf of Mexico and southeastern Florida. Harbor Branch Oceanographic Institute Technical Report 27.
B	Antipathes (black coral)	2010-07-31	2022-07-01	571012	genus	54	submersible	28.51188 -84.82323	100m	C. Koenig Site: SSEGAGAG	3806_T1_1604A.jpg	HBOI_SJ-10-07	Harbor Branch Oceanographic Institute	ID by non-expert from video	Reed, John. Harbor Branch Oceanographic Institute. FLOSEE. (2010). National Database for Deep-Sea Corals and Sponges (dataset version 20160113-1). https://deepseacoraldata.noaa.gov/; NOAA Deep Sea Coral Research & Technology Program.
B	Hypnogorgia pendula (gorgonian coral)	2010-07-31	2022-07-01	571132	species	53	submersible	28.51188 -84.82324	100m	C. Koenig Site: SSEGAGAG	3806_T1_1637.jpg	HBOI_SJ-10-07	Harbor Branch Oceanographic Institute	ID by non-expert from video	Reed, John. Harbor Branch Oceanographic Institute. FLOSEE. (2010). National Database for Deep-Sea Corals and Sponges (dataset version 20160113-1). https://deepseacoraldata.noaa.gov/; NOAA Deep Sea Coral Research & Technology Program.
B	Ellisella (gorgonian coral)	2010-07-31	2022-07-01	571082	genus	53	submersible	28.51188 -84.82323	100m	C. Koenig Site: SSEGAGAG	3806_T3_1754.jpg	HBOI_SJ-10-07	Harbor Branch Oceanographic Institute	ID by non-expert from video	Reed, John. Harbor Branch Oceanographic Institute. FLOSEE. (2010). National Database for Deep-Sea Corals and Sponges (dataset version 20160113-1). https://deepseacoraldata.noaa.gov/; NOAA Deep Sea Coral Research & Technology Program.
B	Hypnogorgia pendula (gorgonian coral)	2010-07-31	2022-07-01	571092	species	53	submersible	28.51188 -84.82323	100m	C. Koenig Site: SSEGAGAG	3806_T2_1702B.jpg	HBOI_SJ-10-07	Harbor Branch Oceanographic Institute	ID by non-expert from video	Reed, John. Harbor Branch Oceanographic Institute. FLOSEE. (2010). National Database for Deep-Sea Corals and Sponges (dataset version 20160113-1). https://deepseacoraldata.noaa.gov/; NOAA Deep Sea Coral Research & Technology Program.
B	Stichopathes (black coral)	2010-07-31	2022-07-01	571478	genus	53	submersible	28.51188 -84.82323	100m	C. Koenig Site: SSEGAGAG	3806_T3_1800.jpg	HBOI_SJ-10-07	Harbor Branch Oceanographic Institute	ID by non-expert from video	Reed, John. Harbor Branch Oceanographic Institute. FLOSEE. (2010). National Database for Deep-Sea Corals and Sponges (dataset version 20160113-1). https://deepseacoraldata.noaa.gov/; NOAA Deep Sea Coral Research & Technology Program.
B	Stichopathes (black coral)	2010-07-31	2022-07-01	571438	genus	54	submersible	28.51188 -84.82323	100m	C. Koenig Site: SSEGAGAG	3806_T1_1604B.jpg	HBOI_SJ-10-07	Harbor Branch Oceanographic Institute	ID by non-expert from video	Reed, John. Harbor Branch Oceanographic Institute. FLOSEE. (2010). National Database for Deep-Sea Corals and Sponges (dataset version 20160113-1). https://deepseacoraldata.noaa.gov/; NOAA Deep Sea Coral Research & Technology Program.
B	Stichopathes (black coral)	2010-07-31	2022-07-01	571415	genus	53	submersible	28.51233 -84.82306	100m	C. Koenig Site: SSEGAGAG	3806_T2_1647.jpg	HBOI_SJ-10-07	Harbor Branch Oceanographic Institute	ID by non-expert from video	Reed, John. Harbor Branch Oceanographic Institute. FLOSEE. (2010). National Database for Deep-Sea Corals and Sponges (dataset version 20160113-1). https://deepseacoraldata.noaa.gov/; NOAA Deep Sea Coral Research & Technology Program.
B	Cladocora debilis (stony coral (branching))	1885-03-15	2019-07-09	420289	species	55	NA	28.75 -85.03333	NA	Apalachicola Bay, South of	USNM 10452	NMNH_IZ	Smithsonian Institution, National Museum of Natural History	NA	NMNH Invertebrate Zoology Collections - Online Collection Database; Accessed 2014
B	Funiculina quadrangularis (sea pen)	1885-03-15	2019-07-09	2101	species	55	NA	28.75 -85.0333	>1000m	Apalachicola Bay, South Of	USNM 10455	NMNH_IZ	Smithsonian Institution, National Museum of Natural History	morphological ID by taxonomic expert	NMNH Invertebrate Zoology Collections - Online Collection Database; (Accessed 04/10/2012)
B	Telesto sanguinea (stoloniferan coral)	1885-03-15	2019-07-09	2878	species	55	NA	28.75 -85.0333	>1000m	Apalachicola Bay, South Of	USNM 44100	NMNH_IZ	Smithsonian Institution, National Museum of Natural History	morphological ID by taxonomic expert	NMNH Invertebrate Zoology Collections - Online Collection Database; Accessed 10/31/2011
B	Scleracis guadalupensis (gorgonian coral)	1954	2019-07-09	421608	species	51	NA	28.833 -85	NA	Cape St. George, South Of	USNM 50064	NMNH_IZ	Smithsonian Institution, National Museum of Natural History	NA	NMNH Invertebrate Zoology Collections - Online Collection Database; Accessed 2014
B	Muriceides kükenthali (gorgonian coral)	1954-03-07	2019-07-09	3998	species	53	NA	28.9167 -85.1167	>1000m	Cape San Blas, South Of	USNM 50059	NMNH_IZ	Smithsonian Institution, National Museum of Natural History	morphological ID by taxonomic expert	NMNH Invertebrate Zoology Collections - Online Collection Database; Accessed 10/31/2011
B	Lytreia plana (gorgonian coral)	1954-03-07	2019-07-09	3999	species	53	NA	28.9167 -85.1167	>1000m	Apalachicola, South Of	USNM 50060	NMNH_IZ	Smithsonian Institution, National Museum of Natural History	morphological ID by taxonomic expert	NMNH Invertebrate Zoology Collections - Online Collection Database; Accessed 10/31/2011
B	Stichopathes (black coral)	1953-03-07	2019-12-11	4343	genus	53	NA	28.9167 -85.1167	NA	Cape San Blas, South Of	USNM 53453	NMNH_IZ	Smithsonian Institution, National Museum of Natural History	morphological ID from sample by taxonomic expert	NMNH Invertebrate Zoology Collections - Online Collection Database; Accessed 06/08/2017
B	Telesto sanguinea (stoloniferan coral)	1954-03-07	2019-07-09	4000	species	53	NA	28.92 -85.12	>1000m	St. Vincent Island, S Of	USNM 50061	NMNH_IZ	Smithsonian Institution, National Museum of Natural History	morphological ID by taxonomic expert	NMNH Invertebrate Zoology Collections - Online Collection Database; Accessed 10/31/2011
B	Placogorgia mirabilis (gorgonian coral)	1954-03-07	2019-07-09	11263	species	53	NA	28.92 -85.12	NA	Cape St. George, South Of	USNM 50065	NMNH_IZ	Smithsonian Institution, National Museum of Natural History	morphological ID by taxonomic expert	NMNH Invertebrate Zoology Collections - Online Collection Database; Accessed 11/30/2012
B	Antipathes (black coral)	2010-07-31	2022-07-01	570959	genus	75	submersible	28.35424 -84.82913	100m	Snyder Ridge	3805_T1_0830.jpg	HBOI_SJ-10-07	Harbor Branch Oceanographic Institute	ID by non-expert from video	Reed, John. Harbor Branch Oceanographic Institute. FLOSEE. (2010). National Database for Deep-Sea Corals and Sponges (dataset version 20160113-1). https://deepseacoraldata.noaa.gov/; NOAA Deep Sea Coral Research & Technology Program.
B	Antipathes (black coral)	2010-07-31	2022-07-01	570976	genus	74	submersible	28.35395 -84.82877	100m	Snyder Ridge	3805_T1_0838C.jpg	HBOI_SJ-10-07	Harbor Branch Oceanographic Institute	ID by non-expert from video	Reed, John. Harbor Branch Oceanographic Institute. FLOSEE. (2010). National Database for Deep-Sea Corals and Sponges (dataset version 20160113-1). https://deepseacoraldata.noaa.gov/; NOAA Deep Sea Coral Research & Technology Program.
B	Stichopathes (black coral)	2010-07-31	2022-07-01	571462	genus	74	submersible	28.35395 -84.82877	100m	Snyder Ridge	3805_T1_0838C.jpg	HBOI_SJ-10-07	Harbor Branch Oceanographic Institute	ID by non-expert from video	Reed, John. Harbor Branch Oceanographic Institute. FLOSEE. (2010). National Database for Deep-Sea Corals and Sponges (dataset version 20160113-1). https://deepseacoraldata.noaa.gov/; NOAA Deep Sea Coral Research & Technology Program.
B	Tanacetipathes (black coral)	2010-07-31	2022-07-01	571565	genus	74	submersible	28.35395 -84.82877	100m	Snyder Ridge	3805_T1_0838B.jpg	HBOI_SJ-10-07	Harbor Branch Oceanographic Institute	ID by non-expert from video	Reed, John. Harbor Branch Oceanographic Institute. FLOSEE. (2010). National Database for Deep-Sea Corals and Sponges (dataset version 20160113-1). https://deepseacoraldata.noaa.gov/; NOAA Deep Sea Coral Research & Technology Program.
B	Hypnogorgia pendula (gorgonian coral)	2010-07-31	2022-07-01	571104	species	74	submersible	28.35392 -84.82852	100m	Snyder Ridge	3805_T1_0841.jpg	HBOI_SJ-10-07	Harbor Branch Oceanographic Institute	ID by non-expert from video	Reed, John. Harbor Branch Oceanographic Institute. FLOSEE. (2010). National Database for Deep-Sea Corals and Sponges (dataset version 20160113-1). https://deepseacoraldata.noaa.gov/; NOAA Deep Sea Coral Research & Technology Program.
B	Stichopathes (black coral)	2010-07-31	2022-07-01	571491	genus	74	submersible	28.35392 -84.82852	100m	Snyder Ridge	3805_T1_0841.jpg	HBOI_SJ-10-07	Harbor Branch Oceanographic Institute	ID by non-expert from video	Reed, John. Harbor Branch Oceanographic Institute. FLOSEE. (2010). National Database for Deep-Sea Corals and Sponges (dataset version 20160113-1). https://deepseacoraldata.noaa.gov/; NOAA Deep Sea Coral Research & Technology Program.
B	Stichopathes (black coral)	2010-07-31	2022-07-01	571433	genus	73	submersible	28.35383 -84.82815	100m	Snyder Ridge	3805_T2_0958.jpg	HBOI_SJ-10-07	Harbor Branch Oceanographic Institute	ID by non-expert from video	Reed, John. Harbor Branch Oceanographic Institute. FLOSEE. (2010). National Database for Deep-Sea Corals and Sponges (dataset version 20160113-1). https://deepseacoraldata.noaa.gov/; NOAA Deep Sea Coral Research & Technology Program.
B	Madracis (stony coral (branching))	2010-07-31	2022-07-01	571234	genus	72	submersible	28.35371 -84.82781	100m	Snyder Ridge	3805_T2_1004A.jpg	HBOI_SJ-10-07	Harbor Branch Oceanographic Institute	ID by non-expert from video	Reed, John. Harbor Branch Oceanographic Institute. FLOSEE. (2010). National Database for Deep-Sea Corals and Sponges (dataset version 20160113-1). https://deepseacoraldata.noaa.gov/; NOAA Deep Sea Coral Research & Technology Program.
B	Stichopathes (black coral)	2010-07-31	2022-07-01	571481	genus	70	submersible	28.35331 -84.82759	100m	Snyder Ridge	3805_T3_1040.jpg	HBOI_SJ-10-07	Harbor Branch Oceanographic Institute	ID by non-expert from video	Reed, John. Harbor Branch Oceanographic Institute. FLOSEE. (2010). National Database for Deep-Sea Corals and Sponges (dataset version 20160113-1). https://deepseacoraldata.noaa.gov/; NOAA Deep Sea Coral Research & Technology Program.
B	Madracis (stony coral (branching))	2010-07-31	2022-07-01	571205	genus	71	submersible	28.35439 -84.8284	100m	Snyder Ridge	3805_T2_0920A.jpg	HBOI_SJ-10-07	Harbor Branch Oceanographic Institute	ID by non-expert from video	Reed, John. Harbor Branch Oceanographic Institute. FLOSEE. (2010). National Database for Deep-Sea Corals and Sponges (dataset version 20160113-1). https://deepseacoraldata.noaa.gov/; NOAA Deep Sea Coral Research & Technology Program.
B	Tanacetipathes (black coral)	2010-07-31	2022-07-01	571580	genus	72	submersible	28.35416 -84.82841	100m	Snyder Ridge	3805_T1_0900A.jpg	HBOI_SJ-10-07	Harbor Branch Oceanographic Institute	ID by non-expert from video	Reed, John. Harbor Branch Oceanographic Institute. FLOSEE. (2010). National Database for Deep-Sea Corals and Sponges (dataset version 20160113-1). https://deepseacoraldata.noaa.gov/; NOAA Deep Sea Coral Research & Technology Program.
B	Oxysmilia rotundifolia (stony coral (cup coral))	2010-07-31	2019-07-09	9194	species	73	submersible	28.35414 -84.82825	100m	West Florida Shelf, Snyder Ridge	USNM 1150310	NMNH_IZ	Smithsonian Institution, National Museum of Natural History	morphological ID by taxonomic expert	NMNH Invertebrate Zoology Collections - Online Collection Database; (Accessed 01/20/2016)
B	Plexauridae (gorgonian coral)	2010-07-31	2022-07-01	417292	family	71	submersible	28.35413 -84.82825	100m	New Florida Shelf: Snyder Ridge North	31-VII-10-1-002	HBOI_SJ-10-07	Harbor Branch Oceanographic Institute	expert with sample	Reed, J. and Rogers, S. 2011. Final cruise report Florida shelf-edge expedition (FLoSEE) Deepwater Horizon oil spill response: survey of deepwater and mesophotic reef ecosystems in the eastern Gulf of Mexico and southeastern Florida. Harbor Branch Oceanographic Institute Technical Report 27.
B	Madracis (stony coral (branching))	2010-07-31	2022-07-01	417293	genus	71	submersible	28.35413 -84.82825	100m	New Florida Shelf: Snyder Ridge North	31-VII-10-1-003	HBOI_SJ-10-07	Harbor Branch Oceanographic Institute	expert with sample	Reed, J. and Rogers, S. 2011. Final cruise report Florida shelf-edge expedition (FLoSEE) Deepwater Horizon oil spill response: survey of deepwater and mesophotic reef ecosystems in the eastern Gulf of Mexico and southeastern Florida. Harbor Branch Oceanographic Institute Technical Report 27.
B	Antipathes (black coral)	2010-07-31	2022-07-01	570945	genus	71	submersible	28.35425 -84.82821	100m	Snyder Ridge	3805_T1_0905.jpg	HBOI_SJ-10-07	Harbor Branch Oceanographic Institute	ID by non-expert from video	Reed, John. Harbor Branch Oceanographic Institute. FLOSEE. (2010). National Database for Deep-Sea Corals and Sponges (dataset version 20160113-1). https://deepseacoraldata.noaa.gov/; NOAA Deep Sea Coral Research & Technology Program.
B	Bebryce (gorgonian coral)	2010-07-31	2022-07-01	571040	genus	68	submersible	28.35421 -84.82825	100m	Snyder Ridge	3805_T2_0941A.jpg	HBOI_SJ-10-07	Harbor Branch Oceanographic Institute	ID by non-expert from video	Reed, John. Harbor Branch Oceanographic Institute. FLOSEE. (2010). National Database for Deep-Sea Corals and Sponges (dataset version 20160113-1). https://deepseacoraldata.noaa.gov/; NOAA Deep Sea Coral Research & Technology Program.
B	Stichopathes (black coral)	2010-07-31	2022-07-01	571470	genus	68	submersible	28.35421 -84.82825	100m	Snyder Ridge	3805_T2_0941B.jpg	HBOI_SJ-10-07	Harbor Branch Oceanographic Institute	ID by non-expert from video	Reed, John. Harbor Branch Oceanographic Institute. FLOSEE. (2010). National Database for Deep-Sea Corals and Sponges (dataset version 20160113-1). https://deepseacoraldata.noaa.gov/; NOAA Deep Sea Coral Research & Technology Program.
B	Tanacetipathes (black coral)	2010-07-31	2022-07-01	571579	genus	68	submersible	28.35421 -84.82825	100m	Snyder Ridge	3805_T2_0941A.jpg	HBOI_SJ-10-07	Harbor Branch Oceanographic Institute	ID by non-expert from video	Reed, John. Harbor Branch Oceanographic Institute. FLOSEE. (2010). National Database for Deep-Sea Corals and Sponges (dataset version 20160113-1). https://deepseacoraldata.noaa.gov/; NOAA Deep Sea Coral Research & Technology Program.
B	Tanacetipathes (black coral)	2010-07-31	2022-07-01	571580	genus	72	submersible	28.35416 -84.82841	100m	Snyder Ridge	3805_T1_0900A.jpg	HBOI_SJ-10-07	Harbor Branch Oceanographic Institute	ID by non-expert from video	Reed, John. Harbor Branch Oceanographic Institute. FLOSEE. (2010). National Database for Deep-Sea Corals and Sponges (dataset version 20160113-1). https://deepseacoraldata.noaa.gov/; NOAA Deep Sea Coral Research & Technology Program.
B	Oxysmilia rotundifolia (stony coral (cup coral))	2010-07-31	2019-07-09	9194	species	73	submersible	28.35414 -84.82825	100m	West Florida Shelf, Snyder Ridge	USNM 1150310	NMNH_IZ	Smithsonian Institution, National Museum of Natural History	morphological ID by taxonomic expert	NMNH Invertebrate Zoology Collections - Online Collection Database; (Accessed 01/20/2016)
B	Antipathes (black coral)	2010-07-31	2022-07-01	570945	genus	71	submersible	28.35425 -84.82821	100m	Snyder Ridge	3805_T1_0905.jpg	HBOI_SJ-10-07	Harbor Branch Oceanographic Institute	ID by non-expert from video	Reed, John. Harbor Branch Oceanographic Institute. FLOSEE. (2010). National Database for Deep-Sea Corals and Sponges (dataset version 20160113-1). https://deepseacoraldata.noaa.gov/; NOAA Deep Sea Coral Research & Technology Program.
B	Bebryce (gorgonian coral)	2010-07-31	2022-07-01	571040	genus	68	submersible	28.35421 -84.82825	100m	Snyder Ridge	3805_T2_0941A.jpg	HBOI_SJ-10-07	Harbor Branch Oceanographic Institute	ID by non-expert from video	Reed, John. Harbor Branch Oceanographic Institute. FLOSEE. (2010). National Database for Deep-Sea Corals and Sponges (dataset version 20160113-1). https://deepseacoraldata.noaa.gov/; NOAA Deep Sea Coral Research & Technology Program.
B	Stichopathes (black coral)	2010-07-31	2022-07-01	571470	genus	68	submersible	28.35421 -84.82825	100m	Snyder Ridge	3805_T2_0941B.jpg	HBOI_SJ-10-07	Harbor Branch Oceanographic Institute	ID by non-expert from video	Reed, John. Harbor Branch Oceanographic Institute. FLOSEE. (2010). National Database for Deep-Sea Corals and Sponges (dataset version 20160113-1). https://deepseacoraldata.noaa.gov/; NOAA Deep Sea Coral Research & Technology Program.
B	Tanacetipathes (black coral)	2010-07-31	2022-07-01	571579	genus	68	submersible	28.35421 -84.82825	100m	Snyder Ridge	3805_T2_0941A.jpg	HBOI_SJ-10-07	Harbor Branch Oceanographic Institute	ID by non-expert from video	Reed, John. Harbor Branch Oceanographic Institute. FLOSEE. (2010). National Database for Deep-Sea Corals and Sponges (dataset version 20160113-1). https://deepseacoraldata.noaa.gov/; NOAA Deep Sea Coral Research & Technology Program.
B	Tanacetipathes (black coral)	2010-07-31	2022-07-01	571580	genus	72	submersible	28.35416 -84.82841	100m	Snyder Ridge	3805_T1_0900A.jpg	HBOI_SJ-10-07	Harbor Branch Oceanographic Institute	ID by non-expert from video	Reed, John. Harbor Branch Oceanographic Institute. FLOSEE. (2010). National Database for Deep-Sea Corals and Sponges (dataset version 20160113-1). https://deepseacoraldata.noaa.gov/; NOAA Deep Sea Coral Research & Technology Program.
B	Antipathes (black coral)	2010-07-31	2022-07-01	570945	genus	71	submersible	28.35425 -84.82821	100m	Snyder Ridge	3805_T1_0905.jpg	HBOI_SJ-10-07	Harbor Branch Oceanographic Institute	ID by non-expert from video	Reed, John. Harbor Branch Oceanographic Institute. FLOSEE. (2010). National Database for Deep-Sea Corals and Sponges (dataset version 20160113-1). https://deepseacoraldata.noaa.gov/; NOAA Deep Sea Coral Research & Technology Program.
B	Bebryce (gorgonian coral)	2010-07-31	2022-07-01	571040	genus	68	submersible	28.35421 -84.82825	100m	Snyder Ridge	3805_T2_0941A.jpg	HBOI_SJ-10-07	Harbor Branch Oceanographic Institute	ID by non-expert from video	Reed, John. Harbor Branch Oceanographic Institute. FLOSEE. (2010). National Database for Deep-Sea Corals and Sponges (dataset version 20160113-1). https://deepseacoraldata.noaa.gov/; NOAA Deep Sea Coral Research & Technology Program.
B	Stichopathes (black coral)	2010-07-31	2022-07-01	571470	genus	68	submersible	28.35421 -84.82825	100m	Snyder Ridge	3805_T2_0941B.jpg	HBOI_SJ-10-07	Harbor Branch Oceanographic Institute	ID by non-expert from video	Reed, John. Harbor Branch Oceanographic Institute. FLOSEE. (2010). National Database for Deep-Sea Corals and Sponges (dataset version 20160113-1). https://deepseacoraldata.noaa.gov/; NOAA Deep Sea Coral Research & Technology Program.
B	Tanacetipathes (black coral)	2010-07-31	2022-07-01	571579	genus	68	submersible	28.35421 -84.82825	100m	Snyder Ridge	3805_T2_0941A.jpg	HBOI_SJ-10-07	Harbor Branch Oceanographic Institute	ID by non-expert from video	Reed, John. Harbor Branch Oceanographic Institute. FLOSEE. (2010). National Database for Deep-Sea Corals and Sponges (dataset version 20160113-1). https://deepseacoraldata.noaa.gov/; NOAA Deep Sea Coral Research & Technology Program.
B	Madracis (stony coral (branching))	2010-07-31	2022-07-01	571211	genus	72	submersible	28.35409 -84.82789	100m	Snyder Ridge	3805_T2_0954.jpg	HBOI_SJ-10-07	Harbor Branch Oceanographic Institute	ID by non-expert from video	Reed, John. Harbor Branch Oceanographic Institute. FLOSEE. (2010). National Database for Deep-Sea Corals and Sponges (dataset version 20160113-1). https://deepseacoraldata.noaa.gov/; NOAA Deep Sea Coral Research & Technology Program.
B	Tanacetipathes (black coral)	2010-07-31	2022-07-01	571586	genus	72	submersible	28.35412 -84.82795	100m	Snyder Ridge	3805_T2_0953B.jpg	HBOI_SJ-10-07	Harbor Branch Oceanographic Institute	ID by non-expert from video	Reed, John. Harbor Branch Oceanographic Institute. FLOSEE. (2010). National Database for Deep-Sea Corals and Sponges (dataset version 20160113-1). https://deepseacoraldata.noaa.gov/; NOAA Deep Sea Coral Research & Technology Program.
B	Antipathes (black coral)	2010-07-31	2022-07-01	570973	genus	71	submersible	28.35418 -84.82806	100m	Snyder Ridge	3805_T2_0952.jpg	HBOI_SJ-10-07	Harbor Branch Oceanographic Institute	ID by non-expert from video	Reed, John. Harbor Branch Oceanographic Institute. FLOSEE. (2010). National Database for Deep-Sea Corals and Sponges (dataset version 20160113-1). https://deepseacoraldata.noaa.gov/; NOAA Deep Sea Coral Research & Technology Program.
B	Madracis (stony coral (branching))	2010-07-31	2022-07-01	571211	genus	72	submersible	28.35409 -84.82789	100m	Snyder Ridge	3805_T2_0954.jpg	HBOI_SJ-10-07	Harbor Branch Oceanographic Institute	ID by non-expert from video	Reed, John. Harbor Branch Oceanographic Institute. FLOSEE. (2010). National Database for Deep-Sea Corals and Sponges (dataset version 20160113-1). https://deepseacoraldata.noaa.gov/; NOAA Deep Sea Coral Research & Technology Program.
B	Tanacetipathes (black coral)	2010-07-31	2022-07-01	571586	genus	72	submersible	28.35412 -84.82795	100m	Snyder Ridge	3805_T2_0953B.jpg	HBOI_SJ-10-07	Harbor Branch Oceanographic Institute	ID by non-expert from video	Reed, John. Harbor Branch Oceanographic Institute. FLOSEE. (2010). National Database for Deep-Sea Corals and Sponges (dataset version 20160113-1). https://deepseacoraldata.noaa.gov/; NOAA Deep Sea Coral Research & Technology Program.
B	Antipathes (black coral)	2010-07-31	2022-07-01	570945	genus	71	submersible	28.35425 -84.82821	100m	Snyder Ridge	3805_T1_0905.jpg	HBOI_SJ-10-07	Harbor Branch Oceanographic Institute	ID by non-expert from video	Reed, John. Harbor Branch Oceanographic Institute. FLOSEE. (2010). National Database for Deep-Sea Corals and Sponges (dataset version 20160113-1). https://deepseacoraldata.noaa.gov/; NOAA Deep Sea Coral Research & Technology Program.
B	Antipathes (black coral)	2010-07-31	2022-07-01	570973	genus	71	submersible	28.35418 -84.82806	100m	Snyder Ridge	3805_T2_0952.jpg	HBOI_SJ-10-07	Harbor Branch Oceanographic Institute	ID by non-expert from video	Reed, John. Harbor Branch Oceanographic Institute. FLOSEE. (2010). National Database for Deep-Sea Corals and Sponges (dataset version 20160113-1). https://deepseacoraldata.noaa.gov/; NOAA Deep Sea Coral Research & Technology Program.
