# Supplementary material for: Deep-Sea Sponges and Corals off the Western Coast of Florida—Intracellular Mechanisms of Action of Bioactive Compounds and Technological Advances Supporting the Drug Discovery Pipeline
Source: Mar Drugs. 2023 Nov 28;21(12):615. doi: 10.3390/md21120615 (PMC10744787; doi:10.3390/md21120615)
Supplement: Supplementary file 1 [file marinedrugs-21-00615-s001.zip › Supplementary_File_S9.xlsx]

## Sheet: ALL_5-27-2023
QUADRANT (A,B,C,D)	CORAL OR SPONGE NAME:	Observation Date:	Entry Update:	Catalog Number:	Taxonomic Rank:	Depth (m):	Sampling Equipment:	Position (lat lon):	Location Accuracy(m):	Location:	Sample ID:	Dataset ID:	Data Provider:	Identification Qualifier:	Citation:
C	Cinachyra (demosponge)	1955-10-23	NA	1019089	genus	8	NA	28.0167 -82.9333	NA	About 5 nautical miles W of Big Pass Channel	YPM IZ 005439.PR	YPM_IZ	Yale University Peabody Museum	NA	Yale University Peabody Museum Collection - Online Databse; Accessed 2017-07
C	Clathria (Thalysias) juniperina (demosponge)	1955-10-23	NA	1019225	species	8	NA	28.0167 -82.9333	NA	About 5 nautical miles W of Big Pass Channel	YPM IZ 005440.PR	YPM_IZ	Yale University Peabody Museum	NA	Yale University Peabody Museum Collection - Online Databse; Accessed 2017-07
C	Haliclona (Reniera) (demosponge)	1955-10-24	NA	1019522	subgenus	5	NA	27.8833 -82.8833	NA	Largo, About 1.25 nautical miles due west of Indian Rocks Beach	YPM IZ 005443.PR	YPM_IZ	Yale University Peabody Museum	NA	Yale University Peabody Museum Collection - Online Databse; Accessed 2017-07
C	Phyllangia americana mouchezii (stony coral (cup coral))	1951-12-08	2019-07-09	620452	subspecies	15	dredge	27.7058 -82.9908	NA	Passe Grille, 9 Mile West Of	USNM 45276	NMNH_IZ	Smithsonian Institution, National Museum of Natural History	morphological ID from sample by taxonomic expert	NMNH Invertebrate Zoology Collections - Online Collection Database; (Accessed 01/20/2016)
C	Phyllangia americana americana (stony coral (cup coral))	1954-03-18	2019-07-09	619132	subspecies	37	trawl	27.6 -83.3	>1000m	NA	USNM 99303	NMNH_IZ	Smithsonian Institution, National Museum of Natural History	morphological ID from sample by taxonomic expert	NMNH Invertebrate Zoology Collections - Online Collection Database; (Accessed 01/20/2016)
C	Phyllangia americana mouchezii (stony coral (cup coral))	1952-04-04	2019-07-09	619295	subspecies	14	dredge	27.0353 -82.5362	NA	Venice, 8 Mile West Of	USNM 45302	NMNH_IZ	Smithsonian Institution, National Museum of Natural History	morphological ID from sample by taxonomic expert	NMNH Invertebrate Zoology Collections - Online Collection Database; (Accessed 01/20/2016)
C	Phyllangia americana mouchezii (stony coral (cup coral))	1951-12-09	2019-07-09	619294	subspecies	12	dredge	27.5567 -82.86	NA	Egmont Key, 5 Mile West Of	USNM 45281	NMNH_IZ	Smithsonian Institution, National Museum of Natural History	morphological ID from sample by taxonomic expert	NMNH Invertebrate Zoology Collections - Online Collection Database; (Accessed 01/20/2016)
C	Leptogorgia hebes (gorgonian coral)	1951-12-09	NA	1014519	species	13	NA	27.5667 -82.8533	NA	Tampa Bay	USNM 50053	NMNH_IZ	Smithsonian Institution, National Museum of Natural History	morphological ID by taxonomic expert	NMNH Invertebrate Zoology Collections - Online Collection Database; Accessed 2019-10-31
C	Leptogorgia hebes (gorgonian coral)	1952-06-25	NA	1014522	species	8	NA	26.5 -82.25	NA	Charlotte Harbor, Longboat Pass, 3.5 Mile SW Of Pass And 1.25 Mile Offshore	USNM 50260	NMNH_IZ	Smithsonian Institution, National Museum of Natural History	morphological ID by taxonomic expert	NMNH Invertebrate Zoology Collections - Online Collection Database; Accessed 2019-10-31
C	Leptogorgia hebes (gorgonian coral)	1951-03-24	NA	1014527	species	10	NA	26.5 -82.25	NA	Charlotte Harbor, Longboat Pass, 3.5 Mile SW Of Pass	USNM 50565	NMNH_IZ	Smithsonian Institution, National Museum of Natural History	morphological ID by taxonomic expert	NMNH Invertebrate Zoology Collections - Online Collection Database; Accessed 2019-10-31
C	Astrangia (stony coral (cup coral))	1968-03-21	NA	1015548	genus	8	NA	26.5 -82.25	NA	Charlotte Harbor, Captiva Pass, North Edge Of Pass	USNM 95515	NMNH_IZ	Smithsonian Institution, National Museum of Natural History	morphological ID by taxonomic expert	NMNH Invertebrate Zoology Collections - Online Collection Database; Accessed 2019-10-31
C	Astrangia (stony coral (cup coral))	1968-04-18	NA	1015552	genus	8	NA	26.5 -82.25	NA	Charlotte Harbor, In Channel Off Rokeelia	USNM 96223	NMNH_IZ	Smithsonian Institution, National Museum of Natural History	morphological ID by taxonomic expert	NMNH Invertebrate Zoology Collections - Online Collection Database; Accessed 2019-10-31
C	Astrangia poculata (stony coral (cup coral))	1884-02	NA	1015214	species	3	NA	26.47 -81.97	NA	Punta Rassa	USNM 6944	NMNH_IZ	Smithsonian Institution, National Museum of Natural History	NA	NMNH Invertebrate Zoology Collections - Online Collection Database; Accessed 2019-10-31
C	Astrangia poculata (stony coral (cup coral))	1884-02	NA	1015244	species	3	NA	26.47 -81.97	NA	Punta Rassa	USNM 7410	NMNH_IZ	Smithsonian Institution, National Museum of Natural History	NA	NMNH Invertebrate Zoology Collections - Online Collection Database; Accessed 2019-10-31
C	Astrangia poculata (stony coral (cup coral))	1884-02	NA	1015245	species	3	NA	26.47 -81.97	NA	Punta Rassa	USNM 7411	NMNH_IZ	Smithsonian Institution, National Museum of Natural History	NA	NMNH Invertebrate Zoology Collections - Online Collection Database; Accessed 2019-10-31
C	Astrangia poculata (stony coral (cup coral))	1884-02	NA	1015246	species	3	NA	26.47 -81.97	NA	Punta Rassa	USNM 7412	NMNH_IZ	Smithsonian Institution, National Museum of Natural History	NA	NMNH Invertebrate Zoology Collections - Online Collection Database; Accessed 2019-10-31
C	Phyllangia americana (stony coral (cup coral))	1982-12-08	2019-07-09	619685	species	13	NA	26.2978 -82.2103	NA	Sanibel Island, SW Of	USNM 84572	NMNH_IZ	Smithsonian Institution, National Museum of Natural History	NA	NMNH Invertebrate Zoology Collections - Online Collection Database; (Accessed 01/20/2016)
C	Phyllangia americana (stony coral (cup coral))	1982-12-05	2019-07-09	620148	species	13	NA	26.2978 -82.2103	NA	Sanibel Island, SW Of	USNM 84571	NMNH_IZ	Smithsonian Institution, National Museum of Natural History	NA	NMNH Invertebrate Zoology Collections - Online Collection Database; (Accessed 01/20/2016)
C	Phyllangia americana (stony coral (cup coral))	1983-05-31	2019-07-09	620469	species	13	NA	26.2978 -82.2103	NA	Sanibel Island, SW Of	USNM 84578	NMNH_IZ	Smithsonian Institution, National Museum of Natural History	NA	NMNH Invertebrate Zoology Collections - Online Collection Database; (Accessed 01/20/2016)
C	Leptogorgia virgulata (gorgonian coral)	1982-12-05	NA	1015320	species	13	NA	26.2978 -82.2103	NA	Sanibel Island, SW Of	USNM 84020	NMNH_IZ	Smithsonian Institution, National Museum of Natural History	NA	NMNH Invertebrate Zoology Collections - Online Collection Database; Accessed 2019-10-31
C	Leptogorgia virgulata (gorgonian coral)	1982-12-05	NA	1015321	species	13	NA	26.2978 -82.2103	NA	Sanibel Island, SW Of	USNM 84021	NMNH_IZ	Smithsonian Institution, National Museum of Natural History	NA	NMNH Invertebrate Zoology Collections - Online Collection Database; Accessed 2019-10-31
C	Leptogorgia virgulata (gorgonian coral)	1982-12-06	NA	1015322	species	13	NA	26.2978 -82.2103	NA	Sanibel Island, SW Of	USNM 84022	NMNH_IZ	Smithsonian Institution, National Museum of Natural History	NA	NMNH Invertebrate Zoology Collections - Online Collection Database; Accessed 2019-10-31
C	Leptogorgia virgulata (gorgonian coral)	1982-12-08	NA	1015323	species	13	NA	26.2978 -82.2103	NA	Sanibel Island, SW Of	USNM 84023	NMNH_IZ	Smithsonian Institution, National Museum of Natural History	NA	NMNH Invertebrate Zoology Collections - Online Collection Database; Accessed 2019-10-31
C	Leptogorgia virgulata (gorgonian coral)	1982-12-05	NA	1015324	species	13	NA	26.2978 -82.2103	NA	Sanibel Island, SW Of	USNM 84024	NMNH_IZ	Smithsonian Institution, National Museum of Natural History	NA	NMNH Invertebrate Zoology Collections - Online Collection Database; Accessed 2019-10-31
C	Leptogorgia virgulata (gorgonian coral)	1983-05-31	NA	1015325	species	13	NA	26.2978 -82.2103	NA	Sanibel Island, SW Of	USNM 84025	NMNH_IZ	Smithsonian Institution, National Museum of Natural History	NA	NMNH Invertebrate Zoology Collections - Online Collection Database; Accessed 2019-10-31
C	Leptogorgia virgulata (gorgonian coral)	1983-05-31	NA	1015326	species	13	NA	26.2978 -82.2103	NA	Sanibel Island, SW Of	USNM 84026	NMNH_IZ	Smithsonian Institution, National Museum of Natural History	NA	NMNH Invertebrate Zoology Collections - Online Collection Database; Accessed 2019-10-31
C	Leptogorgia hebes (gorgonian coral)	1982-12-05	NA	1015327	species	13	NA	26.2978 -82.2103	NA	Sanibel Island, SW Of	USNM 84033	NMNH_IZ	Smithsonian Institution, National Museum of Natural History	NA	NMNH Invertebrate Zoology Collections - Online Collection Database; Accessed 2019-10-31
C	Leptogorgia hebes (gorgonian coral)	1982-12-06	NA	1015328	species	13	NA	26.2978 -82.2103	NA	Sanibel Island, SW Of	USNM 84034	NMNH_IZ	Smithsonian Institution, National Museum of Natural History	NA	NMNH Invertebrate Zoology Collections - Online Collection Database; Accessed 2019-10-31
C	Leptogorgia hebes (gorgonian coral)	1982-12-08	NA	1015329	species	13	NA	26.2978 -82.2103	NA	Sanibel Island, SW Of	USNM 84035	NMNH_IZ	Smithsonian Institution, National Museum of Natural History	NA	NMNH Invertebrate Zoology Collections - Online Collection Database; Accessed 2019-10-31
C	Leptogorgia hebes (gorgonian coral)	1982-12-05	NA	1015330	species	13	NA	26.2978 -82.2103	NA	Sanibel Island, SW Of	USNM 84036	NMNH_IZ	Smithsonian Institution, National Museum of Natural History	NA	NMNH Invertebrate Zoology Collections - Online Collection Database; Accessed 2019-10-31
C	Leptogorgia hebes (gorgonian coral)	1983-05-31	NA	1015331	species	13	NA	26.2978 -82.2103	NA	Sanibel Island, SW Of	USNM 84037	NMNH_IZ	Smithsonian Institution, National Museum of Natural History	NA	NMNH Invertebrate Zoology Collections - Online Collection Database; Accessed 2019-10-31
C	Leptogorgia hebes (gorgonian coral)	1983-05-31	NA	1015332	species	13	NA	26.2978 -82.2103	NA	Sanibel Island, SW Of	USNM 84038	NMNH_IZ	Smithsonian Institution, National Museum of Natural History	NA	NMNH Invertebrate Zoology Collections - Online Collection Database; Accessed 2019-10-31
C	Leptogorgia hebes (gorgonian coral)	1983-05-31	NA	1015333	species	13	NA	26.2978 -82.2103	NA	Sanibel Island, SW Of	USNM 84039	NMNH_IZ	Smithsonian Institution, National Museum of Natural History	NA	NMNH Invertebrate Zoology Collections - Online Collection Database; Accessed 2019-10-31
C	Leptogorgia hebes (gorgonian coral)	1983-05-31	NA	1015341	species	13	NA	26.2978 -82.2103	NA	Sanibel Island, SW Of	USNM 85466	NMNH_IZ	Smithsonian Institution, National Museum of Natural History	NA	NMNH Invertebrate Zoology Collections - Online Collection Database; Accessed 2019-10-31
C	Leptogorgia hebes (gorgonian coral)	1982-12-08	NA	1015342	species	13	NA	26.2978 -82.2103	NA	Sanibel Island, SW Of	USNM 85467	NMNH_IZ	Smithsonian Institution, National Museum of Natural History	NA	NMNH Invertebrate Zoology Collections - Online Collection Database; Accessed 2019-10-31
C	Leptogorgia hebes (gorgonian coral)	1982-12-05	NA	1015343	species	13	NA	26.2978 -82.2103	NA	Sanibel Island, SW Of	USNM 85995	NMNH_IZ	Smithsonian Institution, National Museum of Natural History	NA	NMNH Invertebrate Zoology Collections - Online Collection Database; Accessed 2019-10-31
C	Leptogorgia virgulata (gorgonian coral)	1983-05-31	NA	1015344	species	13	NA	26.2978 -82.2103	NA	Sanibel Island, SW Of	USNM 86023	NMNH_IZ	Smithsonian Institution, National Museum of Natural History	NA	NMNH Invertebrate Zoology Collections - Online Collection Database; Accessed 2019-10-31
C	Phyllangia americana (stony coral (cup coral))	1983-12-06	2019-07-09	619619	species	13	NA	26.2953 -82.2111	NA	Sanibel Island, SW Of	USNM 87198	NMNH_IZ	Smithsonian Institution, National Museum of Natural History	NA	NMNH Invertebrate Zoology Collections - Online Collection Database; (Accessed 01/20/2016)
C	Leptogorgia virgulata (gorgonian coral)	1983-12-06	NA	1015346	species	13	NA	26.2953 -82.2111	NA	Sanibel Island, SW Of	USNM 86743	NMNH_IZ	Smithsonian Institution, National Museum of Natural History	NA	NMNH Invertebrate Zoology Collections - Online Collection Database; Accessed 2019-10-31
C	Leptogorgia hebes (gorgonian coral)	1983-12-06	NA	1015347	species	13	NA	26.2953 -82.2111	NA	Sanibel Island, SW Of	USNM 86987	NMNH_IZ	Smithsonian Institution, National Museum of Natural History	NA	NMNH Invertebrate Zoology Collections - Online Collection Database; Accessed 2019-10-31
C	Phyllangia americana (stony coral (cup coral))	1981-07-18	2019-07-09	619284	species	24	dredge	26.7628 -82.7186	NA	Off Florida	USNM 72660	NMNH_IZ	Smithsonian Institution, National Museum of Natural History	morphological ID from sample by taxonomic expert	NMNH Invertebrate Zoology Collections - Online Collection Database; (Accessed 01/20/2016)
C	Phyllangia americana (stony coral (cup coral))	1981-07-18	2019-07-09	619670	species	24	dredge	26.7628 -82.7186	NA	Off Florida	USNM 72661	NMNH_IZ	Smithsonian Institution, National Museum of Natural History	NA	NMNH Invertebrate Zoology Collections - Online Collection Database; (Accessed 01/20/2016)
C	Phyllangia americana (stony coral (cup coral))	1981-07-18	2019-07-09	619671	species	24	trawl	26.7628 -82.7186	>1000m	Off Florida	USNM 72662	NMNH_IZ	Smithsonian Institution, National Museum of Natural History	NA	NMNH Invertebrate Zoology Collections - Online Collection Database; (Accessed 01/20/2016)
C	Phyllangia americana (stony coral (cup coral))	1982-02-02	2019-07-09	619672	species	24	trawl	26.7628 -82.7186	>1000m	Off Florida	USNM 72663	NMNH_IZ	Smithsonian Institution, National Museum of Natural History	NA	NMNH Invertebrate Zoology Collections - Online Collection Database; (Accessed 01/20/2016)
C	Phyllangia americana (stony coral (cup coral))	1981-05-02	2019-07-09	619679	species	24	dredge	26.7628 -82.7186	NA	Off Florida	USNM 72677	NMNH_IZ	Smithsonian Institution, National Museum of Natural History	NA	NMNH Invertebrate Zoology Collections - Online Collection Database; (Accessed 01/20/2016)
C	Phyllangia americana (stony coral (cup coral))	1981-05-02	2019-07-09	619680	species	24	dredge	26.7628 -82.7186	NA	Off Florida	USNM 72678	NMNH_IZ	Smithsonian Institution, National Museum of Natural History	NA	NMNH Invertebrate Zoology Collections - Online Collection Database; (Accessed 01/20/2016)
C	Phyllangia americana (stony coral (cup coral))	1981-05-02	2019-07-09	620067	species	24	dredge	26.7628 -82.7186	NA	Off Florida	USNM 72679	NMNH_IZ	Smithsonian Institution, National Museum of Natural History	NA	NMNH Invertebrate Zoology Collections - Online Collection Database; (Accessed 01/20/2016)
C	Phyllangia americana (stony coral (cup coral))	1982-02-02	2019-07-09	620068	species	24	dredge	26.7628 -82.7186	NA	Off Florida	USNM 72680	NMNH_IZ	Smithsonian Institution, National Museum of Natural History	NA	NMNH Invertebrate Zoology Collections - Online Collection Database; (Accessed 01/20/2016)
C	Phyllangia americana mouchezii (stony coral (cup coral))	1952-05-07	2019-07-09	619296	subspecies	33	NA	26.7542 -82.9775	NA	Charlotte Harbor, West Of	USNM 45348	NMNH_IZ	Smithsonian Institution, National Museum of Natural History	morphological ID from sample by taxonomic expert	NMNH Invertebrate Zoology Collections - Online Collection Database; (Accessed 01/20/2016)
C	Tetilla (demosponge)	1872-04-24	NA	1020350	genus	35	NA	26.2736 -82.8361	>1000m	off west coast of Florida	YPM IZ 084301	YPM_IZ	Yale University Peabody Museum	NA	Yale University Peabody Museum Collection - Online Databse; Accessed 2017-07
C	Leptogorgia medusa (gorgonian coral)	1885-03-19	2019-07-09	2102	species	49	NA	26.3083 -83.1458	>1000m	Fort Myers, West Of	USNM 10483	NMNH_IZ	Smithsonian Institution, National Museum of Natural History	morphological ID by taxonomic expert	NMNH Invertebrate Zoology Collections - Online Collection Database; Accessed 10/31/2011
C	Phyllangia americana (stony coral (cup coral))	1985-03-20	2019-07-09	619617	species	32	NA	26.2831 -82.7278	NA	Fort Myers, West Of	USNM 87195	NMNH_IZ	Smithsonian Institution, National Museum of Natural History	NA	NMNH Invertebrate Zoology Collections - Online Collection Database; (Accessed 01/20/2016)
C	Phyllangia americana (stony coral (cup coral))	1985-09-21	2019-07-09	619618	species	32	NA	26.2831 -82.7278	NA	Fort Myers, West Of	USNM 87196	NMNH_IZ	Smithsonian Institution, National Museum of Natural History	NA	NMNH Invertebrate Zoology Collections - Online Collection Database; (Accessed 01/20/2016)
C	Phyllangia americana (stony coral (cup coral))	1984-12-05	2019-07-09	619941	species	32	NA	26.2831 -82.7278	NA	Fort Myers, West Of	USNM 87197	NMNH_IZ	Smithsonian Institution, National Museum of Natural History	NA	NMNH Invertebrate Zoology Collections - Online Collection Database; (Accessed 01/20/2016)
C	Phyllangia americana (stony coral (cup coral))	1980-11-06	2019-07-09	619673	species	30	dredge	26.2803 -82.7336	NA	Off Florida	USNM 72665	NMNH_IZ	Smithsonian Institution, National Museum of Natural History	NA	NMNH Invertebrate Zoology Collections - Online Collection Database; (Accessed 01/20/2016)
C	Phyllangia americana (stony coral (cup coral))	1980-11-06	2019-07-09	619674	species	30	dredge	26.2803 -82.7336	NA	Off Florida	USNM 72666	NMNH_IZ	Smithsonian Institution, National Museum of Natural History	NA	NMNH Invertebrate Zoology Collections - Online Collection Database; (Accessed 01/20/2016)
C	Phyllangia americana (stony coral (cup coral))	1981-05-03	2019-07-09	619681	species	30	dredge	26.2803 -82.7336	NA	Off Florida	USNM 72682	NMNH_IZ	Smithsonian Institution, National Museum of Natural History	NA	NMNH Invertebrate Zoology Collections - Online Collection Database; (Accessed 01/20/2016)
C	Phyllangia americana (stony coral (cup coral))	1981-07-19	2019-07-09	619682	species	30	dredge	26.2803 -82.7336	NA	Off Florida	USNM 72684	NMNH_IZ	Smithsonian Institution, National Museum of Natural History	NA	NMNH Invertebrate Zoology Collections - Online Collection Database; (Accessed 01/20/2016)
C	Phyllangia americana (stony coral (cup coral))	1981-07-19	2019-07-09	619880	species	30	dredge	26.2803 -82.7336	NA	Off Florida	USNM 72668	NMNH_IZ	Smithsonian Institution, National Museum of Natural History	morphological ID from sample by taxonomic expert	NMNH Invertebrate Zoology Collections - Online Collection Database; (Accessed 01/20/2016)
C	Phyllangia americana (stony coral (cup coral))	1981-07-19	2019-07-09	620069	species	30	dredge	26.2803 -82.7336	NA	Off Florida	USNM 72681	NMNH_IZ	Smithsonian Institution, National Museum of Natural History	NA	NMNH Invertebrate Zoology Collections - Online Collection Database; (Accessed 01/20/2016)
C	Phyllangia americana (stony coral (cup coral))	1981-05-03	2019-07-09	620070	species	30	dredge	26.2803 -82.7336	NA	Off Florida	USNM 72683	NMNH_IZ	Smithsonian Institution, National Museum of Natural History	NA	NMNH Invertebrate Zoology Collections - Online Collection Database; (Accessed 01/20/2016)
C	Phyllangia americana (stony coral (cup coral))	1980-11-06	2019-07-09	620145	species	30	trawl	26.2803 -82.7336	>1000m	Off Florida	USNM 72667	NMNH_IZ	Smithsonian Institution, National Museum of Natural History	NA	NMNH Invertebrate Zoology Collections - Online Collection Database; (Accessed 01/20/2016)
C	Phyllangia americana (stony coral (cup coral))	1981-07-19	2019-07-09	620146	species	30	dredge	26.2803 -82.7336	NA	Off Florida	USNM 72669	NMNH_IZ	Smithsonian Institution, National Museum of Natural History	NA	NMNH Invertebrate Zoology Collections - Online Collection Database; (Accessed 01/20/2016)
C	Phyllangia americana (stony coral (cup coral))	1980-11-06	2019-07-09	620280	species	30	dredge	26.2803 -82.7336	NA	Off Florida	USNM 72664	NMNH_IZ	Smithsonian Institution, National Museum of Natural History	NA	NMNH Invertebrate Zoology Collections - Online Collection Database; (Accessed 01/20/2016)
C	Leptogorgia hebes (gorgonian coral)	NA	NA	1015242	species	30	dredge	26.2803 -82.7336	NA	Off Florida	USNM 73626	NMNH_IZ	Smithsonian Institution, National Museum of Natural History	NA	NMNH Invertebrate Zoology Collections - Online Collection Database; Accessed 2019-10-31
C	Diodogorgia nodulifera (gorgonian coral)	1980-11-06	NA	1015247	species	30	dredge	26.2803 -82.7336	NA	Off Florida	USNM 74750	NMNH_IZ	Smithsonian Institution, National Museum of Natural History	NA	NMNH Invertebrate Zoology Collections - Online Collection Database; Accessed 2019-10-31
C	Diodogorgia nodulifera (gorgonian coral)	1981-07-19	NA	1015248	species	30	dredge	26.2803 -82.7336	NA	Off Florida	USNM 74751	NMNH_IZ	Smithsonian Institution, National Museum of Natural History	NA	NMNH Invertebrate Zoology Collections - Online Collection Database; Accessed 2019-10-31
C	Diodogorgia nodulifera (gorgonian coral)	1981-07-19	NA	1015249	species	30	dredge	26.2803 -82.7336	NA	Off Florida	USNM 74752	NMNH_IZ	Smithsonian Institution, National Museum of Natural History	NA	NMNH Invertebrate Zoology Collections - Online Collection Database; Accessed 2019-10-31
C	Diodogorgia nodulifera (gorgonian coral)	1981-05-03	NA	1015250	species	30	dredge	26.2803 -82.7336	NA	Off Florida	USNM 74753	NMNH_IZ	Smithsonian Institution, National Museum of Natural History	NA	NMNH Invertebrate Zoology Collections - Online Collection Database; Accessed 2019-10-31
C	Diodogorgia nodulifera (gorgonian coral)	1981-05-03	NA	1015251	species	30	dredge	26.2803 -82.7336	NA	Off Florida	USNM 74754	NMNH_IZ	Smithsonian Institution, National Museum of Natural History	NA	NMNH Invertebrate Zoology Collections - Online Collection Database; Accessed 2019-10-31
C	Diodogorgia nodulifera (gorgonian coral)	1982-02-03	NA	1015252	species	30	dredge	26.2803 -82.7336	NA	Off Florida	USNM 74755	NMNH_IZ	Smithsonian Institution, National Museum of Natural History	NA	NMNH Invertebrate Zoology Collections - Online Collection Database; Accessed 2019-10-31
C	Diodogorgia nodulifera (gorgonian coral)	1982-02-03	NA	1015253	species	30	dredge	26.2803 -82.7336	NA	Off Florida	USNM 74756	NMNH_IZ	Smithsonian Institution, National Museum of Natural History	NA	NMNH Invertebrate Zoology Collections - Online Collection Database; Accessed 2019-10-31
C	Stichopathes (black coral)	1885-03-18	2019-12-11	2126	genus	49	NA	26.5583 -83.2583	>1000m	Fort Myers, West Of	USNM 10739	NMNH_IZ	Smithsonian Institution, National Museum of Natural History	NA	NMNH Invertebrate Zoology Collections - Online Collection Database; Accessed 10/31/2011
C	Sphenotrochus (Sphenotrochus) andrewianus moorei (stony coral (cup coral))	1901-04-02	2019-07-09	7980	subspecies	51	trawl	26.55 -83.17	>1000m	Charlotte Harbor	USNM 99306	NMNH_IZ	Smithsonian Institution, National Museum of Natural History	morphological ID by taxonomic expert	Cairns, 2000;NMNH Invertebrate Zoology Collections - Online Collection Database; (Accessed 04/25/2012)
C	Cladocora debilis (stony coral (branching))	1901-04-02	2019-04-02	420283	species	51	trawl	26.55 -83.167	NA	Charlotte Harbor	USNM 94680	NMNH_IZ	Smithsonian Institution, National Museum of Natural History	NA	NMNH Invertebrate Zoology Collections - Online Collection Database; Accessed 2014
C	Telesto sanguinea (stoloniferan coral)	1981-05-01	2019-07-09	6528	species	50	trawl	26.7644 -83.3572	>1000m	Off Florida	USNM 74734	NMNH_IZ	Smithsonian Institution, National Museum of Natural History	NA	NMNH Invertebrate Zoology Collections - Online Collection Database; Accessed 10/31/2011
C	Stichopathes luetkeni (black coral)	1981-07-18	2020-04-06	6597	species	50	trawl	26.7644 -83.3572	>1000m	Off Florida	USNM 1459857	NMNH_IZ	Smithsonian Institution, National Museum of Natural History	NA	NMNH Invertebrate Zoology Collections - Online Collection Database; Accessed 2019-10-31
C	Leptogorgia euryale (gorgonian coral)	1980-10-29	2019-07-09	6432	species	50	dredge	26.7644 -83.3572	1000m	Off Florida	USNM 73636	NMNH_IZ	Smithsonian Institution, National Museum of Natural History	NA	NMNH Invertebrate Zoology Collections - Online Collection Database; Accessed 10/31/2011
C	Leptogorgia euryale (gorgonian coral)	1982-02-01	2019-07-09	6433	species	50	dredge	26.7644 -83.3572	1000m	Off Florida	USNM 73637	NMNH_IZ	Smithsonian Institution, National Museum of Natural History	NA	NMNH Invertebrate Zoology Collections - Online Collection Database; Accessed 10/31/2011
C	Ellisella elongata (gorgonian coral)	1982-02-01	2021-03-17	7516	species	50	NA	26.7644 -83.3572	NA	Fort Myers, West Of	USNM 86963	NMNH_IZ	Smithsonian Institution, National Museum of Natural History	NA	NMNH Invertebrate Zoology Collections - Online Collection Database; Accessed 10/31/2011
C	Telesto sanguinea (stoloniferan coral)	1980-10-29	2019-07-09	7519	species	50	NA	26.7644 -83.3572	NA	Fort Myers, West Of	USNM 86972	NMNH_IZ	Smithsonian Institution, National Museum of Natural History	NA	NMNH Invertebrate Zoology Collections - Online Collection Database; Accessed 10/31/2011
C	Stichopathes (black coral)	1980-10-29	2019-12-11	8043	genus	50	trawl	26.7644 -83.3572	>1000m	Fort Myers, West Of	USNM 99902	NMNH_IZ	Smithsonian Institution, National Museum of Natural History	NA	NMNH Invertebrate Zoology Collections - Online Collection Database; Accessed 10/31/2011
C	Leptogorgia cardinalis (gorgonian coral)	1980-10-29	2019-09-16	12257	species	50	trawl	26.7644 -83.3572	>1000m	Off Florida	USNM 73548	NMNH_IZ	Smithsonian Institution, National Museum of Natural History	NA	NMNH Invertebrate Zoology Collections - Online Collection Database; Accessed 11/30/2012
C	Leptogorgia cardinalis (gorgonian coral)	1981-07-18	2019-09-16	12258	species	50	dredge	26.7644 -83.3572	NA	Off Florida	USNM 73549	NMNH_IZ	Smithsonian Institution, National Museum of Natural History	NA	NMNH Invertebrate Zoology Collections - Online Collection Database; Accessed 11/30/2012
C	Leptogorgia medusa (gorgonian coral)	1981-07-18	2019-07-09	12262	species	50	trawl	26.7644 -83.3572	>1000m	Off Florida	USNM 73623	NMNH_IZ	Smithsonian Institution, National Museum of Natural History	NA	NMNH Invertebrate Zoology Collections - Online Collection Database; Accessed 11/30/2012
C	Leptogorgia medusa (gorgonian coral)	1981-05-01	2019-07-09	12263	species	50	dredge	26.7644 -83.3572	NA	Off Florida	USNM 73624	NMNH_IZ	Smithsonian Institution, National Museum of Natural History	NA	NMNH Invertebrate Zoology Collections - Online Collection Database; Accessed 11/30/2012
C	Leptogorgia stheno (gorgonian coral)	1980-10-29	2019-07-09	12264	species	50	trawl	26.7644 -83.3572	>1000m	Off Florida	USNM 73629	NMNH_IZ	Smithsonian Institution, National Museum of Natural History	NA	NMNH Invertebrate Zoology Collections - Online Collection Database; Accessed 11/30/2012
C	Leptogorgia stheno (gorgonian coral)	1980-10-29	2019-07-09	12265	species	50	dredge	26.7644 -83.3572	NA	Off Florida	USNM 73630	NMNH_IZ	Smithsonian Institution, National Museum of Natural History	NA	NMNH Invertebrate Zoology Collections - Online Collection Database; Accessed 11/30/2012
C	Leptogorgia euryale (gorgonian coral)	1980-10-29	2019-07-09	12266	species	50	trawl	26.7644 -83.3572	>1000m	Off Florida	USNM 73635	NMNH_IZ	Smithsonian Institution, National Museum of Natural History	NA	NMNH Invertebrate Zoology Collections - Online Collection Database; Accessed 11/30/2012
C	Leptogorgia euryale (gorgonian coral)	1982-02-01	2019-07-09	12267	species	50	dredge	26.7644 -83.3572	NA	Off Florida	USNM 73638	NMNH_IZ	Smithsonian Institution, National Museum of Natural History	NA	NMNH Invertebrate Zoology Collections - Online Collection Database; Accessed 11/30/2012
C	Diodogorgia nodulifera (gorgonian coral)	1981-07-18	2019-07-09	12299	species	50	trawl	26.7644 -83.3572	>1000m	Off Florida	USNM 74748	NMNH_IZ	Smithsonian Institution, National Museum of Natural History	NA	NMNH Invertebrate Zoology Collections - Online Collection Database; Accessed 11/30/2012
C	Diodogorgia nodulifera (gorgonian coral)	1981-07-18	2019-07-09	12300	species	50	dredge	26.7644 -83.3572	NA	Off Florida	USNM 74749	NMNH_IZ	Smithsonian Institution, National Museum of Natural History	NA	NMNH Invertebrate Zoology Collections - Online Collection Database; Accessed 11/30/2012
C	Leptogorgia euryale (gorgonian coral)	1981-07-18	2019-07-09	12388	species	50	NA	26.7644 -83.3572	NA	Fort Myers, West Of	USNM 86744	NMNH_IZ	Smithsonian Institution, National Museum of Natural History	NA	NMNH Invertebrate Zoology Collections - Online Collection Database; Accessed 11/30/2012
C	Ellisella atlantica (gorgonian coral)	1981-05-01	2019-07-09	12395	species	50	NA	26.7644 -83.3572	NA	Fort Myers, West Of	USNM 86965	NMNH_IZ	Smithsonian Institution, National Museum of Natural History	NA	NMNH Invertebrate Zoology Collections - Online Collection Database; Accessed 11/30/2012
C	Oculina tenella (stony coral (branching))	1980-10-29	2019-07-09	421211	species	50	NA	26.76444 -83.35722	NA	Off Florida	USNM 72057	NMNH_IZ	Smithsonian Institution, National Museum of Natural History	NA	NMNH Invertebrate Zoology Collections - Online Collection Database; Accessed 2014
C	Oculina tenella (stony coral (branching))	1981-07-18	2019-07-09	421231	species	50	NA	26.76444 -83.35722	NA	Off Florida	USNM 72078	NMNH_IZ	Smithsonian Institution, National Museum of Natural History	NA	NMNH Invertebrate Zoology Collections - Online Collection Database; Accessed 2014
C	Oculina tenella (stony coral (branching))	1982-02-01	2019-07-09	421233	species	50	NA	26.76444 -83.35722	NA	Off Florida	USNM 72080	NMNH_IZ	Smithsonian Institution, National Museum of Natural History	NA	NMNH Invertebrate Zoology Collections - Online Collection Database; Accessed 2014
C	Telesto sanguinea (stoloniferan coral)	1981-05-01	2019-07-09	421884	species	50	dredge	26.76444 -83.35722	NA	Off Florida	USNM 74732	NMNH_IZ	Smithsonian Institution, National Museum of Natural History	NA	NMNH Invertebrate Zoology Collections - Online Collection Database; Accessed 2014
C	Telesto sanguinea (stoloniferan coral)	1981-05-01	2019-07-09	421885	species	50	dredge	26.76444 -83.35722	NA	Off Florida	USNM 74733	NMNH_IZ	Smithsonian Institution, National Museum of Natural History	NA	NMNH Invertebrate Zoology Collections - Online Collection Database; Accessed 2014
C	Telesto sanguinea (stoloniferan coral)	1981-07-18	2019-07-09	421887	species	50	dredge	26.76444 -83.35722	NA	Off Florida	USNM 74731	NMNH_IZ	Smithsonian Institution, National Museum of Natural History	NA	NMNH Invertebrate Zoology Collections - Online Collection Database; Accessed 2014
C	Cladocora arbuscula (stony coral (branching))	1980-10-29	2022-04-20	420280	species	50	trawl	26.76444 -83.35722	NA	Off Florida	USNM 71918	NMNH_IZ	Smithsonian Institution, National Museum of Natural History	NA	NMNH Invertebrate Zoology Collections - Online Collection Database; Accessed 2014
C	cf. Leucosolenia (calcareous sponge)	1981-07-18	2019-12-11	530002	genus	50	dredge	26.7644 -83.3572	NA	Off Florida	USNM 49525	NMNH_IZ	Smithsonian Institution, National Museum of Natural History	NA	NMNH Invertebrate Zoology Collections - Online Collection Database; (Accessed 2013-02-12)
C	Higginsia (demosponge)	1980-10-29	2019-12-11	530293	genus	50	dredge	26.7644 -83.3572	NA	Off Florida	USNM 1015523	NMNH_IZ	Smithsonian Institution, National Museum of Natural History	NA	NMNH Invertebrate Zoology Collections - Online Collection Database; (Accessed 2013-02-12)
C	Leucetta (calcareous sponge)	1981-07-18	2019-12-11	530335	genus	50	dredge	26.7644 -83.3572	NA	Off Florida	USNM 48429	NMNH_IZ	Smithsonian Institution, National Museum of Natural History	morphological ID from sample by taxonomic expert	NMNH Invertebrate Zoology Collections - Online Collection Database; (Accessed 2013-02-12)
C	Leuconia (calcareous sponge)	1980-10-29	2019-12-11	530339	genus	50	trawl	26.7644 -83.3572	>1000m	Off Florida	USNM 48434	NMNH_IZ	Smithsonian Institution, National Museum of Natural History	morphological ID from sample by taxonomic expert	NMNH Invertebrate Zoology Collections - Online Collection Database; (Accessed 2013-02-12)
C	Stelletta cf. grubii (demosponge)	1982-02-01	2019-07-09	530449	species	50	dredge	26.7644 -83.3572	NA	Fort Myers, West Of	USNM 41690	NMNH_IZ	Smithsonian Institution, National Museum of Natural History	morphological ID from sample by taxonomic expert	NMNH Invertebrate Zoology Collections - Online Collection Database; (Accessed 2013-02-12)
C	Stelletta (demosponge)	1981-05-01	2019-12-11	530466	genus	50	dredge	26.7644 -83.3572	NA	Fort Myers, West Of	USNM 41686	NMNH_IZ	Smithsonian Institution, National Museum of Natural History	morphological ID from sample by taxonomic expert	NMNH Invertebrate Zoology Collections - Online Collection Database; (Accessed 2013-02-12)
C	cf. Leucetta (calcareous sponge)	1981-05-01	2019-12-11	529971	genus	50	dredge	26.7644 -83.3572	NA	Off Florida	USNM 49482	NMNH_IZ	Smithsonian Institution, National Museum of Natural History	NA	NMNH Invertebrate Zoology Collections - Online Collection Database; (Accessed 2013-02-12)
C	cf. Leucetta (calcareous sponge)	1981-07-18	2019-12-11	529972	genus	50	dredge	26.7644 -83.3572	NA	Off Florida	USNM 49489	NMNH_IZ	Smithsonian Institution, National Museum of Natural History	NA	NMNH Invertebrate Zoology Collections - Online Collection Database; (Accessed 2013-02-12)
C	Stelletta (demosponge)	1981-07-18	2019-12-11	530484	genus	50	dredge	26.7644 -83.3572	NA	Off Florida	USNM 48174	NMNH_IZ	Smithsonian Institution, National Museum of Natural History	morphological ID from sample by taxonomic expert	NMNH Invertebrate Zoology Collections - Online Collection Database; (Accessed 2013-02-12)
C	Stelletta (demosponge)	1982-02-01	2019-12-11	530485	genus	50	dredge	26.7644 -83.3572	NA	Off Florida	USNM 38633	NMNH_IZ	Smithsonian Institution, National Museum of Natural History	NA	NMNH Invertebrate Zoology Collections - Online Collection Database; (Accessed 2013-02-12)
C	cf. Leucosolenia (calcareous sponge)	1980-10-29	2019-12-11	529994	genus	50	dredge	26.7644 -83.3572	NA	Off Florida	USNM 49512	NMNH_IZ	Smithsonian Institution, National Museum of Natural History	NA	NMNH Invertebrate Zoology Collections - Online Collection Database; (Accessed 2013-02-12)
C	cf. Leucosolenia (calcareous sponge)	1980-10-29	2019-12-11	529995	genus	50	dredge	26.7644 -83.3572	NA	Off Florida	USNM 49508	NMNH_IZ	Smithsonian Institution, National Museum of Natural History	NA	NMNH Invertebrate Zoology Collections - Online Collection Database; (Accessed 2013-02-12)
C	cf. Leucosolenia (calcareous sponge)	1981-05-0	2019-12-11	529996	genus	50	trawl	26.7644 -83.3572	>1000m	Off Florida	USNM 49510	NMNH_IZ	Smithsonian Institution, National Museum of Natural History	NA	NMNH Invertebrate Zoology Collections - Online Collection Database; (Accessed 2013-02-12)
C	cf. Leucosolenia (calcareous sponge)	1981-05-01	2019-12-11	529997	genus	50	dredge	26.7644 -83.3572	NA	Off Florida	USNM 49518	NMNH_IZ	Smithsonian Institution, National Museum of Natural History	NA	NMNH Invertebrate Zoology Collections - Online Collection Database; (Accessed 2013-02-12)
C	cf. Leucosolenia (calcareous sponge)	1981-07-18	2019-12-11	529998	genus	50	trawl	26.7644 -83.3572	>1000m	Off Florida	USNM 49507	NMNH_IZ	Smithsonian Institution, National Museum of Natural History	NA	NMNH Invertebrate Zoology Collections - Online Collection Database; (Accessed 2013-02-12)
C	cf. Leucosolenia (calcareous sponge)	1981-07-18	2019-12-11	529999	genus	50	dredge	26.7644 -83.3572	NA	Off Florida	USNM 49501	NMNH_IZ	Smithsonian Institution, National Museum of Natural History	NA	NMNH Invertebrate Zoology Collections - Online Collection Database; (Accessed 2013-02-12)
C	cf. Leucosolenia (calcareous sponge)	1981-07-18	2019-12-11	530000	genus	50	dredge	26.7644 -83.3572	NA	Off Florida	USNM 49504	NMNH_IZ	Smithsonian Institution, National Museum of Natural History	NA	NMNH Invertebrate Zoology Collections - Online Collection Database; (Accessed 2013-02-12)
C	cf. Leucosolenia (calcareous sponge)	1981-07-18	2019-12-11	530001	genus	50	dredge	26.7644 -83.3572	NA	Off Florida	USNM 49503	NMNH_IZ	Smithsonian Institution, National Museum of Natural History	NA	NMNH Invertebrate Zoology Collections - Online Collection Database; (Accessed 2013-02-12)
C	Aaptos pernucleata (demosponge)	1981-07-18	2019-04-02	637848	species	50	dredge	26.7644 -83.3572	NA	Fort Myers, West Of	USNM 41637	NMNH_IZ	Smithsonian Institution, National Museum of Natural History	NA	NMNH Invertebrate Zoology Collections Online Collection (accessed 2017-03-15)
C	Aaptos pernucleata (demosponge)	1982-02-01	2019-04-02	637849	species	50	dredge	26.7644 -83.3572	NA	Off Florida	USNM 48011	NMNH_IZ	Smithsonian Institution, National Museum of Natural History	NA	NMNH Invertebrate Zoology Collections Online Collection (accessed 2017-03-15)
C	Halichondria (demosponge)	1980-10-29	2019-12-11	638772	genus	50	dredge	26.7644 -83.3572	NA	Off Florida	USNM 49207	NMNH_IZ	Smithsonian Institution, National Museum of Natural History	NA	NMNH Invertebrate Zoology Collections Online Collection (accessed 2017-03-15)
C	Halichondria (demosponge)	1980-10-29	2019-12-11	638773	genus	50	dredge	26.7644 -83.3572	NA	Off Florida	USNM 49208	NMNH_IZ	Smithsonian Institution, National Museum of Natural History	NA	NMNH Invertebrate Zoology Collections Online Collection (accessed 2017-03-15)
C	Halichondria (demosponge)	1981-04-25	2019-12-11	638774	genus	50	trawl	26.7644 -83.3572	>1000m	Off Florida	USNM 34310	NMNH_IZ	Smithsonian Institution, National Museum of Natural History	NA	NMNH Invertebrate Zoology Collections Online Collection (accessed 2017-03-15)
C	Halichondria (demosponge)	1981-05-01	2019-12-11	638775	genus	50	dredge	26.7644 -83.3572	NA	Off Florida	USNM 49219	NMNH_IZ	Smithsonian Institution, National Museum of Natural History	NA	NMNH Invertebrate Zoology Collections Online Collection (accessed 2017-03-15)
C	Placospongia melobesioides (demosponge)	1980-10-29	2019-04-02	639473	species	50	trawl	26.7644 -83.3572	>1000m	Off Florida	USNM 39656	NMNH_IZ	Smithsonian Institution, National Museum of Natural History	NA	NMNH Invertebrate Zoology Collections Online Collection (accessed 2017-03-15)
C	Placospongia melobesioides (demosponge)	1981-05-02	2019-04-02	639482	species	50	trawl	26.7644 -83.3572	>1000m	Off Florida	USNM 39654	NMNH_IZ	Smithsonian Institution, National Museum of Natural History	NA	NMNH Invertebrate Zoology Collections Online Collection (accessed 2017-03-15)
C	Dysidea (demosponge)	1980-10-29	2019-12-11	638470	genus	50	trawl	26.7644 -83.3572	>1000m	Off Florida	USNM 39969	NMNH_IZ	Smithsonian Institution, National Museum of Natural History	NA	NMNH Invertebrate Zoology Collections Online Collection (accessed 2017-03-15)
C	Dysidea (demosponge)	1980-10-29	2019-12-11	638471	genus	50	trawl	26.7644 -83.3572	>1000m	Fort Myers, West Of	USNM 42182	NMNH_IZ	Smithsonian Institution, National Museum of Natural History	morphological ID from sample by taxonomic expert	NMNH Invertebrate Zoology Collections Online Collection (accessed 2017-03-15)
C	Dysidea (demosponge)	1980-10-29	2019-12-11	638472	genus	50	dredge	26.7644 -83.3572	NA	Fort Myers, West Of	USNM 42193	NMNH_IZ	Smithsonian Institution, National Museum of Natural History	morphological ID from sample by taxonomic expert	NMNH Invertebrate Zoology Collections Online Collection (accessed 2017-03-15)
C	Dysidea (demosponge)	1981-05-01	2019-12-11	638473	genus	50	dredge	26.7644 -83.3572	NA	Off Florida	USNM 39976	NMNH_IZ	Smithsonian Institution, National Museum of Natural History	NA	NMNH Invertebrate Zoology Collections Online Collection (accessed 2017-03-15)
C	Dysidea (demosponge)	1981-05-01	2019-12-11	638474	genus	50	dredge	26.7644 -83.3572	NA	Off Florida	USNM 39996	NMNH_IZ	Smithsonian Institution, National Museum of Natural History	NA	NMNH Invertebrate Zoology Collections Online Collection (accessed 2017-03-15)
C	Dysidea (demosponge)	1981-05-01	2019-12-11	638475	genus	50	dredge	26.7644 -83.3572	NA	Fort Myers, West Of	USNM 42194	NMNH_IZ	Smithsonian Institution, National Museum of Natural History	morphological ID from sample by taxonomic expert	NMNH Invertebrate Zoology Collections Online Collection (accessed 2017-03-15)
C	Dysidea (demosponge)	1981-05-02	2019-12-11	638476	genus	50	trawl	26.7644 -83.3572	>1000m	Off Florida	USNM 39989	NMNH_IZ	Smithsonian Institution, National Museum of Natural History	NA	NMNH Invertebrate Zoology Collections Online Collection (accessed 2017-03-15)
C	Dysidea (demosponge)	1981-05-02	2019-12-11	638477	genus	50	trawl	26.7644 -83.3572	>1000m	Off Florida	USNM 40016	NMNH_IZ	Smithsonian Institution, National Museum of Natural History	NA	NMNH Invertebrate Zoology Collections Online Collection (accessed 2017-03-15)
C	Poecillastra (demosponge)	1981-05-02	2019-12-11	639500	genus	50	trawl	26.7644 -83.3572	>1000m	Off Florida	USNM 48127	NMNH_IZ	Smithsonian Institution, National Museum of Natural History	morphological ID from sample by taxonomic expert	NMNH Invertebrate Zoology Collections Online Collection (accessed 2017-03-15)
C	Chelonaplysilla (demosponge)	1981-07-18	2019-12-11	638216	genus	50	dredge	26.7644 -83.3572	NA	Off Florida	USNM 33930	NMNH_IZ	Smithsonian Institution, National Museum of Natural History	NA	NMNH Invertebrate Zoology Collections Online Collection (accessed 2017-03-15)
C	Chondrilla nucula (demosponge)	1981-07-18	2019-04-02	638220	species	50	trawl	26.7644 -83.3572	>1000m	Fort Myers, West Of	USNM 42097	NMNH_IZ	Smithsonian Institution, National Museum of Natural History	morphological ID from sample by taxonomic expert	NMNH Invertebrate Zoology Collections Online Collection (accessed 2017-03-15)
C	Dysidea (demosponge)	1981-07-18	2019-12-11	638478	genus	50	trawl	26.7644 -83.3572	>1000m	Off Florida	USNM 39937	NMNH_IZ	Smithsonian Institution, National Museum of Natural History	NA	NMNH Invertebrate Zoology Collections Online Collection (accessed 2017-03-15)
C	Dysidea (demosponge)	1981-07-18	2019-12-11	638479	genus	50	dredge	26.7644 -83.3572	NA	Off Florida	USNM 39939	NMNH_IZ	Smithsonian Institution, National Museum of Natural History	NA	NMNH Invertebrate Zoology Collections Online Collection (accessed 2017-03-15)
C	Dysidea (demosponge)	1981-07-18	2019-12-11	638480	genus	50	dredge	26.7644 -83.3572	NA	Off Florida	USNM 39953	NMNH_IZ	Smithsonian Institution, National Museum of Natural History	NA	NMNH Invertebrate Zoology Collections Online Collection (accessed 2017-03-15)
C	Dysidea (demosponge)	1981-07-18	2019-12-11	638481	genus	50	trawl	26.7644 -83.3572	>1000m	Off Florida	USNM 39982	NMNH_IZ	Smithsonian Institution, National Museum of Natural History	NA	NMNH Invertebrate Zoology Collections Online Collection (accessed 2017-03-15)
C	Dysidea (demosponge)	1981-07-18	2019-12-11	638482	genus	50	dredge	26.7644 -83.3572	NA	Off Florida	USNM 40015	NMNH_IZ	Smithsonian Institution, National Museum of Natural History	NA	NMNH Invertebrate Zoology Collections Online Collection (accessed 2017-03-15)
C	Dysidea (demosponge)	1981-07-18	2019-12-11	638483	genus	50	dredge	26.7644 -83.3572	NA	Off Florida	USNM 40017	NMNH_IZ	Smithsonian Institution, National Museum of Natural History	NA	NMNH Invertebrate Zoology Collections Online Collection (accessed 2017-03-15)
C	Dysidea (demosponge)	1981-07-18	2019-12-11	638484	genus	50	dredge	26.7644 -83.3572	NA	Off Florida	USNM 48337	NMNH_IZ	Smithsonian Institution, National Museum of Natural History	morphological ID from sample by taxonomic expert	NMNH Invertebrate Zoology Collections Online Collection (accessed 2017-03-15)
C	Dysidea (demosponge)	1982-02-01	2019-12-11	638485	genus	50	dredge	26.7644 -83.3572	NA	Off Florida	USNM 39975	NMNH_IZ	Smithsonian Institution, National Museum of Natural History	NA	NMNH Invertebrate Zoology Collections Online Collection (accessed 2017-03-15)
C	Halichondria (demosponge)	1981-07-18	2019-12-11	638813	genus	50	dredge	26.7644 -83.3572	NA	Off Florida	USNM 34311	NMNH_IZ	Smithsonian Institution, National Museum of Natural History	NA	NMNH Invertebrate Zoology Collections Online Collection (accessed 2017-03-15)
C	Haliclona (demosponge)	1980-10-29	2019-12-11	638824	genus	50	dredge	26.7644 -83.3572	NA	Off Florida	USNM 49064	NMNH_IZ	Smithsonian Institution, National Museum of Natural History	NA	NMNH Invertebrate Zoology Collections Online Collection (accessed 2017-03-15)
C	Clathria (Microciona) (demosponge)	1980-10-29	2019-12-11	639206	subgenus	50	trawl	26.7644 -83.3572	>1000m	Off Florida	USNM 34119	NMNH_IZ	Smithsonian Institution, National Museum of Natural History	NA	NMNH Invertebrate Zoology Collections Online Collection (accessed 2017-03-15)
C	Clathria (Microciona) (demosponge)	1982-02-01	2019-12-11	639207	subgenus	50	dredge	26.7644 -83.3572	NA	Off Florida	USNM 49155	NMNH_IZ	Smithsonian Institution, National Museum of Natural History	NA	NMNH Invertebrate Zoology Collections Online Collection (accessed 2017-03-15)
C	Aiolochroia crassa (demosponge)	1981-07-18	2019-04-02	639585	species	50	dredge	26.7644 -83.3572	NA	Fort Myers, West Of	USNM 42593	NMNH_IZ	Smithsonian Institution, National Museum of Natural History	NA	NMNH Invertebrate Zoology Collections Online Collection (accessed 2017-03-15)
C	Chondrilla (demosponge)	1982-02-01	2019-12-11	638222	genus	50	trawl	26.7644 -83.3572	>1000m	Off Florida	USNM 34365	NMNH_IZ	Smithsonian Institution, National Museum of Natural History	NA	NMNH Invertebrate Zoology Collections Online Collection (accessed 2017-03-15)
C	Chondrosia (demosponge)	1982-02-02	2019-12-11	638224	genus	50	dredge	26.7644 -83.3572	NA	Fort Myers, West Of	USNM 42072	NMNH_IZ	Smithsonian Institution, National Museum of Natural History	morphological ID from sample by taxonomic expert	NMNH Invertebrate Zoology Collections Online Collection (accessed 2017-03-15)
C	Chondrosia reniformis (demosponge)	1981-07-18	2019-04-02	638228	species	50	dredge	26.7644 -83.3572	NA	Fort Myers, West Of	USNM 42078	NMNH_IZ	Smithsonian Institution, National Museum of Natural History	morphological ID from sample by taxonomic expert	NMNH Invertebrate Zoology Collections Online Collection (accessed 2017-03-15)
C	Chondrosia reniformis (demosponge)	1982-02-01	2019-04-02	638234	species	50	dredge	26.7644 -83.3572	NA	Fort Myers, West Of	USNM 42092	NMNH_IZ	Smithsonian Institution, National Museum of Natural History	morphological ID from sample by taxonomic expert	NMNH Invertebrate Zoology Collections Online Collection (accessed 2017-03-15)
C	Dysidea (demosponge)	1981-05-01	2019-12-11	638524	genus	50	dredge	26.7644 -83.3572	NA	Off Florida	USNM 39962	NMNH_IZ	Smithsonian Institution, National Museum of Natural History	NA	NMNH Invertebrate Zoology Collections Online Collection (accessed 2017-03-15)
C	Dysidea (demosponge)	1981-07-18	2019-12-11	638525	genus	50	dredge	26.7644 -83.3572	NA	Off Florida	USNM 39995	NMNH_IZ	Smithsonian Institution, National Museum of Natural History	NA	NMNH Invertebrate Zoology Collections Online Collection (accessed 2017-03-15)
C	Dysidea (demosponge)	1980-10-29	2019-12-11	638533	genus	50	trawl	26.7644 -83.3572	>1000m	Off Florida	USNM 39944	NMNH_IZ	Smithsonian Institution, National Museum of Natural History	NA	NMNH Invertebrate Zoology Collections Online Collection (accessed 2017-03-15)
C	Higginsia strigilata (demosponge)	1981-07-18	2019-04-02	638851	species	50	dredge	26.7644 -83.3572	NA	Off Florida	USNM 48373	NMNH_IZ	Smithsonian Institution, National Museum of Natural History	morphological ID from sample by taxonomic expert	NMNH Invertebrate Zoology Collections Online Collection (accessed 2017-03-15)
C	Cliona varians (demosponge)	1981-05-01	2019-04-02	637976	species	50	dredge	26.7644 -83.3572	NA	Off Florida	USNM 48488	NMNH_IZ	Smithsonian Institution, National Museum of Natural History	NA	NMNH Invertebrate Zoology Collections Online Collection (accessed 2017-03-15)
C	Cliona varians (demosponge)	1981-05-01	2019-04-02	637977	species	50	dredge	26.7644 -83.3572	NA	Off Florida	USNM 48508	NMNH_IZ	Smithsonian Institution, National Museum of Natural History	NA	NMNH Invertebrate Zoology Collections Online Collection (accessed 2017-03-15)
C	Cliona varians (demosponge)	1981-05-01	2019-04-02	637978	species	50	dredge	26.7644 -83.3572	NA	Off Florida	USNM 48576	NMNH_IZ	Smithsonian Institution, National Museum of Natural History	NA	NMNH Invertebrate Zoology Collections Online Collection (accessed 2017-03-15)
C	Cliona varians (demosponge)	1981-07-18	2019-04-02	637979	species	50	dredge	26.7644 -83.3572	NA	Off Florida	USNM 39537	NMNH_IZ	Smithsonian Institution, National Museum of Natural History	NA	NMNH Invertebrate Zoology Collections Online Collection (accessed 2017-03-15)
C	Cliona varians (demosponge)	1981-07-18	2019-04-02	63798	species	50	dredge	26.7644 -83.3572	NA	Off Florida	USNM 48587	NMNH_IZ	Smithsonian Institution, National Museum of Natural History	NA	NMNH Invertebrate Zoology Collections Online Collection (accessed 2017-03-15)
C	Cliona varians (demosponge)	1982-02-01	2019-04-02	637981	species	50	dredge	26.7644 -83.3572	NA	Off Florida	USNM 48483	NMNH_IZ	Smithsonian Institution, National Museum of Natural History	NA	NMNH Invertebrate Zoology Collections Online Collection (accessed 2017-03-15)
C	Cliona varians (demosponge)	1982-02-01	2019-04-02	637982	species	50	dredge	26.7644 -83.3572	NA	Off Florida	USNM 48534	NMNH_IZ	Smithsonian Institution, National Museum of Natural History	NA	NMNH Invertebrate Zoology Collections Online Collection (accessed 2017-03-15)
C	Cinachyrella alloclada (demosponge)	1981-07-18	2019-04-02	63825	species	50	dredge	26.7644 -83.3572	NA	Off Florida	USNM 33837	NMNH_IZ	Smithsonian Institution, National Museum of Natural History	NA	NMNH Invertebrate Zoology Collections Online Collection (accessed 2017-03-15)
C	Dysidea (demosponge)	1980-10-29	2019-12-11	638534	genus	50	dredge	26.7644 -83.3572	NA	Off Florida	USNM 39987	NMNH_IZ	Smithsonian Institution, National Museum of Natural History	NA	NMNH Invertebrate Zoology Collections Online Collection (accessed 2017-03-15)
C	Dysidea (demosponge)	1981-07-18	2019-12-11	638536	genus	50	trawl	26.7644 -83.3572	>1000m	Off Florida	USNM 39980	NMNH_IZ	Smithsonian Institution, National Museum of Natural History	NA	NMNH Invertebrate Zoology Collections Online Collection (accessed 2017-03-15)
C	Dysidea (demosponge)	1981-07-18	2019-12-11	638537	genus	50	trawl	26.7644 -83.3572	>1000m	Off Florida	USNM 39988	NMNH_IZ	Smithsonian Institution, National Museum of Natural History	NA	NMNH Invertebrate Zoology Collections Online Collection (accessed 2017-03-15)
C	Scopalina ruetzleri (demosponge)	1981-07-18	2019-04-02	639625	species	50	dredge	26.7644 -83.3572	NA	Off Florida	USNM 48331	NMNH_IZ	Smithsonian Institution, National Museum of Natural History	morphological ID from sample by taxonomic expert	NMNH Invertebrate Zoology Collections Online Collection (accessed 2017-03-15)
C	Siphonodictyon siphonum (demosponge)	1981-07-18	2019-04-02	639638	species	50	dredge	26.7644 -83.3572	NA	Off Florida	USNM 48191	NMNH_IZ	Smithsonian Institution, National Museum of Natural History	morphological ID from sample by taxonomic expert	NMNH Invertebrate Zoology Collections Online Collection (accessed 2017-03-15)
C	Siphonodictyon siphonum (demosponge)	1982-02-01	2019-04-02	639639	species	50	dredge	26.7644 -83.3572	NA	Off Florida	USNM 48195	NMNH_IZ	Smithsonian Institution, National Museum of Natural History	morphological ID from sample by taxonomic expert	NMNH Invertebrate Zoology Collections Online Collection (accessed 2017-03-15)
C	Spheciospongia (demosponge)	1981-07-18	2019-12-11	639644	genus	50	trawl	26.7644 -83.3572	>1000m	Fort Myers, West Of	USNM 41634	NMNH_IZ	Smithsonian Institution, National Museum of Natural History	NA	NMNH Invertebrate Zoology Collections Online Collection (accessed 2017-03-15)
C	Spheciospongia vesparium (demosponge)	1981-07-18	2019-04-02	639646	species	50	dredge	26.7644 -83.3572	NA	Off Florida	USNM 39592	NMNH_IZ	Smithsonian Institution, National Museum of Natural History	NA	NMNH Invertebrate Zoology Collections Online Collection (accessed 2017-03-15)
C	Cliona varians (demosponge)	1982-02-01	2019-04-02	637983	species	50	trawl	26.7644 -83.3572	>1000m	Off Florida	USNM 48557	NMNH_IZ	Smithsonian Institution, National Museum of Natural History	NA	NMNH Invertebrate Zoology Collections Online Collection (accessed 2017-03-15)
C	Cinachyrella alloclada (demosponge)	1980-10-29	2019-04-02	638271	species	50	dredge	26.7644 -83.3572	NA	Off Florida	USNM 50223	NMNH_IZ	Smithsonian Institution, National Museum of Natural History	morphological ID from sample by taxonomic expert	NMNH Invertebrate Zoology Collections Online Collection (accessed 2017-03-15)
C	Cinachyrella alloclada (demosponge)	1981-05-01	2019-04-02	638272	species	50	dredge	26.7644 -83.3572	NA	Fort Myers, West Of	USNM 42496	NMNH_IZ	Smithsonian Institution, National Museum of Natural History	NA	NMNH Invertebrate Zoology Collections Online Collection (accessed 2017-03-15)
C	Cinachyrella alloclada (demosponge)	1981-05-01	2019-04-02	638273	species	50	dredge	26.7644 -83.3572	NA	Off Florida	USNM 50224	NMNH_IZ	Smithsonian Institution, National Museum of Natural History	morphological ID from sample by taxonomic expert	NMNH Invertebrate Zoology Collections Online Collection (accessed 2017-03-15)
C	Cinachyrella alloclada (demosponge)	1980-10-29	2019-04-02	638280	species	50	dredge	26.7644 -83.3572	NA	Fort Myers, West Of	USNM 42495	NMNH_IZ	Smithsonian Institution, National Museum of Natural History	morphological ID from sample by taxonomic expert	NMNH Invertebrate Zoology Collections Online Collection (accessed 2017-03-15)
C	Epipolasis (demosponge)	1980-10-29	2019-12-11	638569	genus	50	dredge	26.7644 -83.3572	NA	Off Florida	USNM 49256	NMNH_IZ	Smithsonian Institution, National Museum of Natural History	NA	NMNH Invertebrate Zoology Collections Online Collection (accessed 2017-03-15)
C	Epipolasis (demosponge)	1981-05-01	2019-12-11	638570	genus	50	dredge	26.7644 -83.3572	NA	Off Florida	USNM 34260	NMNH_IZ	Smithsonian Institution, National Museum of Natural History	NA	NMNH Invertebrate Zoology Collections Online Collection (accessed 2017-03-15)
C	Epipolasis (demosponge)	1981-07-18	2019-12-11	638571	genus	50	dredge	26.7644 -83.3572	NA	Off Florida	USNM 39374	NMNH_IZ	Smithsonian Institution, National Museum of Natural History	NA	NMNH Invertebrate Zoology Collections Online Collection (accessed 2017-03-15)
C	Epipolasis (demosponge)	1981-07-18	2019-12-11	638572	genus	50	dredge	26.7644 -83.3572	NA	Off Florida	USNM 49261	NMNH_IZ	Smithsonian Institution, National Museum of Natural History	NA	NMNH Invertebrate Zoology Collections Online Collection (accessed 2017-03-15)
C	Epipolasis (demosponge)	1982-02-01	2019-12-11	638573	genus	50	dredge	26.7644 -83.3572	NA	Off Florida	USNM 49803	NMNH_IZ	Smithsonian Institution, National Museum of Natural History	NA	NMNH Invertebrate Zoology Collections Online Collection (accessed 2017-03-15)
C	Stelletta (demosponge)	1980-10-29	2019-12-11	639279	genus	50	trawl	26.7644 -83.3572	>1000m	Off Florida	USNM 34249	NMNH_IZ	Smithsonian Institution, National Museum of Natural History	NA	NMNH Invertebrate Zoology Collections Online Collection (accessed 2017-03-15)
C	Spheciospongia vesparium (demosponge)	1982-02-01	2019-04-02	639647	genus	50	trawl	26.7644 -83.3572	>1000m	Fort Myers, West Of	USNM 41616	NMNH_IZ	Smithsonian Institution, National Museum of Natural History	NA	NMNH Invertebrate Zoology Collections Online Collection (accessed 2017-03-15)
C	Spheciospongia vesparium (demosponge)	1982-02-01	2019-04-02	639648	species	50	dredge	26.7644 -83.3572	NA	Off Florida	USNM 49833	NMNH_IZ	Smithsonian Institution, National Museum of Natural History	NA	NMNH Invertebrate Zoology Collections Online Collection (accessed 2017-03-15)
C	Callyspongia (Cladochalina) (demosponge)	1982-02-01	2019-12-11	639651	subgenus	50	dredge	26.7644 -83.3572	NA	Off Florida	USNM 48879	NMNH_IZ	Smithsonian Institution, National Museum of Natural History	NA	NMNH Invertebrate Zoology Collections Online Collection (accessed 2017-03-15)
C	Spirastrella coccinea (demosponge)	1981-05-01	2019-04-02	639658	species	50	dredge	26.7644 -83.3572	NA	Off Florida	USNM 50203	NMNH_IZ	Smithsonian Institution, National Museum of Natural History	NA	NMNH Invertebrate Zoology Collections Online Collection (accessed 2017-03-15)
C	Spirastrella coccinea (demosponge)	1981-07-18	2019-04-02	639659	species	50	dredge	26.7644 -83.3572	NA	Off Florida	USNM 50204	NMNH_IZ	Smithsonian Institution, National Museum of Natural History	NA	NMNH Invertebrate Zoology Collections Online Collection (accessed 2017-03-15)
C	Cliona varians (demosponge)	1981-07-18	2019-04-02	638001	species	50	dredge	26.7644 -83.3572	NA	Off Florida	USNM 39512	NMNH_IZ	Smithsonian Institution, National Museum of Natural History	NA	NMNH Invertebrate Zoology Collections Online Collection (accessed 2017-03-15)
C	Cliona varians (demosponge)	1981-07-18	2019-04-02	638005	species	50	dredge	26.7644 -83.3572	NA	Off Florida	USNM 39550	NMNH_IZ	Smithsonian Institution, National Museum of Natural History	NA	NMNH Invertebrate Zoology Collections Online Collection (accessed 2017-03-15)
C	Cliona varians (demosponge)	1982-02-01	2019-04-02	638006	species	50	dredge	26.7644 -83.3572	NA	Off Florida	USNM 39552	NMNH_IZ	Smithsonian Institution, National Museum of Natural History	NA	NMNH Invertebrate Zoology Collections Online Collection (accessed 2017-03-15)
C	Cliona varians (demosponge)	1980-10-29	2019-04-02	638008	species	50	dredge	26.7644 -83.3572	NA	Off Florida	USNM 39553	NMNH_IZ	Smithsonian Institution, National Museum of Natural History	NA	NMNH Invertebrate Zoology Collections Online Collection (accessed 2017-03-15)
C	Cinachyrella alloclada (demosponge)	1982-02-01	2019-04-02	638284	species	50	dredge	26.7644 -83.3572	NA	Fort Myers, West Of	USNM 42498	NMNH_IZ	Smithsonian Institution, National Museum of Natural History	morphological ID from sample by taxonomic expert	NMNH Invertebrate Zoology Collections Online Collection (accessed 2017-03-15)
C	Cinachyrella alloclada (demosponge)	1981-07-18	2019-04-02	638287	species	50	dredge	26.7644 -83.3572	NA	Fort Myers, West Of	USNM 42497	NMNH_IZ	Smithsonian Institution, National Museum of Natural History	NA	NMNH Invertebrate Zoology Collections Online Collection (accessed 2017-03-15)
C	Cinachyrella arenosa (demosponge)	1982-02-01	2019-04-02	638289	species	50	dredge	26.7644 -83.3572	NA	Fort Myers, West Of	USNM 42639	NMNH_IZ	Smithsonian Institution, National Museum of Natural History	NA	NMNH Invertebrate Zoology Collections Online Collection (accessed 2017-03-15)
C	Ircinia campana (demosponge)	1982-02-01	2019-04-02	638901	species	50	dredge	26.7644 -83.3572	NA	Fort Myers, West Of	USNM 42587	NMNH_IZ	Smithsonian Institution, National Museum of Natural History	NA	NMNH Invertebrate Zoology Collections Online Collection (accessed 2017-03-15)
C	Ircinia (demosponge)	1982-02-01	2019-12-11	638903	genus	50	trawl	26.7644 -83.3572	>1000m	Off Florida	USNM 50014	NMNH_IZ	Smithsonian Institution, National Museum of Natural History	NA	NMNH Invertebrate Zoology Collections Online Collection (accessed 2017-03-15)
C	Ircinia felix (demosponge)	1981-05-02	2019-04-02	638909	species	50	trawl	26.7644 -83.3572	>1000m	Off Florida	USNM 50007	NMNH_IZ	Smithsonian Institution, National Museum of Natural History	NA	NMNH Invertebrate Zoology Collections Online Collection (accessed 2017-03-15)
C	Spirastrella coccinea (demosponge)	1981-07-18	2019-04-02	639671	species	50	dredge	26.7644 -83.3572	NA	Off Florida	USNM 34190	NMNH_IZ	Smithsonian Institution, National Museum of Natural History	NA	NMNH Invertebrate Zoology Collections Online Collection (accessed 2017-03-15)
C	Aplysina fistularis (demosponge)	1981-05-01	2019-04-02	638024	species	50	dredge	26.7644 -83.3572	NA	Off Florida	USNM 33908	NMNH_IZ	Smithsonian Institution, National Museum of Natural History	NA	NMNH Invertebrate Zoology Collections Online Collection (accessed 2017-03-15)
C	Aplysina (demosponge)	1982-02-01	2019-12-11	638038	genus	50	dredge	26.7644 -83.3572	NA	Off Florida	USNM 33918	NMNH_IZ	Smithsonian Institution, National Museum of Natural History	NA	NMNH Invertebrate Zoology Collections Online Collection (accessed 2017-03-15)
C	Ircinia (demosponge)	1980-10-29	2019-12-11	638918	genus	50	trawl	26.7644 -83.3572	>1000m	Off Florida	USNM 50021	NMNH_IZ	Smithsonian Institution, National Museum of Natural History	NA	NMNH Invertebrate Zoology Collections Online Collection (accessed 2017-03-15)
C	Ircinia (demosponge)	1981-05-01	2019-12-11	638919	genus	50	dredge	26.7644 -83.3572	NA	Off Florida	USNM 50028	NMNH_IZ	Smithsonian Institution, National Museum of Natural History	NA	NMNH Invertebrate Zoology Collections Online Collection (accessed 2017-03-15)
C	Ircinia (demosponge)	1981-07-18	2019-12-11	638920	genus	50	dredge	26.7644 -83.3572	NA	Off Florida	USNM 50030	NMNH_IZ	Smithsonian Institution, National Museum of Natural History	NA	NMNH Invertebrate Zoology Collections Online Collection (accessed 2017-03-15)
C	Ircinia strobilina (demosponge)	1981-07-18	2019-04-02	638930	species	50	dredge	26.7644 -83.3572	NA	Off Florida	USNM 33872	NMNH_IZ	Smithsonian Institution, National Museum of Natural History	NA	NMNH Invertebrate Zoology Collections Online Collection (accessed 2017-03-15)
C	Erylus trisphaerus (demosponge)	1982-02-01	2019-04-02	638620	species	50	dredge	26.7644 -83.3572	NA	Off Florida	USNM 33836	NMNH_IZ	Smithsonian Institution, National Museum of Natural History	NA	NMNH Invertebrate Zoology Collections Online Collection (accessed 2017-03-15)
C	Erylus trisphaerus (demosponge)	1981-07-18	2019-04-02	638624	species	50	trawl	26.7644 -83.3572	>1000m	Fort Myers, West Of	USNM 42219	NMNH_IZ	Smithsonian Institution, National Museum of Natural History	NA	NMNH Invertebrate Zoology Collections Online Collection (accessed 2017-03-15)
C	Eurypon (demosponge)	1980-10-29	2019-12-11	638627	genus	50	dredge	26.7644 -83.3572	NA	Off Florida	USNM 48354	NMNH_IZ	Smithsonian Institution, National Museum of Natural History	morphological ID from sample by taxonomic expert	NMNH Invertebrate Zoology Collections Online Collection (accessed 2017-03-15)
C	Jaspis (demosponge)	1981-05-01	2019-12-11	638950	genus	50	dredge	26.7644 -83.3572	NA	Off Florida	USNM 38627	NMNH_IZ	Smithsonian Institution, National Museum of Natural History	NA	NMNH Invertebrate Zoology Collections Online Collection (accessed 2017-03-15)
C	Oculina diffusa (stony coral (branching))	1980-10-29	2019-04-02	639333	species	50	NA	26.7644 -83.3572	NA	Off Florida	USNM 72029	NMNH_IZ	Smithsonian Institution, National Museum of Natural History	NA	NMNH Invertebrate Zoology Collections Online Collection (accessed 2017-03-15)
C	Oculina diffusa (stony coral (branching))	1980-10-29	2019-04-02	639334	species	50	NA	26.7644 -83.3572	NA	Fort Myers, West Of	USNM 84677	NMNH_IZ	Smithsonian Institution, National Museum of Natural History	NA	NMNH Invertebrate Zoology Collections Online Collection (accessed 2017-03-15)
C	Oculina diffusa (stony coral (branching))	1982-02-01	2019-04-02	639335	species	50	NA	26.7644 -83.3572	NA	Off Florida	USNM 72050	NMNH_IZ	Smithsonian Institution, National Museum of Natural History	NA	NMNH Invertebrate Zoology Collections Online Collection (accessed 2017-03-15)
C	Axinella corrugata (demosponge)	1982-02-01	2019-04-02	638061	species	50	dredge	26.7644 -83.3572	NA	Off Florida	USNM 39873	NMNH_IZ	Smithsonian Institution, National Museum of Natural History	morphological ID from sample by taxonomic expert	NMNH Invertebrate Zoology Collections Online Collection (accessed 2017-03-15)
C	Axinella corrugata (demosponge)	1982-02-01	2019-04-02	638062	species	50	dredge	26.7644 -83.3572	NA	Off Florida	USNM 39887	NMNH_IZ	Smithsonian Institution, National Museum of Natural History	morphological ID from sample by taxonomic expert	NMNH Invertebrate Zoology Collections Online Collection (accessed 2017-03-15)
C	Axinella corrugata (demosponge)	1982-02-01	2019-04-02	638063	species	50	dredge	26.7644 -83.3572	NA	Off Florida	USNM 39888	NMNH_IZ	Smithsonian Institution, National Museum of Natural History	morphological ID from sample by taxonomic expert	NMNH Invertebrate Zoology Collections Online Collection (accessed 2017-03-15)
C	Axinella shoemakeri (demosponge)	1980-10-29	2019-04-02	638083	species	50	dredge	26.7644 -83.3572	NA	Fort Myers, West Of	USNM 41602	NMNH_IZ	Smithsonian Institution, National Museum of Natural History	morphological ID from sample by taxonomic expert	NMNH Invertebrate Zoology Collections Online Collection (accessed 2017-03-15)
C	Geodia gibberosa (demosponge)	1980-10-29	2019-04-02	638668	species	50	dredge	26.7644 -83.3572	NA	Off Florida	USNM 34312	NMNH_IZ	Smithsonian Institution, National Museum of Natural History	NA	NMNH Invertebrate Zoology Collections Online Collection (accessed 2017-03-15)
C	Geodia gibberosa (demosponge)	1981-05-01	2019-04-02	638669	species	50	dredge	26.7644 -83.3572	NA	Fort Myers, West Of	USNM 42558	NMNH_IZ	Smithsonian Institution, National Museum of Natural History	NA	NMNH Invertebrate Zoology Collections Online Collection (accessed 2017-03-15)
C	Dragmacidon reticulatum (demosponge)	1980-10-29	2019-04-02	639581	species	50	trawl	26.7644 -83.3572	>1000m	Off Florida	USNM 34152	NMNH_IZ	Smithsonian Institution, National Museum of Natural History	morphological ID from sample by taxonomic expert	NMNH Invertebrate Zoology Collections Online Collection (accessed 2017-03-15)
C	Axinella shoemakeri (demosponge)	1981-07-18	2019-04-02	638084	species	50	dredge	26.7644 -83.3572	NA	Fort Myers, West Of	USNM 41600	NMNH_IZ	Smithsonian Institution, National Museum of Natural History	morphological ID from sample by taxonomic expert	NMNH Invertebrate Zoology Collections Online Collection (accessed 2017-03-15)
C	Axinella (demosponge)	1980-10-29	2019-12-11	638086	genus	50	dredge	26.7644 -83.3572	NA	Off Florida	USNM 39672	NMNH_IZ	Smithsonian Institution, National Museum of Natural History	NA	NMNH Invertebrate Zoology Collections Online Collection (accessed 2017-03-15)
C	Cliona (demosponge)	1981-05-01	2019-12-11	638374	genus	50	dredge	26.7644 -83.3572	NA	Off Florida	USNM 48312	NMNH_IZ	Smithsonian Institution, National Museum of Natural History	morphological ID from sample by taxonomic expert	NMNH Invertebrate Zoology Collections Online Collection (accessed 2017-03-15)
C	Cliona (demosponge)	1981-05-02	2019-12-11	638375	genus	50	trawl	26.7644 -83.3572	>1000m	Off Florida	USNM 48308	NMNH_IZ	Smithsonian Institution, National Museum of Natural History	morphological ID from sample by taxonomic expert	NMNH Invertebrate Zoology Collections Online Collection (accessed 2017-03-15)
C	Bubaris (demosponge)	1981-07-18	2019-12-11	638126	genus	50	trawl	26.7644 -83.3572	>1000m	Off Florida	USNM 48401	NMNH_IZ	Smithsonian Institution, National Museum of Natural History	morphological ID from sample by taxonomic expert	NMNH Invertebrate Zoology Collections Online Collection (accessed 2017-03-15)
C	Bubaris (demosponge)	1981-07-18	2019-12-11	638129	genus	50	dredge	26.7644 -83.3572	NA	Fort Myers, West Of	USNM 42137	NMNH_IZ	Smithsonian Institution, National Museum of Natural History	morphological ID from sample by taxonomic expert	NMNH Invertebrate Zoology Collections Online Collection (accessed 2017-03-15)
C	Geodia (demosponge)	1980-10-29	2019-12-11	638699	genus	50	dredge	26.7644 -83.3572	NA	Off Florida	USNM 50243	NMNH_IZ	Smithsonian Institution, National Museum of Natural History	NA	NMNH Invertebrate Zoology Collections Online Collection (accessed 2017-03-15)
C	Geodia (demosponge)	1981-07-18	2019-12-11	638700	genus	50	dredge	26.7644 -83.3572	NA	Off Florida	USNM 50251	NMNH_IZ	Smithsonian Institution, National Museum of Natural History	NA	NMNH Invertebrate Zoology Collections Online Collection (accessed 2017-03-15)
C	Hymeniacidon caerulea (demosponge)	1980-10-29	2019-04-02	639017	species	50	dredge	26.7644 -83.3572	NA	Off Florida	USNM 34233	NMNH_IZ	Smithsonian Institution, National Museum of Natural History	NA	NMNH Invertebrate Zoology Collections Online Collection (accessed 2017-03-15)
C	Lissodendoryx (Anomodoryx) sigmata (demosponge)	1981-07-18	2019-04-02	639032	species	50	dredge	26.7644 -83.3572	NA	Off Florida	USNM 33974	NMNH_IZ	Smithsonian Institution, National Museum of Natural History	NA	NMNH Invertebrate Zoology Collections Online Collection (accessed 2017-03-15)
C	Lissodendoryx (demosponge)	1980-10-29	2019-12-11	639041	genus	50	dredge	26.7644 -83.3572	NA	Off Florida	USNM 48961	NMNH_IZ	Smithsonian Institution, National Museum of Natural History	NA	NMNH Invertebrate Zoology Collections Online Collection (accessed 2017-03-15)
C	Lissodendoryx (demosponge)	1981-05-02	2019-12-11	639042	genus	50	trawl	26.7644 -83.3572	>1000m	Off Florida	USNM 48957	NMNH_IZ	Smithsonian Institution, National Museum of Natural History	NA	NMNH Invertebrate Zoology Collections Online Collection (accessed 2017-03-15)
C	Lissodendoryx (demosponge)	1981-07-18	2019-12-11	639043	genus	50	dredge	26.7644 -83.3572	NA	Off Florida	USNM 48959	NMNH_IZ	Smithsonian Institution, National Museum of Natural History	NA	NMNH Invertebrate Zoology Collections Online Collection (accessed 2017-03-15)
C	Halichondria (Halichondria) melanadocia (demosponge)	1980-10-29	2019-04-02	638764	species	50	trawl	26.7644 -83.3572	>1000m	Off Florida	USNM 49204	NMNH_IZ	Smithsonian Institution, National Museum of Natural History	NA	NMNH Invertebrate Zoology Collections Online Collection (accessed 2017-03-15)
C	Halichondria (Halichondria) melanadocia (demosponge)	1981-07-18	2019-04-02	638765	species	50	dredge	26.7644 -83.3572	NA	Off Florida	USNM 33850	NMNH_IZ	Smithsonian Institution, National Museum of Natural History	NA	NMNH Invertebrate Zoology Collections Online Collection (accessed 2017-03-15)
C	Halichondria (Halichondria) melanadocia (demosponge)	1981-07-18	2019-04-02	638766	species	50	dredge	26.7644 -83.3572	NA	Off Florida	USNM 49206	NMNH_IZ	Smithsonian Institution, National Museum of Natural History	NA	NMNH Invertebrate Zoology Collections Online Collection (accessed 2017-03-15)
C	Placospongia melobesioides (demosponge)	1980-10-29	2019-04-02	639465	species	50	trawl	26.7644 -83.3572	>1000m	Fort Myers, West Of	USNM 42618	NMNH_IZ	Smithsonian Institution, National Museum of Natural History	NA	NMNH Invertebrate Zoology Collections Online Collection (accessed 2017-03-15)
C	Terpios (demosponge)	1980-10-29	2019-12-11	639837	genus	50	trawl	26.7644 -83.3572	>1000m	Off Florida	USNM 34205	NMNH_IZ	Smithsonian Institution, National Museum of Natural History	NA	NMNH Invertebrate Zoology Collections Online Collection (accessed 2017-03-15)
C	Terpios (demosponge)	1980-10-29	2019-12-11	639838	genus	50	trawl	26.7644 -83.3572	>1000m	Off Florida	USNM 34206	NMNH_IZ	Smithsonian Institution, National Museum of Natural History	NA	NMNH Invertebrate Zoology Collections Online Collection (accessed 2017-03-15)
C	Tethya actinia (demosponge)	1981-07-18	2019-04-02	639847	species	50	dredge	26.7644 -83.3572	NA	Off Florida	USNM 33827	NMNH_IZ	Smithsonian Institution, National Museum of Natural History	NA	NMNH Invertebrate Zoology Collections Online Collection (accessed 2017-03-15)
C	Tethya seychellensis (demosponge)	1981-05-01	2019-04-02	639853	species	50	dredge	26.7644 -83.3572	NA	Fort Myers, West Of	USNM 42268	NMNH_IZ	Smithsonian Institution, National Museum of Natural History	morphological ID from sample by taxonomic expert	NMNH Invertebrate Zoology Collections Online Collection (accessed 2017-03-15)
C	Tethya seychellensis (demosponge)	1981-05-01	2019-04-02	639854	species	50	trawl	26.7644 -83.3572	>1000m	Fort Myers, West Of	USNM 42056	NMNH_IZ	Smithsonian Institution, National Museum of Natural History	morphological ID from sample by taxonomic expert	NMNH Invertebrate Zoology Collections Online Collection (accessed 2017-03-15)
C	Tethya seychellensis (demosponge)	1981-07-18	2019-04-02	639859	species	50	trawl	26.7644 -83.3572	>1000m	Fort Myers, West Of	USNM 42055	NMNH_IZ	Smithsonian Institution, National Museum of Natural History	morphological ID from sample by taxonomic expert	NMNH Invertebrate Zoology Collections Online Collection (accessed 2017-03-15)
C	Tethya seychellensis (demosponge)	1982-02-01	2019-04-02	639860	species	50	trawl	26.7644 -83.3572	>1000m	Fort Myers, West Of	USNM 42057	NMNH_IZ	Smithsonian Institution, National Museum of Natural History	morphological ID from sample by taxonomic expert	NMNH Invertebrate Zoology Collections Online Collection (accessed 2017-03-15)
C	Clathria (Thalysias) juniperina (demosponge)	1982-02-01	2019-04-02	639879	species	50	dredge	26.7644 -83.3572	NA	Off Florida	USNM 49167	NMNH_IZ	Smithsonian Institution, National Museum of Natural History	NA	NMNH Invertebrate Zoology Collections Online Collection (accessed 2017-03-15)
C	Timea (demosponge)	1980-10-29	2019-12-11	639926	genus	50	dredge	26.7644 -83.3572	NA	Off Florida	USNM 39605	NMNH_IZ	Smithsonian Institution, National Museum of Natural History	NA	NMNH Invertebrate Zoology Collections Online Collection (accessed 2017-03-15)
C	Timea (demosponge)	1981-05-01	2019-12-11	639927	genus	50	dredge	26.7644 -83.3572	NA	Off Florida	USNM 48419	NMNH_IZ	Smithsonian Institution, National Museum of Natural History	morphological ID from sample by taxonomic expert	NMNH Invertebrate Zoology Collections Online Collection (accessed 2017-03-15)
